# Supplementary material for: RASSF1 is identified by transcriptome coordination analysis as a target of ATF4
Source: FEBS Open Bio. 2023 Feb 14;13(3):556–69. doi: 10.1002/2211-5463.13569 (PMC9989924; doi:10.1002/2211-5463.13569)
Supplement: Supplementary file 3 — Table S1. The calculation of Pearson's R values for whole transcriptome coordination of RASSF1 and UPR target genes HSPA5/BiP, DNAJB9, HSP90B1, ATF4, DNAJC3, and DDIT3 in primary fibroblasts of deer mice. [file FEB4-13-556-s003.xlsx]

## Sheet: Gene_Coordination
								Pearson's R Values
Gene.stable.ID	Gene.name	C1	C2	C3	T1	T2	T3	vs Hspa5	vs Dnajb9	vs Hsp90b1	vs Atf4	vs Dnajc3	vs Ddit3	vs Rassf1
ENSPEMG00000021747	Hspa5	499.721	654.424	555.654	1672.51	1627.57	1648.28	1	0.993411	0.990073	0.99026	0.984638	0.95528	0.998707
ENSPEMG00000007763	Rassf1	8.93289	11.1557	10.1865	35.5447	35.2637	34.1621	0.998707	0.996022	0.989922	0.989623	0.983878	0.94672	1
ENSPEMG00000022807	Dus4l	6.21097	6.60161	6.38609	9.88488	9.82399	10.1555	0.998029	0.992662	0.981494	0.994046	0.986711	0.970428	0.995896
ENSPEMG00000023141	Alg12	21.4415	24.1772	21.7489	48.429	50.7444	50.8821	0.996469	0.997787	0.980801	0.988823	0.984206	0.959551	0.995974
ENSPEMG00000013886	Ppp1r15a	21.6868	24.1596	17.3809	128.715	121.517	118.81	0.99645	0.993515	0.982913	0.992027	0.991297	0.946579	0.997884
ENSPEMG00000008038	Chac1	4.01205	4.32619	3.57758	110.662	101.13	102.249	0.995971	0.991653	0.981339	0.995003	0.991146	0.9527	0.997542
ENSPEMG00000011629	Traf2	14.2766	14.3206	13.5263	30.811	31.1812	29.9919	0.995124	0.997912	0.980794	0.990042	0.989036	0.944099	0.997939
ENSPEMG00000017296	Zfp777	16.8524	18.1155	16.3832	26.1693	25.19	26.5017	0.994873	0.984361	0.975445	0.99061	0.990264	0.969386	0.989728
ENSPEMG00000021544	Casp8	1.69098	1.65555	1.7644	6.62789	6.44349	6.1264	0.994273	0.993775	0.983248	0.99045	0.98587	0.940639	0.997965
ENSPEMG00000009809	Fn3krp	4.96352	4.94039	4.89484	8.87412	8.68886	8.41249	0.994188	0.993562	0.982781	0.989743	0.987535	0.938422	0.99761
ENSPEMG00000023788	Trib3	8.13253	8.9447	8.29102	205.035	191.565	219.54	0.993955	0.989104	0.97057	0.999146	0.992802	0.976986	0.992747
ENSPEMG00000010513	Dnajb9	21.9446	26.4275	19.3891	132.316	146.532	135.798	0.993411	1	0.979493	0.985049	0.982671	0.943635	0.996022
ENSPEMG00000020513	Nck1	15.0144	14.808	14.2374	21.2511	21.056	21.5097	0.992743	0.992904	0.967518	0.996142	0.997508	0.965926	0.992564
ENSPEMG00000005521	Fbxl12	4.1132	6.4856	5.17353	13.9972	15.3521	14.7427	0.992499	0.992086	0.988169	0.972101	0.964248	0.940122	0.991039
ENSPEMG00000024254	Asns	47.1764	49.8244	48.9406	127.646	134.763	141.551	0.991937	0.994174	0.96965	0.992493	0.985046	0.972165	0.991578
ENSPEMG00000005958	Txndc11	11.4476	13.0132	12.041	25.5465	23.4131	22.6926	0.991825	0.979982	0.990747	0.979017	0.975719	0.923684	0.992547
ENSPEMG00000004066	Syvn1	17.4433	20.0899	19.807	44.6585	48.2227	43.6639	0.991432	0.996725	0.988103	0.975895	0.968601	0.925283	0.995539
ENSPEMG00000018619	Myc	12.1682	13.5485	14.9684	70.1882	59.9912	61.2111	0.991425	0.980506	0.982137	0.989789	0.983278	0.942696	0.992879
ENSPEMG00000000661	Atf3	48.6891	44.1357	27.7004	194.524	190.97	180.74	0.991091	0.99353	0.973593	0.987793	0.992657	0.938863	0.993563
ENSPEMG00000008065	Siah1a	5.71337	6.28908	6.48963	13.6189	14.7744	13.718	0.991087	0.997166	0.984375	0.979242	0.970239	0.934185	0.99511
ENSPEMG00000008548	Zfp956	1.11165	1.03709	0.980145	2.22762	2.14208	2.12374	0.990998	0.991083	0.971321	0.992751	0.995149	0.946844	0.993499
ENSPEMG00000006079	Atf4	120.441	93.8811	104.402	622.563	565.707	647.524	0.99026	0.985049	0.963922	1	0.994848	0.976665	0.989623
ENSPEMG00000022761	Hsp90b1	525.938	641.244	605.724	995.403	981.344	933.01	0.990073	0.979493	1	0.963922	0.953286	0.912363	0.989922
ENSPEMG00000023506	Zfand2a	10.3869	9.57304	7.84777	41.6702	40.2209	36.2049	0.989301	0.990774	0.978641	0.98308	0.98557	0.923578	0.993712
ENSPEMG00000001275	Prr3	9.15376	9.19413	8.40041	22.7488	20.0281	20.3174	0.989239	0.979158	0.975815	0.988468	0.989171	0.939766	0.989954
ENSPEMG00000021617	Nfxl1	4.61843	4.10953	4.42433	11.8765	12.7072	12.3458	0.989134	0.997334	0.969139	0.989984	0.985473	0.951972	0.993143
ENSPEMG00000017476	Ogg1	2.51551	2.80516	2.65114	6.25646	6.08613	6.98713	0.988912	0.981493	0.96273	0.993903	0.98499	0.988076	0.984377
ENSPEMG00000014755	Siah2	7.79455	6.72243	7.59587	30.8824	32.0205	28.1933	0.988089	0.994528	0.978488	0.982132	0.979194	0.923951	0.994461
ENSPEMG00000017791	Stx5a	50.872	48.7256	46.4852	106.478	106.936	97.7323	0.988021	0.992946	0.977551	0.981059	0.983095	0.920387	0.993449
ENSPEMG00000023064	Mob3c	1.75268	1.60643	1.75286	3.17449	3.27068	3.25985	0.987588	0.993965	0.966185	0.992535	0.985711	0.95645	0.991812
ENSPEMG00000016298	Ccdc148	0.0415975	0.063544	0.0400367	0.141039	0.146212	0.128052	0.987459	0.986203	0.989508	0.960515	0.963392	0.904357	0.987674
ENSPEMG00000006920	Tmem269	0.0984954	0.100307	0.0710999	0.237001	0.250036	0.233233	0.987261	0.994648	0.96934	0.978841	0.986711	0.932458	0.989107
ENSPEMG00000019492	Fam84b	0.228393	0.231476	0.152185	0.639874	0.671559	0.711393	0.987192	0.991061	0.9581	0.988497	0.99222	0.967962	0.985241
ENSPEMG00000024167	Zfp354a	3.68784	4.10485	4.06421	6.03306	6.27366	5.78967	0.986778	0.988074	0.994248	0.962433	0.952195	0.904431	0.990818
ENSPEMG00000009377	Cars	31.8969	24.1855	25.1843	96.2321	90.6043	88.1137	0.986701	0.988004	0.967395	0.991075	0.992169	0.940383	0.991067
ENSPEMG00000021779	Lpxn	1.96	2.11347	2.10979	5.7767	6.30165	6.76934	0.986615	0.990099	0.961925	0.988393	0.979313	0.97545	0.985594
ENSPEMG00000008184	Zfp583	3.96628	4.46618	3.6315	8.73672	7.67107	7.78983	0.9865	0.971282	0.977393	0.97782	0.982013	0.930054	0.984115
ENSPEMG00000019507	Chd2	8.31315	8.92989	8.54401	14.8683	14.888	13.4293	0.98608	0.986412	0.990043	0.966235	0.964463	0.896612	0.991202
ENSPEMG00000020993	Edrf1	4.67767	4.91217	4.72226	6.87903	7.47036	7.08169	0.985508	0.996795	0.975852	0.970141	0.966226	0.928734	0.988578
ENSPEMG00000010746	Yars	43.7812	36.1806	39.6856	102.913	106.967	111.356	0.985287	0.99169	0.956784	0.994445	0.990141	0.968154	0.987687
ENSPEMG00000002547	Arl14ep	17.2791	15.3247	16.0113	50.9972	58.1757	56.0849	0.984987	0.996739	0.963427	0.984471	0.980183	0.951099	0.988686
ENSPEMG00000012710	Hic2	0.512665	0.515522	0.53514	0.64987	0.63523	0.62882	0.984908	0.977549	0.9828	0.980656	0.966087	0.927653	0.989576
ENSPEMG00000016620	Dnajc3	75.4982	70.2514	64.8656	125.427	119.26	126.182	0.984638	0.982671	0.953286	0.994848	1	0.966425	0.983878
ENSPEMG00000004563	Vps37c	13.97	12.3212	12.9971	25.0352	23.7655	25.364	0.984263	0.98268	0.954556	0.998562	0.995548	0.970518	0.985645
ENSPEMG00000016757	Zfp408	4.67395	5.04621	4.18563	11.0584	10.0265	9.33151	0.983108	0.97517	0.979275	0.970913	0.976234	0.905735	0.985165
ENSPEMG00000009761	Map3k10	9.98133	11.2088	10.1418	16.4983	15.1503	14.8994	0.982614	0.963932	0.986249	0.963254	0.96345	0.907003	0.98044
ENSPEMG00000010930	Ears2	3.36643	3.27702	3.10984	6.45376	5.86466	6.77305	0.982544	0.971842	0.949783	0.996318	0.993491	0.986624	0.978103
ENSPEMG00000008936	Artn	3.02868	3.1932	3.80252	10.2426	9.06182	11.0283	0.9825	0.96911	0.957845	0.993879	0.979524	0.985597	0.979045
ENSPEMG00000023762	Mthfsd	6.13941	6.07992	5.87834	10.1088	9.92153	9.10918	0.982436	0.984455	0.978168	0.971536	0.974664	0.900416	0.988554
ENSPEMG00000023566	Zfp768	13.3093	12.6478	12.419	18.259	18.76	19.2115	0.982392	0.990558	0.949686	0.991328	0.992305	0.968408	0.983503
ENSPEMG00000009038	Hist2h2bb	11.8623	12.6198	12.058	44.0263	53.608	48.3684	0.982298	0.996406	0.967856	0.973045	0.968264	0.933852	0.986602
ENSPEMG00000022731	Trim27	32.7434	29.4558	29.231	50.6061	51.2605	50.228	0.982268	0.991389	0.956381	0.988559	0.992531	0.943524	0.987045
ENSPEMG00000021522	Mrm1	5.90982	5.17638	5.30639	10.0636	9.60385	9.60073	0.98216	0.983889	0.958118	0.991548	0.993692	0.944013	0.986515
ENSPEMG00000011876	Tmem248	44.1987	44.9349	42.0427	58.8952	62.9886	61.6635	0.982102	0.994546	0.960714	0.973783	0.976673	0.942846	0.983048
ENSPEMG00000011611	Zfp639	13.0952	12.6475	12.7922	17.5919	18.6226	18.3525	0.981952	0.995262	0.958009	0.983705	0.980267	0.950797	0.986084
ENSPEMG00000022110	Rhbdd1	12.9118	13.4952	13.6897	19.8444	19.5371	18.1266	0.981893	0.978741	0.989924	0.963486	0.956087	0.891276	0.988032
ENSPEMG00000015929	Preb	30.0827	30.2392	31.1882	45.1716	42.3215	41.4022	0.981763	0.971125	0.979968	0.976774	0.96968	0.914552	0.985993
ENSPEMG00000010672	Catsperd	0.299466	0.33166	0.281024	0.560087	0.5263	0.489295	0.981577	0.973511	0.982082	0.962409	0.968966	0.895673	0.982728
ENSPEMG00000020090	Aste1	2.40397	2.43472	2.09281	3.85245	3.79395	3.56578	0.981266	0.983233	0.969318	0.9698	0.981734	0.908999	0.983569
ENSPEMG00000012325	Golga5	19.5622	18.3138	19.1839	26.0847	25.7565	25.4898	0.980714	0.985352	0.959741	0.989773	0.986441	0.940296	0.987134
ENSPEMG00000021976	Gtpbp2	7.08374	8.38132	6.85885	29.1693	31.9178	25.1638	0.980456	0.989377	0.981546	0.960363	0.96093	0.889445	0.987357
ENSPEMG00000019469	Azi2	21.3362	22.4582	22.2492	26.4998	25.5459	25.339	0.979911	0.958455	0.992248	0.958061	0.94621	0.902777	0.978896
ENSPEMG00000015933	Shpk	0.390969	0.324035	0.306244	1.29377	1.4254	1.17892	0.979465	0.992646	0.969494	0.970387	0.972715	0.905643	0.9873
ENSPEMG00000019113	Zfp397	7.33691	6.24435	7.38285	14.4878	14.1838	15.5304	0.979371	0.979778	0.9485	0.99586	0.986109	0.977462	0.980922
ENSPEMG00000004576	Srsf10	11.3604	12.7508	12.8754	16.355	16.1115	15.9354	0.979329	0.963088	0.993217	0.954353	0.932343	0.913473	0.978175
ENSPEMG00000010985	Fam76b	3.244	2.84213	3.19264	6.51984	5.78235	5.97552	0.978874	0.970912	0.960433	0.989509	0.984686	0.942483	0.982434
ENSPEMG00000014114	Baz1a	9.90291	10.2038	10.0033	11.7738	11.273	11.2974	0.978473	0.955332	0.980931	0.964372	0.961418	0.910964	0.976067
ENSPEMG00000011533	Zfp623	6.22098	5.75013	5.84294	10.1054	9.45277	10.5839	0.978384	0.971954	0.942486	0.997107	0.993453	0.985551	0.976156
ENSPEMG00000012001	Mrrf	18.9613	18.3999	19.7718	29.6823	26.9926	29.2451	0.978285	0.963353	0.956387	0.992382	0.980244	0.967929	0.977656
ENSPEMG00000018454	Rxrb	29.6769	29.6235	29.9085	37.3492	38.5919	40.1126	0.977933	0.982652	0.94755	0.985244	0.975126	0.98074	0.976537
ENSPEMG00000011083	Ccdc97	17.665	18.1946	19.3072	32.0103	33.3607	29.335	0.977764	0.984612	0.982752	0.96045	0.952287	0.888764	0.986414
ENSPEMG00000019930	Gars	192.813	162.873	169.541	368.383	330.592	341.568	0.977715	0.973294	0.953172	0.990304	0.992028	0.944397	0.980886
ENSPEMG00000003979	E4f1	8.81263	7.82047	8.04378	14.809	13.7123	15.1986	0.977553	0.972495	0.942175	0.99699	0.995193	0.978086	0.976844
ENSPEMG00000008770	Sin3a	13.0895	12.9749	12.9887	17.6136	17.596	16.4061	0.977489	0.982413	0.976983	0.964728	0.965291	0.887904	0.985671
ENSPEMG00000010840	Akap3	0.882676	0.654922	0.537042	9.01144	7.74158	6.52125	0.977233	0.972815	0.973976	0.969809	0.971628	0.896855	0.983002
ENSPEMG00000017191	Dph7	2.88034	3.14285	3.02271	7.40989	6.11138	7.60003	0.976897	0.95524	0.950684	0.988577	0.979968	0.98239	0.970108
ENSPEMG00000014300	Ivd	15.3426	13.7376	16.0769	24.9016	25.1651	25.7937	0.976878	0.981684	0.952787	0.989581	0.976569	0.959498	0.981873
ENSPEMG00000022279	Psat1	41.9128	38.3121	42.8281	145.139	175.885	178.847	0.976671	0.989159	0.950818	0.978588	0.97055	0.960509	0.978615
ENSPEMG00000016427	Frs3	0.48406	0.731044	0.798115	2.76148	2.2428	2.14528	0.976471	0.957582	0.983385	0.964172	0.953824	0.902393	0.978376
ENSPEMG00000000131	Ifrd1	18.5651	11.9221	13.4829	69.4786	72.3032	85.0559	0.976402	0.980303	0.939045	0.991777	0.986965	0.984821	0.975405
ENSPEMG00000007445	Plekhg5	21.6848	19.5715	20.2121	47.3456	41.9329	40.0887	0.976021	0.969563	0.966251	0.976803	0.977764	0.911272	0.98115
ENSPEMG00000024237	Tars	54.8323	51.5888	57.5224	85.7661	92.0392	86.4354	0.975958	0.989575	0.963726	0.973976	0.963505	0.924121	0.984393
ENSPEMG00000023626	Slc7a5	10.023	11.8985	11.2862	100.329	134.594	120.014	0.975955	0.992614	0.959559	0.967381	0.961591	0.933158	0.980186
ENSPEMG00000007198	Top3b	15.3364	13.8171	15.13	26.9527	25.2176	24.1007	0.975789	0.97424	0.96505	0.979091	0.9761	0.914163	0.983029
ENSPEMG00000009593	Nupl2	7.19772	6.92696	7.43936	14.6856	16.1916	13.8613	0.975767	0.990056	0.97212	0.963074	0.958671	0.896659	0.985005
ENSPEMG00000009466	Rit1	13.8611	14.3309	14.4646	18.4883	19.4702	17.9822	0.975568	0.986355	0.981574	0.952609	0.944309	0.886086	0.983363
ENSPEMG00000023691	Taf1d	5.43826	5.58669	5.53052	15.3437	13.5374	17.3319	0.975515	0.961891	0.941738	0.991091	0.981903	0.995137	0.969194
ENSPEMG00000012420	Pck2	21.2529	24.1755	22.0346	54.6052	67.7831	64.5377	0.975169	0.989894	0.957304	0.965471	0.959234	0.940631	0.977034
ENSPEMG00000016634	D6Wsu163e	8.8864	9.56118	9.98265	14.7088	13.1487	14.6806	0.97424	0.948729	0.960288	0.979886	0.961137	0.968203	0.968789
ENSPEMG00000023275	Rcl1	9.64956	8.86494	10.6846	19.9194	20.3753	22.8893	0.974076	0.974698	0.943452	0.988428	0.973229	0.983237	0.973843
ENSPEMG00000009530	Ddit4	36.5132	21.9175	26.9312	91.2198	85.0681	93.3283	0.974006	0.976417	0.938676	0.994077	0.994003	0.964729	0.976858
ENSPEMG00000014228	Bbc3	4.23213	4.31394	4.51511	9.28147	11.2387	10.5447	0.974002	0.990469	0.957239	0.966866	0.958457	0.935783	0.978279
ENSPEMG00000021590	Tbc1d31	2.39763	2.4908	2.76308	4.7658	4.72183	4.16501	0.973795	0.973684	0.982859	0.957738	0.946737	0.881969	0.982402
ENSPEMG00000008488	Qtrt2	1.63948	1.801	2.33911	4.67065	5.44911	4.88134	0.973352	0.984404	0.970373	0.961534	0.944161	0.91658	0.980217
ENSPEMG00000020508	Birc3	9.23928	7.80134	9.58775	35.1143	39.227	45.3886	0.973247	0.978607	0.939507	0.984476	0.974267	0.982776	0.972028
ENSPEMG00000004892	Egr1	2.03094	2.95685	2.28641	18.736	12.8727	15.2739	0.973224	0.948445	0.961732	0.975761	0.971989	0.936294	0.970156
ENSPEMG00000015592	Atrip	4.00751	3.96482	3.67917	5.22448	5.20744	4.93906	0.973137	0.979173	0.960481	0.962559	0.977021	0.895196	0.977363
ENSPEMG00000007334	PVT1_3	8.64707	13.7596	7.2823	38.5397	48.9678	39.4162	0.972969	0.988007	0.969329	0.947534	0.949735	0.894881	0.976653
ENSPEMG00000019177	Arhgef2	7.66754	6.97502	5.87806	16.1721	13.8123	16.4171	0.972729	0.960721	0.936194	0.989469	0.994111	0.974991	0.967976
ENSPEMG00000021039	Slc35b1	51.6895	52.3771	47.8802	80.948	72.4244	83.0386	0.972515	0.954542	0.938353	0.986131	0.987145	0.98182	0.964648
ENSPEMG00000018478	Mrnip	10.6144	11.3222	9.97395	16.0929	14.9736	17.0958	0.972364	0.955514	0.938807	0.97973	0.980424	0.985622	0.961936
ENSPEMG00000000633	Cdr2	9.78553	10.5809	10.7127	14.9903	16.1962	14.4893	0.97221	0.982172	0.98207	0.945235	0.93457	0.879737	0.979536
ENSPEMG00000000343	Pdp1	4.14522	4.51334	4.17267	7.5023	8.98325	8.55389	0.971719	0.987863	0.95459	0.959742	0.954693	0.934233	0.973523
ENSPEMG00000016467	Zmym5	5.13119	6.005	5.35148	7.42922	7.00545	7.41327	0.971556	0.943278	0.968831	0.949696	0.944096	0.937781	0.959236
ENSPEMG00000019095	Zfp324	3.47554	3.5684	4.21198	9.15825	8.61012	7.47817	0.97142	0.967387	0.97932	0.958644	0.949024	0.881212	0.979659
ENSPEMG00000011539	Mxd1	2.30141	2.02167	2.39507	3.93391	3.61223	3.73413	0.971272	0.965487	0.951873	0.986447	0.975391	0.942964	0.976497
ENSPEMG00000022035	Odf2l	1.53158	1.71573	1.54783	2.07718	2.03373	1.95844	0.970988	0.956236	0.984111	0.933875	0.937262	0.875611	0.967139
ENSPEMG00000012706	Cdk8	10.1341	10.8932	11.0893	14.8534	16.6392	15.6119	0.970474	0.984038	0.96792	0.950977	0.93706	0.912239	0.974984
ENSPEMG00000018809	Dnajb5	3.6773	3.64802	3.44772	6.03867	5.37547	5.2738	0.970458	0.957363	0.962713	0.967077	0.972819	0.901557	0.972612
ENSPEMG00000022552	Mknk1	6.92191	7.39521	7.1639	10.6427	11.7097	12.4077	0.97022	0.976266	0.94276	0.969595	0.959013	0.972215	0.966765
ENSPEMG00000019965	Ints6	14.6759	15.8018	13.8858	28.8399	27.2441	23.8342	0.970079	0.965765	0.976235	0.949003	0.955262	0.866758	0.975033
ENSPEMG00000009962	Hook2	5.52697	5.38239	4.93725	6.83268	6.93512	6.90278	0.969868	0.979587	0.93764	0.971451	0.987808	0.935239	0.970093
ENSPEMG00000017409	Trim39	4.96064	4.6462	4.35922	7.1652	7.23062	6.65844	0.969726	0.980845	0.954417	0.964585	0.976862	0.894418	0.97686
ENSPEMG00000017130	Osbp	28.9403	28.5774	28.4491	44.3754	50.8425	46.1678	0.969637	0.990617	0.957089	0.957915	0.955405	0.909176	0.976715
ENSPEMG00000020736	Zfp672	4.86798	6.34153	5.63217	9.67411	10.0293	8.69004	0.969633	0.965891	0.991109	0.928933	0.922678	0.858811	0.972022
ENSPEMG00000012545	Ctu1	8.27805	7.79298	8.18584	11.3491	12.0506	11.1059	0.96951	0.987641	0.958409	0.964808	0.961829	0.900736	0.980029
ENSPEMG00000017514	Zfp13	4.50072	4.28588	3.97145	7.75308	7.87132	6.82012	0.969288	0.979074	0.964153	0.956447	0.96531	0.876735	0.977608
ENSPEMG00000010864	Aars	108.866	87.074	93.2771	290.213	298.901	241.773	0.969202	0.980303	0.963911	0.960841	0.96379	0.881696	0.97946
ENSPEMG00000015335	Cyp1a1	3.50807	0.881397	1.26617	171.691	111.3	164.598	0.969012	0.946384	0.941484	0.98541	0.979435	0.971027	0.963819
ENSPEMG00000019660	Cstf1	19.1261	19.3838	18.3074	23.1615	21.828	22.4459	0.968777	0.949589	0.947711	0.96927	0.980455	0.933961	0.963047
ENSPEMG00000019205	Lmf1	19.4434	18.993	18.2837	21.9601	21.9923	22.0027	0.968723	0.977388	0.934326	0.975076	0.991232	0.937509	0.969675
ENSPEMG00000008550	Ints14	12.3043	11.9222	11.9482	14.5685	15.4006	14.809	0.968606	0.990474	0.947738	0.966005	0.967505	0.917645	0.976304
ENSPEMG00000008313	Fsbp	0.163644	0.306794	0.209408	0.497897	0.496759	0.570684	0.968411	0.95032	0.958671	0.948048	0.938297	0.953903	0.955926
ENSPEMG00000011087	Nr2c1	11.9788	11.4635	11.2523	14.6115	14.3516	15.2485	0.968386	0.968209	0.923875	0.989662	0.993029	0.983671	0.965558
ENSPEMG00000011599	Slc33a1	11.7034	12.8917	12.9445	23.967	26.928	29.8933	0.968301	0.972481	0.939183	0.971697	0.958371	0.978	0.96478
ENSPEMG00000007377	Zfp846	2.01991	2.32049	2.58535	3.51739	3.52581	3.71988	0.968268	0.956192	0.965179	0.961282	0.931095	0.949412	0.966429
ENSPEMG00000000930	Mtif3	4.77904	5.17874	5.39031	7.15445	6.70169	7.46894	0.967843	0.944276	0.951748	0.972883	0.948993	0.976969	0.960656
ENSPEMG00000007283	Mthfd2	21.7044	21.5977	28.7546	102.432	118.434	139.82	0.967636	0.972339	0.935297	0.977271	0.963406	0.981767	0.965557
ENSPEMG00000020564	Ikzf5	2.98525	3.00833	3.44677	5.15916	5.04046	4.62999	0.967237	0.964718	0.975815	0.956239	0.939787	0.883975	0.97638
ENSPEMG00000019866	Tube1	1.05938	1.03654	0.971253	1.82682	1.78028	1.55732	0.967127	0.970628	0.966984	0.952626	0.960399	0.86802	0.974971
ENSPEMG00000000176	Snx16	10.5606	9.43764	9.77626	14.3399	13.55	14.2151	0.966956	0.966028	0.930492	0.990297	0.992158	0.958228	0.969705
ENSPEMG00000016691	Ufsp2	17.5673	21.0112	18.4223	26.7561	28.813	30.4539	0.966091	0.963146	0.948543	0.949982	0.941584	0.956788	0.957228
ENSPEMG00000021479	Herpud2	39.3698	41.274	38.4618	51.9231	55.6777	50.4944	0.966076	0.981384	0.968433	0.93662	0.942106	0.867961	0.971857
ENSPEMG00000012878	Rpusd2	6.11409	5.33229	5.40431	9.10141	8.45369	9.33384	0.966051	0.962802	0.924152	0.991237	0.993586	0.973826	0.96553
ENSPEMG00000021627	1810013L24Rik	18.7621	18.8065	17.5752	26.3559	27.6662	24.563	0.965506	0.980054	0.963811	0.944777	0.954008	0.865678	0.973666
ENSPEMG00000014297	Wtap	23.7922	21.8709	23.4176	34.5343	31.1865	32.6457	0.965394	0.95392	0.941947	0.98385	0.978915	0.941505	0.968405
ENSPEMG00000007108	Mtmr14	7.30605	7.07395	6.77378	12.4141	14.9563	13.5059	0.964829	0.987987	0.94694	0.955365	0.955204	0.913486	0.970938
ENSPEMG00000015746	Dnajc27	5.43277	5.15595	5.246	7.49291	7.98923	8.51619	0.964639	0.974733	0.925417	0.978776	0.972339	0.978828	0.96389
ENSPEMG00000008067	Zfp296	2.58281	2.12018	2.68131	6.89335	6.66839	8.441	0.964242	0.960411	0.924531	0.986226	0.97379	0.994428	0.960917
ENSPEMG00000019071	Kdm1a	41.8498	42.9495	41.6564	44.4535	44.6513	44.9863	0.964189	0.954937	0.950033	0.940585	0.944977	0.935345	0.952799
ENSPEMG00000022058	Smndc1	20.0434	18.6493	17.5766	28.1771	30.0181	31.9409	0.964038	0.975551	0.921117	0.977593	0.980591	0.973077	0.962635
ENSPEMG00000015039	Tcta	27.0178	28.7914	26.6428	33.7312	31.9777	34.4331	0.963864	0.937551	0.939368	0.961511	0.961974	0.967733	0.949967
ENSPEMG00000019906	Mtpap	9.9856	8.36709	8.34634	16.501	16.5776	14.8873	0.963715	0.976544	0.94624	0.96524	0.974575	0.892742	0.97322
ENSPEMG00000014658	Napb	0.394844	0.434275	0.299273	1.41475	1.38785	1.04343	0.963476	0.967052	0.969211	0.941408	0.949691	0.852876	0.971002
ENSPEMG00000008234	Rps6kc1	9.57052	9.78679	10.394	12.3783	13.0238	12.2856	0.963412	0.973488	0.970232	0.945978	0.925574	0.888482	0.972413
ENSPEMG00000022550	Wdr4	2.79684	3.18128	3.15911	3.98111	3.78376	4.09519	0.963412	0.934016	0.960085	0.952657	0.927633	0.955579	0.953197
ENSPEMG00000016662	Csk	61.2465	64.229	60.1883	70.4786	71.3863	69.038	0.963231	0.963127	0.968539	0.925803	0.937612	0.86648	0.961341
ENSPEMG00000001779	Sesn2	14.8797	15.5761	17.4565	90.585	108.441	75.5951	0.96323	0.979624	0.968134	0.941709	0.939525	0.861698	0.974088
ENSPEMG00000015328	Rrad	27.647	31.9793	24.5366	48.1412	57.1967	57.0182	0.963184	0.976072	0.939172	0.950126	0.952787	0.938848	0.959851
ENSPEMG00000016717	Slc38a2	51.0358	36.8695	42.5863	160.164	164.627	126.735	0.963168	0.974661	0.96025	0.953935	0.956825	0.869443	0.974506
ENSPEMG00000008151	Gpt2	10.7832	8.59663	9.71506	39.4214	53.5151	51.336	0.963078	0.983342	0.936765	0.962952	0.956899	0.941684	0.966862
ENSPEMG00000015584	Pelo	52.6739	56.3583	50.3929	75.808	81.7689	88.5573	0.962942	0.966978	0.928373	0.963669	0.960861	0.975053	0.956032
ENSPEMG00000005839	Rrnad1	4.48565	4.53939	5.0245	6.78136	7.33969	6.61823	0.962638	0.975919	0.96775	0.946515	0.93003	0.882358	0.973127
ENSPEMG00000017792	Relb	18.9257	15.749	16.4209	40.1859	45.6863	51.2726	0.962562	0.9735	0.922139	0.977211	0.971702	0.9779	0.961786
ENSPEMG00000019268	6430571L13Rik	0.871581	0.931547	0.893068	1.39921	1.59345	1.35883	0.962355	0.981015	0.966831	0.934868	0.932938	0.865846	0.970692
ENSPEMG00000008447	Zfp90	1.77733	2.86144	2.41503	4.917	4.09334	4.86471	0.962165	0.92605	0.961054	0.947156	0.931432	0.941533	0.949744
ENSPEMG00000021540	Trabd	12.3382	13.5641	13.9839	24.9935	22.9693	28.8527	0.962132	0.944816	0.929612	0.976961	0.960192	0.996101	0.95341
ENSPEMG00000000918	Zc3h6	3.83135	3.35297	3.98983	7.2095	6.14717	6.50634	0.962016	0.948025	0.945069	0.977692	0.968123	0.930925	0.965855
ENSPEMG00000012305	Wwp2	63.6861	77.8369	78.5819	122.205	147.131	143.319	0.961908	0.972546	0.953286	0.945066	0.927549	0.929676	0.962231
ENSPEMG00000017893	Trub2	8.28821	7.19446	7.35965	11.8434	11.4016	12.6153	0.961862	0.963264	0.915684	0.989002	0.990167	0.979606	0.96134
ENSPEMG00000022203	Tom1l1	20.3249	20.1539	20.9108	23.7275	23.3924	24.6756	0.961791	0.952845	0.929785	0.981855	0.96138	0.988112	0.958972
ENSPEMG00000024093	Tmem39b	6.62974	6.14886	6.64534	10.7027	9.18806	10.1864	0.961395	0.942282	0.936007	0.981931	0.974163	0.953361	0.96078
ENSPEMG00000017617	Usp20	3.9264	3.76615	3.89669	4.40429	4.51695	4.44718	0.961065	0.980356	0.935507	0.972188	0.966324	0.926749	0.970938
ENSPEMG00000014115	Tbccd1	8.55358	11.3808	11.3034	17.6692	20.568	18.0832	0.960973	0.968366	0.974931	0.926396	0.908762	0.878532	0.96458
ENSPEMG00000011634	Plekhh3	3.9245	3.37773	3.07404	6.63244	7.30919	7.98733	0.96071	0.973273	0.916467	0.975714	0.97836	0.972489	0.959579
ENSPEMG00000021451	Mbp	0.0843617	0.0644352	0.0811964	0.156858	0.156499	0.179789	0.960535	0.964314	0.919159	0.986499	0.976453	0.981709	0.961642
ENSPEMG00000021282	Gcc1	11.4229	10.0305	10.4812	18.8141	19.6223	16.8605	0.960514	0.976666	0.95287	0.95409	0.958323	0.872808	0.97243
ENSPEMG00000023175	Cln8	7.77982	7.50678	7.67191	8.65254	8.50694	8.46198	0.960511	0.963997	0.937572	0.976648	0.976534	0.91669	0.969229
ENSPEMG00000021774	Plk2	54.0267	53.4888	60.982	92.7007	103.393	89.2417	0.96042	0.977014	0.963894	0.944598	0.931779	0.876067	0.971888
ENSPEMG00000001236	Nvl	5.34132	5.61844	6.59967	8.72023	8.5613	8.46801	0.960118	0.951094	0.966302	0.953527	0.923317	0.909926	0.965377
ENSPEMG00000000913	Zfp346	5.37354	4.83516	4.97468	7.22858	7.09381	6.71571	0.960113	0.969733	0.94154	0.96701	0.973877	0.894585	0.970104
ENSPEMG00000011260	Necab3	1.60114	2.15405	1.83877	2.8537	3.30426	3.17964	0.960093	0.963906	0.960737	0.927016	0.916593	0.908812	0.955831
ENSPEMG00000009959	Ankrd54	14.5555	13.8811	12.6363	19.0384	20.8088	20.8842	0.959687	0.978261	0.921794	0.964079	0.973435	0.945523	0.960236
ENSPEMG00000019727	Rbm38	1.84202	1.4326	1.38306	2.96467	3.28454	3.12333	0.959642	0.981284	0.92511	0.969269	0.978279	0.927624	0.966255
ENSPEMG00000017287	Eprs	35.7887	42.7295	47.1093	73.2639	80.0582	68.1122	0.959618	0.965059	0.978893	0.92946	0.910451	0.860203	0.967896
ENSPEMG00000001827	Wdr25	6.27654	6.32684	5.51277	8.67978	8.3875	7.9129	0.959483	0.959058	0.949381	0.945386	0.965458	0.874317	0.961492
ENSPEMG00000008795	Kansl2	44.58	38.4444	37.2155	60.8344	61.0453	59.6331	0.959237	0.973159	0.924679	0.972576	0.986249	0.92225	0.96542
ENSPEMG00000013520	Cggbp1	47.783	44.5374	46.9245	63.3737	69.8848	64.6633	0.959162	0.983869	0.942488	0.956457	0.952978	0.902177	0.969684
ENSPEMG00000013921	Twnk	12.7436	10.6918	11.1136	22.0772	21.2102	18.9111	0.959153	0.966476	0.947482	0.960096	0.967122	0.87966	0.969362
ENSPEMG00000021548	Zfp712	1.53311	1.35525	1.50835	3.02592	2.44135	2.76145	0.95895	0.939171	0.935468	0.978128	0.97247	0.943472	0.958813
ENSPEMG00000011125	BC005561	1.96535	2.84135	2.78351	6.66746	4.935	6.02983	0.958914	0.922114	0.954676	0.95689	0.941238	0.935918	0.951169
ENSPEMG00000018451	Zfp553	10.8676	9.3753	10.0433	16.0829	15.6911	14.5888	0.958827	0.968005	0.942715	0.965652	0.969547	0.891239	0.969678
ENSPEMG00000010726	6030458C11Rik	7.44773	6.99025	7.82792	12.4178	12.5775	10.8961	0.958411	0.967318	0.963127	0.9474	0.941066	0.861004	0.971089
ENSPEMG00000008614	Poc5	6.01083	6.0888	6.83779	9.11554	9.79017	8.81013	0.958366	0.970358	0.966155	0.941873	0.923314	0.875136	0.969445
ENSPEMG00000000884	Ptcd2	15.9782	14.9388	15.8545	24.0528	21.4835	24.9413	0.958195	0.941913	0.91994	0.985485	0.975936	0.984838	0.953984
ENSPEMG00000020893	Lmo4	19.5104	14.2919	15.2105	35.9739	32.4672	38.4224	0.958166	0.956075	0.911784	0.987691	0.989328	0.97673	0.957415
ENSPEMG00000011827	Rnf111	9.82479	9.62102	9.70888	14.4834	15.6792	13.4755	0.957989	0.977166	0.960232	0.938569	0.939354	0.855761	0.969793
ENSPEMG00000008363	Gmppb	18.5772	28.2655	28.8276	47.8716	57.8763	57.7004	0.957504	0.96101	0.954588	0.93676	0.913629	0.927445	0.955557
ENSPEMG00000021178	Rora	7.8093	7.515	6.96059	13.1127	11.5069	11.0614	0.957366	0.946102	0.949169	0.954716	0.964933	0.881211	0.960849
ENSPEMG00000004577	Wdr37	2.17681	2.39421	2.22947	3.76623	4.39277	3.62945	0.957362	0.976913	0.963642	0.927018	0.92619	0.855879	0.965751
ENSPEMG00000018457	Mvd	6.43751	5.75908	6.61104	12.627	10.6365	13.2646	0.957108	0.939317	0.920854	0.983862	0.971833	0.983657	0.952873
ENSPEMG00000004846	Itsn2	4.7609	4.36961	4.43649	6.06999	6.48664	6.00274	0.956796	0.981336	0.936625	0.956633	0.9624	0.892762	0.967772
ENSPEMG00000008003	Klf6	49.2688	51.1194	55.0813	95.5649	83.4492	105.516	0.956781	0.935316	0.923799	0.976803	0.959542	0.991959	0.94874
ENSPEMG00000009070	Golph3l	11.0633	10.6726	9.26276	16.5986	17.7809	15.4263	0.956739	0.9751	0.946422	0.940771	0.956649	0.865468	0.964457
ENSPEMG00000018138	Brd2	68.056	67.0479	65.8423	112.905	94.3233	99.8167	0.956647	0.93238	0.943277	0.963849	0.96455	0.914508	0.955544
ENSPEMG00000013763	Slc1a5	13.0286	10.5222	9.23287	35.8466	38.4389	28.5715	0.956479	0.972014	0.953825	0.942044	0.950879	0.854116	0.967613
ENSPEMG00000002261	Paqr3	2.50456	2.59099	2.27709	4.85796	5.81318	4.6282	0.95616	0.978828	0.955108	0.931928	0.936685	0.859474	0.9653
ENSPEMG00000014501	Tnk2	5.85206	6.0866	6.30873	7.97068	7.84677	7.26513	0.956158	0.950825	0.97807	0.930905	0.917263	0.843919	0.965149
ENSPEMG00000001683	Ulk3	2.12876	2.81126	2.44576	3.79104	3.44135	3.51511	0.956148	0.922368	0.973963	0.920939	0.910763	0.885261	0.94642
ENSPEMG00000000565	Ddit3	23.5438	24.196	20.3209	335.103	292.454	463.596	0.95528	0.943635	0.912363	0.976665	0.966425	1	0.94672
ENSPEMG00000000271	Gmppa	46.6632	50.7489	49.2378	55.1104	56.953	57.61	0.955212	0.947421	0.955841	0.925843	0.906599	0.925894	0.946905
ENSPEMG00000009291	Tex22	1.49571	1.57082	1.70951	2.04489	2.15404	2.03653	0.955094	0.960418	0.966748	0.935596	0.908403	0.883604	0.962986
ENSPEMG00000010556	Kctd5	10.7208	9.57204	9.75699	13.4552	14.4315	14.2798	0.95485	0.977587	0.916293	0.969383	0.973406	0.938696	0.961203
ENSPEMG00000009637	Ecd	15.9623	12.641	14.6929	25.4563	24.0275	23.1655	0.954668	0.960463	0.932251	0.971076	0.97135	0.906875	0.964757
ENSPEMG00000012165	Rbm10	23.9773	25.1877	27.4096	35.2985	34.9479	32.3654	0.954618	0.94931	0.975163	0.933308	0.911565	0.856795	0.963643
ENSPEMG00000021410	Scly	6.45716	6.87229	6.82615	9.93571	11.3034	9.61479	0.954361	0.974121	0.963186	0.924789	0.919513	0.851864	0.96413
ENSPEMG00000002024	Arfip2	14.0966	11.8701	12.9007	19.7715	18.8166	18.6485	0.954351	0.960222	0.925509	0.974755	0.977881	0.917839	0.963018
ENSPEMG00000019967	Trmo	3.98483	3.67261	3.6819	5.64841	6.56743	5.94463	0.954244	0.982205	0.934047	0.94881	0.950847	0.899299	0.963167
ENSPEMG00000000275	Trmt13	15.7545	15.5587	16.8332	21.314	21.4868	23.7387	0.954174	0.950531	0.919795	0.97291	0.951465	0.987171	0.951037
ENSPEMG00000013142	Sars	161.095	120.93	129.853	294.152	252.301	300.138	0.954101	0.946901	0.909768	0.984897	0.986518	0.969771	0.953208
ENSPEMG00000021887	Rbm39	67.4703	64.453	65.7373	95.7428	87.2421	101.842	0.953804	0.93791	0.910412	0.98181	0.974246	0.992589	0.947164
ENSPEMG00000017701	Sdcbp2	3.61853	4.06063	3.07934	5.11833	5.40832	5.4502	0.953795	0.957096	0.93018	0.935509	0.951947	0.918956	0.946012
ENSPEMG00000008018	Thap1	5.49248	4.99039	4.45781	8.69755	9.87946	8.38716	0.953553	0.978387	0.938825	0.942052	0.954252	0.872767	0.962901
ENSPEMG00000000732	Nfkbil1	22.9134	18.3345	17.5957	36.5463	33.724	38.9262	0.953543	0.953018	0.903772	0.982531	0.98976	0.972816	0.951788
ENSPEMG00000022690	Cdyl	6.34965	7.21304	5.95863	9.67479	10.7129	9.25108	0.953343	0.966971	0.959286	0.915543	0.925785	0.846854	0.956769
ENSPEMG00000018791	Dusp5	0.937579	0.946554	0.934788	1.21532	1.15833	1.3156	0.953308	0.937111	0.911148	0.974512	0.964783	0.999059	0.943355
ENSPEMG00000004731	Dbp	41.7517	41.999	33.3547	62.062	66.2867	73.1964	0.953228	0.959929	0.908738	0.960821	0.969758	0.968193	0.946479
ENSPEMG00000018063	Slc1a4	53.1546	31.823	35.9033	141.308	124.822	108.393	0.952976	0.955977	0.939042	0.958197	0.966376	0.878684	0.962419
ENSPEMG00000015299	Cdc42ep3	15.7079	18.8866	14.1395	43.1316	59.5973	47.8261	0.952883	0.977749	0.945523	0.929665	0.930498	0.880213	0.958882
ENSPEMG00000007747	Aptx	4.45869	4.64897	4.40687	6.17086	5.61544	5.48902	0.952848	0.93051	0.959091	0.937072	0.942332	0.862894	0.953103
ENSPEMG00000018105	Foxk2	18.6435	17.8231	19.2957	26.4138	28.2854	24.8702	0.952719	0.971769	0.955174	0.939201	0.932193	0.857948	0.966523
ENSPEMG00000015710	Fpgs	3.98856	4.65755	4.20457	5.63445	6.32731	6.45694	0.952682	0.957931	0.937803	0.932212	0.922453	0.935994	0.946044
ENSPEMG00000013069	Cwf19l1	8.30326	7.25026	7.4008	10.657	10.522	11.2278	0.952538	0.960453	0.903131	0.981974	0.9866	0.967539	0.954219
ENSPEMG00000022461	Dusp14	2.12503	1.87778	2.11738	3.81642	4.54914	4.854	0.952448	0.968646	0.915976	0.964087	0.953573	0.963475	0.953746
ENSPEMG00000006688	Med20	21.2576	18.4537	18.7944	28.208	31.2637	29.9485	0.952418	0.978459	0.918278	0.96196	0.967073	0.922897	0.960309
ENSPEMG00000009736	Ints3	17.4613	16.9554	17.7958	20.9637	20.5545	22.1647	0.952332	0.945454	0.912282	0.979549	0.962185	0.990635	0.949477
ENSPEMG00000022414	Gadd45a	160.766	177.284	122.719	247.117	241.28	251.95	0.95225	0.947081	0.924059	0.94234	0.963946	0.921981	0.943451
ENSPEMG00000021604	Ubn1	15.1241	17.824	16.0025	22.1452	25.212	22.6813	0.95205	0.964746	0.961973	0.910923	0.90665	0.862248	0.953631
ENSPEMG00000014423	Nudt18	11.0609	11.9332	10.2134	13.8367	14.8223	14.7983	0.951836	0.960462	0.928685	0.932482	0.944703	0.919475	0.945245
ENSPEMG00000021733	Mmachc	9.98367	10.8046	10.6874	13.5268	13.4336	15.1416	0.951541	0.936389	0.921815	0.958237	0.938765	0.988716	0.940538
ENSPEMG00000002302	Spata2	4.07431	3.41541	3.28004	8.28666	7.3001	6.5328	0.951498	0.949369	0.942444	0.95114	0.96153	0.868193	0.959265
ENSPEMG00000002025	Fip1l1	23.2222	21.5433	21.7988	29.7469	29.7072	27.4552	0.951132	0.96458	0.940091	0.949748	0.958844	0.863978	0.963138
ENSPEMG00000011098	Zfp146	21.3271	19.2934	20.8943	39.4679	40.9449	33.0797	0.950911	0.964607	0.955094	0.9366	0.937494	0.842699	0.964383
ENSPEMG00000009444	Tbrg4	21.5927	20.1235	22.5465	35.7166	38.7487	44.2501	0.950854	0.956992	0.910698	0.969151	0.954274	0.983109	0.948721
ENSPEMG00000011463	Tnfaip1	14.2548	15.15	15.0606	18.3027	20.6777	20.169	0.95081	0.968042	0.938749	0.934159	0.920152	0.918631	0.952096
ENSPEMG00000009007	Hyou1	65.4592	65.8362	59.1996	106.724	130.102	109.33	0.950539	0.97767	0.942074	0.930054	0.935083	0.869695	0.958805
ENSPEMG00000000188	Zfp24	7.5991	7.22821	8.42341	12.6573	12.8365	11.1218	0.950485	0.958302	0.959813	0.938372	0.926359	0.85116	0.964063
ENSPEMG00000021625	Atf2	8.28292	9.01551	10.0395	13.4443	12.9605	12.1309	0.950353	0.937797	0.973058	0.929356	0.903801	0.858625	0.957373
ENSPEMG00000001819	Smg5	25.3887	23.3012	25.1711	32.0361	34.6396	32.419	0.950305	0.975977	0.932043	0.953297	0.947531	0.89661	0.962803
ENSPEMG00000018425	Tpcn2	1.87437	1.68933	2.42643	4.28052	3.60158	4.24313	0.950278	0.931578	0.930681	0.970792	0.946455	0.953293	0.950809
ENSPEMG00000021006	Spg21	27.4043	27.3432	26.3809	29.8097	30.0392	31.1081	0.950126	0.953034	0.901833	0.963026	0.971824	0.975554	0.942261
ENSPEMG00000018753	Fam104a	44.2408	45.1878	43.2777	48.6077	47.1222	47.8756	0.949937	0.924529	0.933457	0.939703	0.955294	0.911106	0.939255
ENSPEMG00000014655	Gtpbp8	4.03107	4.16623	4.19693	4.55075	4.71885	4.52073	0.948886	0.959567	0.969269	0.912131	0.893976	0.847704	0.956409
ENSPEMG00000020132	Gadd45g	21.615	29.0943	31.2214	59.5463	65.8999	80.9535	0.948796	0.944435	0.920428	0.953712	0.931676	0.97889	0.941581
ENSPEMG00000014732	Tmem198	0.443837	0.437548	0.290584	1.34117	1.424	1.00088	0.948701	0.961451	0.953338	0.924856	0.93714	0.830068	0.958653
ENSPEMG00000016068	Brap	28.0495	27.5146	26.3888	39.924	37.6564	34.5043	0.948685	0.945719	0.950783	0.935771	0.946618	0.843075	0.956398
ENSPEMG00000002974	Ufl1	17.1771	16.9231	16.2724	24.0903	21.0574	21.8263	0.948664	0.925187	0.933187	0.955577	0.962474	0.902921	0.947222
ENSPEMG00000011285	Gzf1	6.02974	5.10246	5.50253	8.59121	7.96997	7.85367	0.948364	0.95043	0.923142	0.967344	0.971959	0.903205	0.957148
ENSPEMG00000019231	Atxn2l	30.2862	36.653	32.5488	56.4556	58.4339	47.4925	0.94824	0.949849	0.974048	0.905078	0.905545	0.812261	0.954864
ENSPEMG00000014861	Fam13b	2.77789	3.61588	3.76616	7.78974	9.22666	6.82061	0.948011	0.962189	0.967796	0.912611	0.902949	0.829841	0.958533
ENSPEMG00000013394	Ap3s2	19.282	18.6295	18.8551	24.4593	23.9133	26.9647	0.947815	0.941612	0.898985	0.975386	0.966896	0.998015	0.941204
ENSPEMG00000014980	Zfp64	7.20466	6.25122	6.77241	9.5534	8.89349	9.25899	0.947814	0.946721	0.911822	0.977397	0.977196	0.936979	0.953557
ENSPEMG00000023043	Zbtb43	2.58263	2.55957	2.58273	4.3032	4.60898	3.73198	0.94772	0.963801	0.958088	0.923305	0.924685	0.8276	0.960636
ENSPEMG00000001021	Usp13	5.63216	6.14193	6.4289	9.77724	8.24317	8.58675	0.947684	0.914219	0.955059	0.941919	0.925875	0.890836	0.946304
ENSPEMG00000015731	Upf2	9.96087	11.1412	11.3655	15.6662	13.6734	14.3721	0.947639	0.909786	0.957969	0.936817	0.916573	0.897554	0.943022
ENSPEMG00000020198	Stoml1	11.7924	11.5957	11.9208	19.362	15.98	19.1164	0.947596	0.918462	0.917076	0.970456	0.961386	0.965632	0.940637
ENSPEMG00000021551	Elf1	15.1521	20.1859	16.5549	32.2292	25.5978	29.6187	0.947567	0.906156	0.945102	0.935091	0.92987	0.91664	0.934904
ENSPEMG00000014043	Zbtb49	0.350999	0.53164	0.721467	1.2942	1.10304	1.34393	0.947502	0.919778	0.944268	0.948211	0.913943	0.943957	0.942541
ENSPEMG00000021434	Traf1	0.411431	0.428523	0.587242	1.0309	1.33112	1.33517	0.946762	0.962574	0.927502	0.945859	0.924241	0.936176	0.950212
ENSPEMG00000024249	Zscan25	3.54944	3.46377	3.21933	7.13585	6.67835	5.4731	0.946429	0.946705	0.95416	0.928447	0.936927	0.829678	0.955861
ENSPEMG00000010791	Hmces	9.00301	7.788	8.04051	11.4041	11.6154	11.0808	0.946237	0.966313	0.915099	0.961153	0.971242	0.899091	0.957143
ENSPEMG00000015202	Gpc1	125.231	130.458	152.424	191.633	205.905	216.646	0.945965	0.948139	0.930197	0.949358	0.918138	0.948394	0.946998
ENSPEMG00000001894	Ficd	6.38701	9.79996	9.31702	29.4587	44.2286	43.8193	0.945859	0.964422	0.923898	0.937554	0.92534	0.932747	0.94616
ENSPEMG00000005842	Ier2	19.008	11.7019	12.7464	34.4223	34.0447	40.0664	0.945797	0.954256	0.892577	0.977653	0.98136	0.972167	0.946382
ENSPEMG00000017650	Adprm	1.32234	1.35657	1.53476	3.20736	2.96192	2.4037	0.945788	0.941294	0.963077	0.926697	0.920528	0.829416	0.956492
ENSPEMG00000022265	Rrp7a	26.7892	25.1064	27.0533	34.5	34.0758	31.8001	0.945692	0.953814	0.94393	0.945642	0.94005	0.858376	0.959807
ENSPEMG00000011499	Spata5	10.5219	9.81004	11.8762	18.3192	17.6891	15.6477	0.945563	0.946688	0.954441	0.938528	0.924795	0.85178	0.958575
ENSPEMG00000012652	Gem	1.46303	0.845508	0.532723	3.39008	3.36761	2.81444	0.945376	0.960143	0.921733	0.948446	0.968318	0.874348	0.953954
ENSPEMG00000000690	Tmem129	24.334	25.854	24.5181	28.9172	29.8972	31.8488	0.94506	0.94091	0.912997	0.94219	0.933485	0.97186	0.933402
ENSPEMG00000021534	Tmem68	7.1562	6.06892	5.88122	9.51364	9.03401	9.54682	0.944983	0.950182	0.897052	0.972738	0.987063	0.943453	0.946943
ENSPEMG00000020788	Fam117a	5.9241	5.15783	5.47998	7.92652	7.2397	7.58768	0.944872	0.940425	0.908679	0.974297	0.977056	0.932916	0.949466
ENSPEMG00000023115	Mknk2	74.997	72.9161	71.9782	109.601	133.535	117.266	0.944863	0.975021	0.931631	0.930549	0.930074	0.880266	0.953765
ENSPEMG00000014402	Mtmr11	3.33	3.48099	3.16705	5.11229	5.68149	4.66212	0.944788	0.964823	0.953232	0.912735	0.920365	0.824526	0.954896
ENSPEMG00000017004	Atg12	26.6328	26.694	29.3959	41.0666	49.6976	49.2704	0.944625	0.964652	0.921983	0.94321	0.926595	0.93319	0.948092
ENSPEMG00000019685	Nfkbia	46.4745	37.2496	38.6809	103.579	82.7886	114.527	0.944554	0.927914	0.89728	0.976592	0.972594	0.986969	0.937753
ENSPEMG00000010583	Tgds	12.1265	12.6316	10.9612	14.9276	15.7274	16.5551	0.944496	0.950708	0.904585	0.942735	0.953795	0.952068	0.935611
ENSPEMG00000002899	Zfand1	6.70803	8.16569	5.37876	12.1432	14.5131	12.1434	0.94433	0.962098	0.941311	0.909794	0.924247	0.852889	0.946069
ENSPEMG00000024238	Gorasp2	112.152	118.812	110.236	127.792	135.826	133.714	0.944248	0.956307	0.931557	0.914872	0.920284	0.898524	0.939084
ENSPEMG00000008373	Tmem141	5.84468	5.19707	4.65983	10.7337	8.7387	11.3095	0.944214	0.925952	0.897212	0.97282	0.976246	0.977876	0.936203
ENSPEMG00000004759	Mcm7	17.0395	21.1347	20.8667	26.299	29.3929	27.9558	0.943862	0.945223	0.959083	0.906098	0.881305	0.879855	0.942848
ENSPEMG00000015841	Atf5	282.574	201.483	211.362	544.299	435.08	510.058	0.943754	0.932864	0.90355	0.97362	0.97966	0.943986	0.943983
ENSPEMG00000014912	Peli1	9.36917	9.24684	8.68707	14.1856	15.0173	12.4283	0.943586	0.960741	0.949662	0.918853	0.928864	0.821955	0.955313
ENSPEMG00000020536	Tapt1	8.58643	8.13324	8.03922	10.1489	10.9896	10.2108	0.943544	0.974328	0.922907	0.938291	0.94761	0.875939	0.954356
ENSPEMG00000008133	Slc12a9	10.9644	9.30031	9.80782	14.3	13.8343	13.6047	0.943501	0.954203	0.910264	0.965897	0.974383	0.90656	0.953071
ENSPEMG00000011673	Tbrg1	22.8284	21.7191	20.8593	27.6432	26.6208	29.3839	0.943122	0.938289	0.888234	0.972271	0.979185	0.983627	0.936353
ENSPEMG00000007579	Ifngr1	147.195	107.705	103.65	336.038	254.651	276.684	0.943042	0.92886	0.916937	0.961132	0.970295	0.908236	0.944915
ENSPEMG00000010361	Map2k5	11.8534	11.9357	11.3991	18.8318	16.2328	15.7859	0.942682	0.922022	0.943634	0.936076	0.942106	0.858452	0.945181
ENSPEMG00000017280	Rnf31	10.5894	11.2587	9.49326	14.723	15.0621	13.3423	0.942661	0.950075	0.946952	0.909545	0.929824	0.825851	0.946425
ENSPEMG00000015991	Rbm41	1.22218	1.67178	1.88693	2.60742	2.56038	2.57001	0.942611	0.922069	0.96393	0.916979	0.880025	0.88712	0.941299
ENSPEMG00000021090	Snip1	14.7934	13.8141	14.3758	20.109	19.7058	17.7992	0.9425	0.950536	0.942898	0.936165	0.939826	0.839175	0.955906
ENSPEMG00000013240	Zfp414	18.1147	20.3731	15.1382	25.7247	24.9175	26.2092	0.942292	0.931326	0.917096	0.92774	0.948959	0.913898	0.930374
ENSPEMG00000012229	Ccdc149	1.20512	1.56591	1.25715	3.24054	4.52001	3.44528	0.942177	0.96802	0.943674	0.911408	0.910119	0.85309	0.949596
ENSPEMG00000015407	Slc25a29	2.41569	2.09229	1.7271	4.0049	3.40248	3.57174	0.942155	0.933621	0.909835	0.956287	0.976179	0.907665	0.941881
ENSPEMG00000022450	Mafk	5.90739	5.12194	5.05754	9.12168	9.68256	8.05523	0.941853	0.963573	0.93367	0.932987	0.944539	0.842808	0.95519
ENSPEMG00000014676	Zkscan17	4.93679	6.11073	5.29364	9.79998	12.0734	9.39827	0.941746	0.962168	0.955011	0.90204	0.900978	0.828886	0.949594
ENSPEMG00000015635	Zbtb48	4.43914	3.99102	4.10568	8.56747	7.54879	10.1832	0.941742	0.928301	0.892397	0.972171	0.964	0.996989	0.933409
ENSPEMG00000004721	Otub2	3.85278	4.17133	4.21346	5.25264	5.21376	4.76232	0.941591	0.933655	0.975452	0.902277	0.88802	0.810599	0.949196
ENSPEMG00000002139	Cebpg	16.3906	13.8799	14.7713	34.9743	47.9502	38.728	0.941262	0.972962	0.927204	0.929857	0.928676	0.876608	0.951663
ENSPEMG00000011360	Nfkb1	17.6902	15.0941	15.1335	22.2752	24.2587	23.8535	0.941152	0.967643	0.897927	0.958219	0.967532	0.926216	0.948048
ENSPEMG00000010001	Zfp280c	2.56562	2.89103	2.99523	3.73108	4.06364	3.62267	0.941091	0.949013	0.966925	0.901781	0.880239	0.834292	0.948936
ENSPEMG00000023201	Sh2d4a	1.79091	1.84426	1.75054	2.67522	3.38015	3.0816	0.94109	0.969309	0.923895	0.926338	0.923341	0.895786	0.946085
ENSPEMG00000009099	Tlk2	14.7889	13.8243	14.0548	19.9239	18.8754	22.1535	0.94084	0.932258	0.888589	0.973352	0.967201	0.995591	0.934037
ENSPEMG00000024181	Ibtk	4.2566	4.49237	5.38696	10.832	13.7049	10.1838	0.940807	0.964263	0.950218	0.915407	0.905462	0.838511	0.953766
ENSPEMG00000019803	Kdm5a	15.0465	13.5211	13.8332	20.3626	17.9831	19.8069	0.940578	0.926282	0.899625	0.972393	0.975768	0.949044	0.93958
ENSPEMG00000023420	Plk3	2.88995	2.71279	3.02402	6.50229	4.83356	6.43067	0.940346	0.910731	0.908452	0.96642	0.955222	0.964288	0.933639
ENSPEMG00000015638	Dhdds	23.9026	23.1067	22.831	29.039	32.3762	33.2332	0.939885	0.961405	0.898905	0.948949	0.945974	0.951411	0.940076
ENSPEMG00000014636	Polr3e	10.9143	9.09727	10.167	14.1167	14.459	15.3379	0.939734	0.954111	0.891235	0.972388	0.967944	0.959986	0.944757
ENSPEMG00000015674	Intu	0.356521	0.329407	0.280188	0.566041	0.485089	0.490197	0.939637	0.928172	0.916691	0.946257	0.966253	0.885768	0.940008
ENSPEMG00000018288	Alg2	18.8898	20.3945	18.8558	28.1278	35.3635	33.9752	0.939503	0.963077	0.918157	0.926309	0.92089	0.914008	0.940504
ENSPEMG00000000014	Rbm15	3.04649	2.70851	2.89626	4.96608	4.30201	4.1455	0.939192	0.928666	0.93094	0.946678	0.949145	0.867583	0.946946
ENSPEMG00000016778	Tatdn3	5.86377	6.92235	7.01418	9.1651	10.1661	8.84476	0.939076	0.947095	0.966665	0.895442	0.876328	0.827033	0.946079
ENSPEMG00000021860	Ercc8	36.7846	32.3862	31.6547	46.0837	51.652	49.1995	0.939069	0.969476	0.901856	0.947389	0.957917	0.908728	0.946761
ENSPEMG00000023099	Zbtb6	5.01956	5.60078	6.45477	9.50328	12.0885	10.5317	0.939056	0.960894	0.940251	0.918337	0.898768	0.87603	0.947288
ENSPEMG00000018029	Ankra2	18.7657	18.634	17.6648	22.2573	20.5906	21.6141	0.93864	0.915431	0.905988	0.952428	0.967699	0.926448	0.931377
ENSPEMG00000012330	Lif	0.239448	0.137167	0.285199	1.74421	2.29348	1.40334	0.938332	0.963028	0.944891	0.916415	0.914346	0.82717	0.953006
ENSPEMG00000020679	Matr3	61.7849	60.8745	64.5726	79.3498	71.8371	77.3208	0.938219	0.909046	0.918556	0.960144	0.941117	0.941118	0.935906
ENSPEMG00000014538	Tial1	10.1324	10.1949	10.9134	14.1492	14.4397	16.6125	0.938122	0.933656	0.898736	0.958004	0.936478	0.988192	0.931916
ENSPEMG00000011630	Cdca4	9.92567	9.15337	10.1822	14.2206	16.9483	14.9634	0.938087	0.968719	0.926475	0.930259	0.921899	0.875733	0.950384
ENSPEMG00000021202	Fastkd3	2.96255	2.72399	2.96264	4.02142	4.2034	3.68969	0.938036	0.958303	0.938398	0.929806	0.927148	0.837518	0.954293
ENSPEMG00000009638	Dcun1d4	8.17311	9.547	9.12426	13.3347	16.8096	14.6111	0.937889	0.961223	0.940276	0.906686	0.896928	0.863576	0.94331
ENSPEMG00000015780	Camk2d	20.0554	19.617	22.0967	29.0373	26.9058	25.9609	0.937725	0.924568	0.946868	0.936224	0.916926	0.860194	0.947216
ENSPEMG00000020933	Tra2b	18.3197	22.4589	25.3228	42.9072	41.2247	54.302	0.937717	0.920898	0.906985	0.951372	0.925214	0.985413	0.927953
ENSPEMG00000014249	Taco1	2.04119	2.70934	2.56956	3.86336	4.1925	3.47479	0.937523	0.938063	0.972469	0.886257	0.872389	0.807542	0.942812
ENSPEMG00000016280	Tmem86a	1.32828	0.821771	0.94924	2.092	2.08928	2.12308	0.937265	0.954063	0.891865	0.966434	0.975402	0.926372	0.94529
ENSPEMG00000019923	Mrgbp	4.25068	4.25105	4.29472	7.27687	5.78395	7.11987	0.937211	0.903555	0.907149	0.960033	0.951578	0.957722	0.928661
ENSPEMG00000022545	Crls1	13.0606	12.9693	13.9293	18.022	17.8936	20.7641	0.937151	0.929164	0.895978	0.960994	0.93972	0.991569	0.930564
ENSPEMG00000024135	1700037C18Rik	0.757349	0.959998	1.02942	1.31653	1.27437	1.32214	0.936791	0.910384	0.955892	0.912398	0.874232	0.894746	0.932155
ENSPEMG00000019525	Gorab	11.9626	12.9178	13.1911	18.3941	21.797	18.2415	0.936629	0.960616	0.948271	0.90426	0.89461	0.833746	0.947458
ENSPEMG00000021730	Zfp160	1.28301	2.22513	2.02649	4.51879	3.74428	3.36144	0.936587	0.906515	0.968711	0.900336	0.887258	0.825495	0.936009
ENSPEMG00000021533	Vipas39	20.2699	20.2568	20.1324	28.6508	26.4314	24.5156	0.936576	0.925154	0.94778	0.92189	0.925671	0.824726	0.944426
ENSPEMG00000008867	Acp6	2.71202	3.03062	2.6183	4.26085	3.54536	4.18535	0.936416	0.897711	0.91257	0.941241	0.942619	0.942902	0.921571
ENSPEMG00000013937	Ap5z1	6.7806	7.85803	7.68694	10.1006	9.44987	9.0124	0.936311	0.907471	0.971672	0.896216	0.879716	0.823735	0.935678
ENSPEMG00000021114	Uri1	14.8305	15.2314	16.4147	18.804	17.824	18.7189	0.935991	0.909215	0.933301	0.942711	0.906889	0.92774	0.934569
ENSPEMG00000023320	Yeats4	17.7376	16.2755	18.3562	24.3516	22.6764	26.11	0.935735	0.924097	0.893106	0.970978	0.952509	0.981783	0.933266
ENSPEMG00000019629	Nup133	10.4322	10.2331	10.1015	11.9271	12.2524	11.3755	0.93568	0.957608	0.935999	0.916719	0.928866	0.819409	0.949017
ENSPEMG00000016200	Klhdc8a	0.0647115	0.0988528	0.0700689	0.169865	0.227456	0.252837	0.935649	0.945204	0.906984	0.92726	0.918529	0.946503	0.928506
ENSPEMG00000018706	Aldh3a2	19.6074	18.0703	14.8509	25.3682	26.2488	25.6188	0.935643	0.952364	0.896589	0.939623	0.967053	0.898501	0.936873
ENSPEMG00000011836	Gtpbp3	7.64376	6.53816	8.07563	11.6574	10.3657	11.5811	0.935604	0.923649	0.904237	0.968462	0.950438	0.948127	0.938822
ENSPEMG00000013175	Tsen2	5.63282	5.92014	6.68723	8.12615	7.66323	8.39982	0.935402	0.911948	0.926124	0.944575	0.907397	0.944953	0.9323
ENSPEMG00000010676	Lims2	57.1546	56.9022	55.1144	69.3447	71.2996	64.368	0.935394	0.952511	0.943207	0.908736	0.921018	0.807182	0.947388
ENSPEMG00000014947	Nfkb2	50.8298	40.4235	44.919	68.6305	77.2872	78.7726	0.935314	0.960571	0.889581	0.958325	0.957167	0.941963	0.941688
ENSPEMG00000015164	Klhdc3	43.6123	46.1763	43.594	49.9126	52.8485	54.5396	0.935003	0.94033	0.907208	0.922907	0.917766	0.944354	0.925261
ENSPEMG00000010376	Got1	18.3571	14.0469	15.2243	27.7694	24.2755	26.1533	0.934712	0.931962	0.89348	0.967377	0.974725	0.927052	0.939117
ENSPEMG00000011937	Rnf122	11.203	12.2219	10.8722	20.2433	27.1697	27.7573	0.934626	0.955613	0.903759	0.93056	0.924057	0.934531	0.933303
ENSPEMG00000007082	Stx1a	1.9364	1.63091	1.64337	4.65711	3.43994	3.54681	0.934586	0.914027	0.922781	0.943796	0.948919	0.876957	0.93737
ENSPEMG00000014587	Plagl2	2.23877	2.51655	2.44953	5.0959	4.19026	3.77594	0.934497	0.911927	0.952105	0.915591	0.913537	0.826535	0.938738
ENSPEMG00000002640	U6	4.52135	4.40307	5.14045	7.12102	7.35014	8.67216	0.934365	0.932027	0.895888	0.956489	0.932269	0.982514	0.930321
ENSPEMG00000018274	Zfp821	12.69	10.6991	10.1116	17.6589	15.7545	17.2784	0.93421	0.930091	0.885913	0.964623	0.98046	0.937673	0.933717
ENSPEMG00000009930	Stc2	6.36758	4.73411	4.8976	11.779	13.7394	10.4938	0.934111	0.96304	0.923736	0.925608	0.935085	0.839747	0.948741
ENSPEMG00000013864	Zfp213	5.67857	5.74794	5.19356	6.77013	7.07312	7.62248	0.934053	0.940194	0.884944	0.943499	0.951271	0.966111	0.924757
ENSPEMG00000007092	Gpbar1	0.179991	0.389517	0.649642	1.90957	2.8821	3.17528	0.934022	0.947859	0.908238	0.934049	0.913264	0.944584	0.933063
ENSPEMG00000001687	Zfp949	1.79468	2.28461	2.29658	5.2106	3.87091	3.92134	0.933795	0.898947	0.947895	0.920929	0.910973	0.855027	0.932982
ENSPEMG00000012675	Zfp787	8.01266	7.47167	7.88818	14.0416	11.0509	12.2138	0.933754	0.905634	0.916665	0.950809	0.947576	0.905838	0.933157
ENSPEMG00000012756	Nol8	13.4859	14.2645	15.022	19.1153	16.8855	18.8717	0.933724	0.894845	0.923053	0.944115	0.917698	0.941374	0.925821
ENSPEMG00000019510	Mbip	11.6305	10.6172	10.8929	14.4179	14.4693	16.2206	0.933583	0.93798	0.876808	0.967474	0.963637	0.986785	0.930127
ENSPEMG00000019346	Btg1	80.4075	68.3402	55.6054	166.417	122.165	147.201	0.933525	0.911402	0.899403	0.954678	0.966734	0.923692	0.929164
ENSPEMG00000018362	Med8	13.2567	12.0019	13.8546	18.6595	17.3914	20.1991	0.933442	0.922889	0.890802	0.969073	0.949485	0.980365	0.931408
ENSPEMG00000009220	Arfgap2	37.204	35.9708	35.6395	45.9329	42.3037	47.8316	0.933394	0.913632	0.883051	0.966833	0.964981	0.984184	0.924349
ENSPEMG00000008608	Uck1	23.3901	22.8225	22.9356	25.7723	26.4577	27.798	0.933255	0.94322	0.880926	0.958054	0.951789	0.980991	0.929574
ENSPEMG00000022747	Ppif	6.15038	6.79065	5.51667	9.33106	7.99087	9.49536	0.933234	0.901559	0.899999	0.939779	0.948393	0.949389	0.917294
ENSPEMG00000019248	Sap30bp	18.7672	18.2988	17.9467	24.1508	23.1298	27.0404	0.933117	0.922051	0.879583	0.96282	0.95742	0.996341	0.923029
ENSPEMG00000023553	Pigw	2.97417	2.32706	2.68039	4.45396	3.92821	4.56059	0.933001	0.926832	0.884563	0.973271	0.970235	0.961352	0.934039
ENSPEMG00000008687	Armc5	4.69763	3.82926	3.83151	7.44333	6.19193	6.67211	0.93279	0.921718	0.89823	0.958746	0.969765	0.911889	0.93497
ENSPEMG00000002061	Top3a	8.33143	7.54676	7.6001	14.3826	14.5619	11.5332	0.932277	0.945802	0.938604	0.915379	0.923716	0.809154	0.946491
ENSPEMG00000014431	Nars	112.145	91.5838	105.426	153.016	140.891	153.018	0.932083	0.931174	0.888224	0.970996	0.966418	0.945606	0.937111
ENSPEMG00000008710	Wdr89	1.91872	1.83189	2.15177	2.61946	2.48891	2.68956	0.931586	0.919222	0.91019	0.95561	0.923921	0.945819	0.934052
ENSPEMG00000014260	Btrc	4.76345	4.95492	4.70062	7.21098	6.99553	5.98443	0.931548	0.930894	0.951939	0.90076	0.907985	0.792247	0.941276
ENSPEMG00000007625	Nfx1	16.2018	16.506	16.2554	26.1027	30.0415	23.5597	0.931498	0.956175	0.943529	0.900418	0.901986	0.806749	0.945133
ENSPEMG00000004729	Slc26a11	4.07656	4.50697	3.4192	5.90067	7.31333	6.98637	0.931325	0.954118	0.905834	0.913564	0.923452	0.898636	0.929159
ENSPEMG00000020174	Tstd2	8.54551	8.61086	7.94088	13.5969	15.5724	12.1811	0.93095	0.956176	0.938811	0.900618	0.908931	0.806564	0.9436
ENSPEMG00000019119	Slc16a10	0.0287278	0.0219422	0.0103687	0.0801225	0.0799395	0.0561218	0.93077	0.943565	0.926681	0.915411	0.936521	0.817708	0.9409
ENSPEMG00000015434	Pggt1b	5.05323	5.54083	5.79384	8.23948	8.6248	7.10904	0.930685	0.937251	0.961461	0.892692	0.881137	0.792077	0.943118
ENSPEMG00000010912	Ppil4	11.855	10.0553	11.0897	15.2171	14.5727	16.1889	0.930252	0.932614	0.876735	0.971804	0.96711	0.969099	0.931931
ENSPEMG00000004948	Phgdh	22.5839	18.9975	23.0197	46.5725	58.4098	68.1304	0.930242	0.944839	0.886487	0.947623	0.934393	0.966725	0.928719
ENSPEMG00000015304	Armc7	2.11047	2.26124	3.25852	6.32858	7.10906	5.12245	0.930104	0.942886	0.952021	0.904019	0.887415	0.810844	0.945094
ENSPEMG00000000610	Mynn	3.33952	2.83777	3.11894	4.86639	5.5322	4.596	0.929475	0.960606	0.920654	0.922598	0.925097	0.839163	0.94572
ENSPEMG00000023595	Brat1	8.4878	8.83753	7.82565	10.7557	9.90252	9.97153	0.929235	0.906562	0.919183	0.915584	0.93825	0.861186	0.922601
ENSPEMG00000012954	Bmpr1b	0.0731012	0.0628137	0.0395766	0.152911	0.128473	0.116843	0.929087	0.924556	0.912931	0.927068	0.951904	0.849289	0.932426
ENSPEMG00000015465	Pdhx	11.3348	9.78114	10.3616	13.7598	14.0573	13.3323	0.929059	0.953066	0.898147	0.94727	0.955774	0.878986	0.942966
ENSPEMG00000017843	Atl2	17.5218	16.455	16.7296	24.2215	29.4342	25.1809	0.928739	0.964004	0.917812	0.914212	0.915003	0.852169	0.940973
ENSPEMG00000008375	Rpp38	3.35591	3.62271	4.05365	6.95923	5.45228	7.29505	0.928547	0.893371	0.900979	0.950797	0.928776	0.967276	0.918503
ENSPEMG00000004201	Dnal4	12.5231	11.2396	10.6908	15.4323	14.3861	15.3275	0.928506	0.927126	0.877012	0.959111	0.978222	0.934431	0.927627
ENSPEMG00000019699	Sec23b	20.4806	20.8914	21.6582	29.3864	37.1694	35.1806	0.928453	0.956284	0.908968	0.919075	0.907057	0.902083	0.93322
ENSPEMG00000020552	Klf4	7.9179	5.40587	3.64808	23.5254	17.2665	16.2287	0.928317	0.916758	0.913989	0.933687	0.949948	0.856228	0.932646
ENSPEMG00000001828	Plekhf1	27.2748	27.1947	23.6753	39.4255	39.7596	33.6936	0.928073	0.939133	0.932232	0.902444	0.923342	0.801466	0.937102
ENSPEMG00000009917	Eif4ebp1	96.4681	104.261	100.011	175.717	171.916	228.827	0.927996	0.916286	0.881446	0.948938	0.935188	0.993432	0.916016
ENSPEMG00000016256	Topors	28.3144	25.7912	27.5603	39.9357	34.2712	36.3239	0.927542	0.906868	0.904699	0.95198	0.949612	0.903079	0.930318
ENSPEMG00000004230	Rfxap	12.4163	12.3855	12.8647	17.1399	15.7065	18.912	0.927372	0.905131	0.88324	0.957176	0.939792	0.991684	0.916875
ENSPEMG00000012707	Zbtb18	2.37862	1.80082	1.79247	5.53054	5.35951	3.91998	0.927227	0.93833	0.929208	0.915688	0.927302	0.809373	0.941044
ENSPEMG00000014629	Nelfb	37.1408	36.6682	39.2558	46.4296	48.9865	53.5396	0.927177	0.932028	0.887498	0.946559	0.923849	0.973806	0.923919
ENSPEMG00000008697	Dnajc1	14.1833	15.9674	15.481	17.2527	17.5346	17.9433	0.927148	0.905579	0.939541	0.890256	0.862664	0.897371	0.915032
ENSPEMG00000017309	Sdad1	10.2404	10.0459	10.9219	14.0803	13.0494	12.4419	0.92703	0.913302	0.939975	0.922058	0.907949	0.833664	0.937439
ENSPEMG00000013105	Zfx	8.55572	8.91282	9.35901	13.9246	14.9308	11.9204	0.92691	0.941242	0.951212	0.893397	0.887291	0.788529	0.941561
ENSPEMG00000020707	Smg6	4.49105	4.59734	4.55868	8.83789	9.09713	6.78396	0.926702	0.936943	0.947348	0.896234	0.899357	0.784456	0.940436
ENSPEMG00000011643	Ngrn	20.5039	15.6974	14.7663	29.3945	29.2432	26.8172	0.926607	0.945404	0.893831	0.939941	0.961879	0.868919	0.936634
ENSPEMG00000018199	Gdf15	31.8709	28.8201	27.7001	86.9717	79.5152	121.863	0.926405	0.915841	0.873283	0.955796	0.946266	0.995984	0.915902
ENSPEMG00000016322	Polr3c	12.1541	12.4015	12.8318	18.3852	15.5027	16.1082	0.926199	0.891486	0.928177	0.928445	0.918774	0.870609	0.925889
ENSPEMG00000021715	Wdr43	23.0589	20.3085	24.5539	30.446	32.8151	30.9	0.925813	0.948704	0.910551	0.936246	0.917324	0.882703	0.940753
ENSPEMG00000018848	Ccm2	16.2553	16.2497	15.4655	17.2227	17.3804	17.6402	0.925757	0.933896	0.878873	0.929628	0.954367	0.926363	0.918082
ENSPEMG00000010657	Nol12	9.86761	8.83902	8.31642	15.426	12.6055	15.8547	0.925494	0.903937	0.875358	0.959668	0.964444	0.965848	0.917132
ENSPEMG00000017314	Nupr1	56.3118	64.2923	54.6261	150.905	136.257	208.022	0.925423	0.9096	0.876543	0.948917	0.938254	0.994124	0.912134
ENSPEMG00000020974	Rsbn1	1.4967	1.30543	1.5056	3.26026	2.53706	2.45917	0.925171	0.905732	0.923791	0.930537	0.928491	0.850892	0.931657
ENSPEMG00000019902	Rad52	5.28773	4.41348	4.80076	8.56774	8.36688	6.95117	0.925154	0.937514	0.923859	0.920794	0.928074	0.817	0.940589
ENSPEMG00000015562	Med18	6.6976	6.44931	5.888	7.70736	7.46884	7.81654	0.92469	0.924481	0.87312	0.943423	0.970002	0.92928	0.918953
ENSPEMG00000006994	Hspbap1	5.63122	5.83986	5.51922	8.72887	8.77333	7.17304	0.923831	0.930723	0.945386	0.88998	0.897915	0.777009	0.935665
ENSPEMG00000008663	Oraov1	4.20043	5.03683	4.93702	6.85553	6.05295	7.43279	0.923808	0.88502	0.904795	0.928369	0.903341	0.962073	0.9077
ENSPEMG00000010140	Pitx3	0.0279671	0.0320417	0.0151412	0.110119	0.0860145	0.149006	0.923797	0.903851	0.872143	0.949482	0.946442	0.989644	0.909414
ENSPEMG00000015613	Eif2a	12.7525	12.929	12.7918	15.7873	14.1338	15.054	0.923795	0.88316	0.907974	0.935925	0.931698	0.910286	0.916077
ENSPEMG00000009924	Mindy1	17.2056	19.9947	18.2798	21.4398	22.171	22.782	0.923593	0.907561	0.926641	0.884492	0.871116	0.8966	0.908751
ENSPEMG00000015941	Rnf138	8.7299	7.99005	6.79801	10.6643	11.1357	10.8823	0.922965	0.943769	0.879827	0.929844	0.959098	0.890412	0.924926
ENSPEMG00000023972	Ints9	6.72642	5.59093	6.03371	10.4295	9.19445	8.65494	0.922876	0.919969	0.909355	0.935059	0.942836	0.849123	0.933466
ENSPEMG00000020176	Lin9	2.23078	2.23206	2.53624	3.50611	3.61995	3.02682	0.922842	0.93236	0.946555	0.898495	0.883926	0.796233	0.93878
ENSPEMG00000013733	Ercc3	25.9096	24.6206	27.3845	37.407	35.5227	32.04	0.922574	0.920868	0.935985	0.914375	0.905018	0.812928	0.937
ENSPEMG00000011147	Slc25a46	18.7931	17.4674	19.1961	22.7572	25.6717	24.1244	0.922295	0.955234	0.902926	0.924497	0.911846	0.881289	0.935179
ENSPEMG00000008493	Dkk2	0.0332836	0.0533859	0.0144156	0.0786313	0.0818925	0.0851194	0.922208	0.916851	0.902417	0.896008	0.919062	0.882518	0.909683
ENSPEMG00000012732	Slc25a28	9.16521	8.42505	7.77961	15.5805	12.5056	16.8661	0.922169	0.898527	0.870513	0.956071	0.956669	0.976888	0.911214
ENSPEMG00000015514	Parp11	3.89952	4.32673	4.53538	5.44903	6.24253	5.53817	0.922006	0.940071	0.942019	0.884794	0.862242	0.82637	0.930984
ENSPEMG00000010953	Borcs5	4.63623	4.36026	4.13741	5.3561	5.18428	5.11401	0.921791	0.928523	0.887164	0.934271	0.962637	0.870592	0.92628
ENSPEMG00000022466	Jdp2	48.5207	69.027	64.6856	117.705	150.885	178.832	0.921719	0.926892	0.890898	0.920974	0.902154	0.954214	0.913872
ENSPEMG00000007852	Snapc5	8.70816	10.0278	11.6421	16.6191	14.3282	14.4397	0.921657	0.88939	0.944149	0.908406	0.877257	0.8523	0.923583
ENSPEMG00000008655	Fam219b	17.9417	16.2091	16.3023	21.8876	20.7079	20.1759	0.921396	0.925867	0.894814	0.939022	0.955757	0.861699	0.931009
ENSPEMG00000016489	Casp7	2.36581	2.75784	2.84133	4.02711	3.37709	4.13922	0.921161	0.877825	0.906957	0.929361	0.902449	0.94807	0.907861
ENSPEMG00000014689	Kctd7	7.57476	8.64694	8.5404	14.6156	18.2189	13.4428	0.921094	0.946606	0.939579	0.882238	0.87759	0.79484	0.933869
ENSPEMG00000010225	Pim2	0.672025	0.866178	0.670813	2.09824	1.56859	1.39863	0.920916	0.893636	0.937292	0.899369	0.904835	0.811971	0.922032
ENSPEMG00000018498	Alg6	1.86277	1.33655	1.36503	3.01902	2.99267	2.50623	0.920773	0.939473	0.902262	0.926493	0.943624	0.834758	0.934796
ENSPEMG00000005793	Pdlim4	62.3762	78.494	63.2238	92.3895	113.247	112.34	0.92048	0.933459	0.905822	0.892194	0.889156	0.895982	0.913458
ENSPEMG00000010603	Fam131a	4.50157	3.95902	3.72142	6.59159	5.52317	5.86164	0.920403	0.905379	0.888086	0.942208	0.959011	0.891304	0.92088
ENSPEMG00000019449	Exog	6.83226	5.39291	7.22585	10.4987	10.6112	12.5078	0.920222	0.924546	0.872842	0.957002	0.936814	0.970485	0.921521
ENSPEMG00000018144	Zfp212	6.18472	5.84979	5.96554	7.87953	8.66224	7.42399	0.920135	0.95162	0.921175	0.901535	0.906643	0.80669	0.936673
ENSPEMG00000009678	Eif3l	189.267	183.738	193.335	209.319	209.57	220.196	0.920121	0.920461	0.876329	0.95399	0.929645	0.972587	0.919892
ENSPEMG00000021128	Palm2	0.0815521	0.116792	0.220759	0.381314	0.412059	0.325877	0.920002	0.921279	0.946025	0.896748	0.863781	0.824016	0.931895
ENSPEMG00000009640	Mrps2	19.5231	17.4626	17.88	25.1252	22.1771	23.9602	0.919543	0.904959	0.878014	0.954859	0.961903	0.922385	0.9202
ENSPEMG00000009636	Slc5a6	5.31043	5.5993	4.42935	6.68941	6.69342	6.59592	0.919518	0.920661	0.895993	0.90079	0.933048	0.862972	0.912583
ENSPEMG00000019591	Mettl13	13.1896	10.6459	13.7292	19.438	17.5947	19.8298	0.919396	0.912908	0.880978	0.95948	0.941045	0.944518	0.923978
ENSPEMG00000019409	Mcf2l	0.215694	0.405648	0.246771	1.13772	1.74517	1.09282	0.919219	0.947914	0.931024	0.879355	0.880228	0.802953	0.929359
ENSPEMG00000022167	Zfp330	18.2424	16.9757	18.4168	21.1738	20.77	22.3056	0.919109	0.918598	0.870876	0.960479	0.942122	0.968585	0.920653
ENSPEMG00000001425	Cdpf1	0.899497	0.836563	0.698964	1.76044	1.45065	1.29678	0.91909	0.907428	0.916804	0.912166	0.929807	0.82007	0.924403
ENSPEMG00000019452	Bloc1s6	6.48578	6.16313	6.13044	8.26961	9.37361	7.99253	0.918983	0.953847	0.915892	0.899245	0.906503	0.813189	0.933992
ENSPEMG00000016805	4930590J08Rik	0.065906	0.160455	0.107044	0.251392	0.246133	0.201906	0.918812	0.898125	0.959428	0.85741	0.85082	0.788761	0.914575
ENSPEMG00000024006	Slc3a1	0.223622	0.256202	0.186258	0.897431	0.748226	0.5224	0.918738	0.910328	0.937196	0.893499	0.902922	0.784146	0.927278
ENSPEMG00000016889	Slc35c2	12.2337	12.3194	11.0591	14.0151	13.5791	13.7135	0.918733	0.912378	0.887755	0.914215	0.947167	0.876743	0.911836
ENSPEMG00000010091	Fam241b	7.54342	7.46394	5.68507	10.9694	12.391	14.4778	0.918618	0.928883	0.864408	0.932485	0.939917	0.960902	0.909889
ENSPEMG00000012163	Rabep1	16.875	19.4911	19.2244	22.9102	21.8646	21.5937	0.918375	0.882234	0.957744	0.873575	0.846361	0.824397	0.912974
ENSPEMG00000009954	Akna	0.3331	0.48658	0.311084	1.88947	2.90876	1.73923	0.91823	0.94942	0.927281	0.883331	0.885592	0.801234	0.930493
ENSPEMG00000014720	Clk3	21.3669	20.3492	20.594	37.5485	28.4049	32.6797	0.9182	0.883946	0.89844	0.937105	0.936025	0.899979	0.914584
ENSPEMG00000011289	Trp53	86.488	84.8392	77.3432	108.75	96.7673	107.937	0.917527	0.893092	0.871906	0.940992	0.957145	0.938123	0.906699
ENSPEMG00000008959	Fam53a	9.59825	7.34212	7.81287	13.3068	14.0994	12.2037	0.917497	0.945997	0.893429	0.92638	0.940407	0.843042	0.933152
ENSPEMG00000013383	Prickle1	12.5401	16.3221	16.4861	27.5795	39.5892	31.4293	0.916869	0.944952	0.923356	0.883751	0.870778	0.835143	0.924957
ENSPEMG00000017364	Vcp	273.859	256.103	269.316	336.584	317.691	305.33	0.916264	0.913681	0.910586	0.925409	0.926758	0.832313	0.929204
ENSPEMG00000001096	Nfkbib	17.9365	15.514	15.1016	26.4924	22.5651	28.7504	0.916194	0.900411	0.857774	0.956708	0.959763	0.9752	0.907976
ENSPEMG00000000668	Eral1	11.998	12.1431	12.7198	18.3977	15.2288	16.0338	0.915598	0.878846	0.916003	0.921318	0.910735	0.865865	0.915069
ENSPEMG00000020652	Ino80d	1.09423	0.955527	1.23539	1.83241	1.52438	1.69211	0.915467	0.893463	0.897826	0.943034	0.920856	0.90791	0.919512
ENSPEMG00000007499	Mef2a	16.1425	15.1374	15.6089	23.4698	24.8742	20.0866	0.915445	0.937242	0.926556	0.893446	0.898983	0.78178	0.932577
ENSPEMG00000014224	Rnd1	6.36941	7.29739	5.38352	10.5158	14.9371	13.2879	0.915337	0.94599	0.895846	0.893653	0.898498	0.871226	0.91699
ENSPEMG00000010156	Aftph	13.6021	11.1396	12.1888	22.9852	23.1532	18.1345	0.915331	0.932201	0.917819	0.906119	0.914167	0.795923	0.932318
ENSPEMG00000019517	Mtmr10	7.95034	5.98443	5.93657	15.8505	13.4957	11.4645	0.915217	0.9145	0.90778	0.917305	0.93211	0.819242	0.926027
ENSPEMG00000016145	Unk	2.9175	3.26383	3.3958	4.36008	4.5894	3.89437	0.91501	0.919765	0.954277	0.869245	0.851477	0.771283	0.926727
ENSPEMG00000002497	Ppp1r32	0.289662	0.241356	0.370669	0.622106	0.53221	0.505078	0.914864	0.903174	0.91944	0.922891	0.900844	0.847938	0.926461
ENSPEMG00000019875	Slco4a1	0.147415	0.0977801	0.0840104	0.43533	0.272713	0.330702	0.914784	0.89	0.888956	0.935724	0.945588	0.887017	0.913837
ENSPEMG00000019417	Ubxn2b	4.53676	4.31066	3.99539	5.64876	5.04615	5.62068	0.914651	0.895559	0.863989	0.94447	0.961446	0.939032	0.90629
ENSPEMG00000011632	Sox13	2.0878	2.15583	1.61989	4.39828	5.38699	3.62757	0.914567	0.941704	0.92388	0.88024	0.893774	0.780654	0.927309
ENSPEMG00000011096	Gatb	8.65299	9.37121	9.17711	12.3862	13.0126	15.666	0.914549	0.908743	0.871057	0.929301	0.911762	0.979358	0.902782
ENSPEMG00000010078	Dtx3	11.2486	10.7427	9.75625	16.0242	14.4906	13.3654	0.91453	0.908242	0.910018	0.906894	0.928785	0.811765	0.920793
ENSPEMG00000021892	Toe1	4.42015	5.09341	4.56477	6.80319	8.94695	9.20226	0.914436	0.934612	0.886058	0.905115	0.895731	0.919456	0.910833
ENSPEMG00000009827	Abraxas1	3.14056	2.37862	2.77294	4.04585	4.21365	4.58182	0.913858	0.932601	0.856423	0.954372	0.952095	0.949498	0.91922
ENSPEMG00000000537	Fiz1	10.3788	9.64984	9.3775	15.2077	13.3533	12.539	0.913611	0.902927	0.909275	0.913484	0.927703	0.819827	0.921082
ENSPEMG00000005707	Nudt6	7.58182	7.40213	7.13928	9.27863	8.45244	9.72313	0.913507	0.889797	0.858747	0.948124	0.950346	0.97542	0.901096
ENSPEMG00000001919	Pptc7	7.44283	6.32236	6.79117	13.9853	13.6001	10.3461	0.913304	0.92392	0.922558	0.899065	0.906558	0.784172	0.929218
ENSPEMG00000004245	Kifc2	0.513275	0.683615	0.507139	0.90313	0.992267	0.793058	0.913176	0.918666	0.940671	0.85456	0.865273	0.769957	0.915201
ENSPEMG00000016458	Rspo3	3.18865	3.98422	3.33678	5.40334	4.61666	5.9746	0.913133	0.874029	0.88388	0.917341	0.908193	0.958033	0.892545
ENSPEMG00000011805	Zfp800	3.20744	2.99276	3.28525	5.66034	4.93614	4.3292	0.912902	0.902592	0.925324	0.904785	0.903728	0.800392	0.924422
ENSPEMG00000013053	Mid1ip1	8.46422	5.76983	5.9125	12.7726	11.0291	12.0773	0.912808	0.914526	0.862548	0.95022	0.966323	0.91213	0.916909
ENSPEMG00000013136	Manf	171.383	209.834	180.147	605.859	520.058	880.47	0.912586	0.893868	0.862414	0.938875	0.925749	0.990574	0.898287
ENSPEMG00000018010	Tmub2	39.1784	37.5197	36.99	43.3911	41.3419	44.0272	0.912549	0.901308	0.852937	0.952944	0.964661	0.957008	0.906579
ENSPEMG00000010365	B3gnt2	6.32866	4.574	5.39873	9.252	8.97499	8.08863	0.912472	0.929662	0.888723	0.931447	0.939669	0.847114	0.928263
ENSPEMG00000015669	Shmt2	86.8598	92.6605	95.9274	107.504	112.147	122.138	0.911783	0.905231	0.886086	0.916294	0.884442	0.956367	0.903179
ENSPEMG00000021570	Zkscan3	3.64607	3.55974	3.42235	4.68077	5.07618	4.27612	0.911425	0.939632	0.918658	0.883204	0.896237	0.7782	0.92644
ENSPEMG00000018899	Rbak	1.69571	2.21348	2.48324	4.00879	5.44732	4.05816	0.911289	0.936496	0.930451	0.873254	0.856348	0.804397	0.922845
ENSPEMG00000007353	Ppp2r5a	34.3656	33.4764	32.1514	41.2449	38.8012	37.3869	0.911095	0.903462	0.904455	0.906652	0.928573	0.813279	0.917156
ENSPEMG00000011645	Hemk1	9.65163	10.3658	7.82024	13.2751	16.9739	15.336	0.911025	0.941646	0.888793	0.888705	0.903188	0.860073	0.911993
ENSPEMG00000020450	Vps33b	15.7588	14.4581	15.3503	21.4229	19.7699	18.3188	0.910748	0.907656	0.911452	0.912962	0.916417	0.811027	0.924003
ENSPEMG00000021905	Amotl1	11.0405	8.24465	13.4223	23.1364	18.9291	19.5548	0.91059	0.896617	0.901867	0.931939	0.910931	0.872783	0.920192
ENSPEMG00000000498	Zbtb21	2.7455	2.48608	2.68626	5.34651	4.63617	3.86314	0.910523	0.903663	0.922396	0.90036	0.903822	0.791301	0.922627
ENSPEMG00000006639	Vars	58.6015	57.3154	63.6269	72.6479	83.0397	83.7299	0.910467	0.933172	0.884534	0.916514	0.891725	0.917111	0.915256
ENSPEMG00000022859	Cirbp	21.7575	20.2215	18.1865	32.386	26.3735	33.3032	0.910276	0.884943	0.857984	0.944202	0.952415	0.956537	0.899235
ENSPEMG00000023431	Smg9	4.35592	5.16013	6.37649	10.0118	7.78543	10.1394	0.910167	0.869797	0.898485	0.92457	0.890631	0.933564	0.901741
ENSPEMG00000009851	Rel	1.0477	0.687468	0.794105	2.71891	2.53596	1.75581	0.91012	0.919571	0.915264	0.900292	0.910266	0.786564	0.925687
ENSPEMG00000015313	Ppp4r3a	15.8549	15.2152	15.4854	24.9675	22.3708	19.6916	0.909774	0.90122	0.922687	0.897106	0.90271	0.787636	0.920821
ENSPEMG00000000880	Tnfaip3	2.47372	2.20533	2.77325	7.14067	11.5257	8.16212	0.90975	0.94739	0.906031	0.888836	0.883029	0.828112	0.922778
ENSPEMG00000009587	Fam45a	23.133	22.6946	20.8295	30.2643	29.11	35.5932	0.909748	0.89992	0.849302	0.939782	0.940326	0.985469	0.896589
ENSPEMG00000012439	Nars2	5.27272	6.17919	6.10125	6.90816	7.1131	7.54741	0.909315	0.889167	0.911941	0.884395	0.849782	0.910927	0.896782
ENSPEMG00000014263	Cxcl1	11.8189	10.0036	11.3348	26.2122	37.685	43.9504	0.909133	0.929087	0.863535	0.923572	0.9121	0.948867	0.907006
ENSPEMG00000015846	Tti2	16.8493	14.0462	12.9606	21.2508	20.1803	22.7847	0.909115	0.914335	0.84421	0.947487	0.966206	0.946418	0.906336
ENSPEMG00000015133	Rnf34	14.6055	13.9663	13.9396	15.9471	17.059	15.9882	0.909096	0.949584	0.888929	0.903145	0.915225	0.831112	0.923648
ENSPEMG00000018416	Rdh14	13.7585	12.5576	13.5326	16.4184	15.278	16.7575	0.90898	0.897662	0.858405	0.956424	0.94596	0.956489	0.909027
ENSPEMG00000014363	Nhlrc1	1.64983	1.66783	1.78642	2.84683	3.82055	2.91627	0.908907	0.94437	0.913977	0.881262	0.875048	0.809005	0.92288
ENSPEMG00000022532	Cxxc1	25.7874	29.6642	32.8128	39.2933	39.413	36.7206	0.908876	0.895154	0.947464	0.873315	0.835059	0.808777	0.915103
ENSPEMG00000000492	Ybey	3.16812	2.20669	2.68975	4.35891	4.08098	4.33495	0.908856	0.919189	0.858902	0.952176	0.955286	0.916623	0.917756
ENSPEMG00000018893	Mib2	20.4035	17.2176	18.5103	24.8176	23.7122	23.5846	0.908754	0.920036	0.869512	0.942528	0.951727	0.881103	0.920521
ENSPEMG00000020252	Cx3cl1	15.1227	10.8351	7.19279	27.1395	40.99	41.6018	0.908668	0.940303	0.86167	0.917462	0.924143	0.917274	0.910016
ENSPEMG00000010028	Hsd17b14	1.45529	2.04103	1.9833	2.88977	2.46943	3.10147	0.908234	0.863145	0.903329	0.901171	0.870463	0.930494	0.891143
ENSPEMG00000013017	Klc4	14.1488	12.1555	11.9502	16.5565	16.0988	16.7466	0.908107	0.921076	0.849565	0.945181	0.965852	0.916776	0.911975
ENSPEMG00000016103	2610318N02Rik	1.22622	1.66186	1.24678	2.41408	2.29958	1.88028	0.908047	0.894155	0.942437	0.853526	0.863602	0.757309	0.90865
ENSPEMG00000021226	Mier3	4.32458	4.18689	4.04264	6.87503	5.61061	5.58838	0.907923	0.881906	0.904863	0.909872	0.91855	0.831324	0.910271
ENSPEMG00000022888	Sh3bp4	40.7632	36.2893	33.6266	50.058	55.2422	48.5041	0.907902	0.943129	0.884037	0.902981	0.926681	0.825195	0.920311
ENSPEMG00000022118	Wdr92	5.8506	4.82124	5.50968	7.39701	8.83892	8.09886	0.907388	0.946717	0.876715	0.917687	0.914391	0.873782	0.92129
ENSPEMG00000020753	Lonp1	75.6172	68.8321	77.4526	88.7052	96.1447	98.7067	0.907256	0.930761	0.866493	0.93322	0.913702	0.931201	0.914493
ENSPEMG00000009357	Fgf21	0.159027	0.614911	0.150668	4.91143	10.2186	7.11715	0.907076	0.943908	0.898539	0.883124	0.880077	0.839859	0.91553
ENSPEMG00000018665	Per1	2.44486	3.53327	2.92593	6.55699	9.42646	6.37588	0.907023	0.935939	0.924352	0.862374	0.859964	0.78485	0.917487
ENSPEMG00000023722	Zcchc11	2.11086	2.08543	2.64171	3.76422	3.9181	3.16206	0.90682	0.916137	0.932799	0.884651	0.863744	0.783584	0.924093
ENSPEMG00000020199	Ythdf1	26.3614	26.7372	23.9689	35.9395	36.1431	30.6183	0.906204	0.916572	0.919925	0.873012	0.894072	0.759605	0.916609
ENSPEMG00000006742	Sepsecs	5.84158	5.93181	5.43301	9.46668	7.93211	7.46962	0.906113	0.883097	0.913541	0.894075	0.906383	0.801881	0.909247
ENSPEMG00000012273	Ets2	12.4945	9.39217	8.69926	34.3125	26.4294	21.4679	0.906002	0.896627	0.907112	0.902247	0.915306	0.800353	0.915179
ENSPEMG00000016552	Ctu2	7.4759	6.54033	7.65439	13.5306	12.1033	17.2476	0.905955	0.892114	0.850943	0.944696	0.928327	0.988761	0.896661
ENSPEMG00000020572	Ppp1r21	11.3553	11.131	11.0226	13.6204	16.0672	14.2649	0.905897	0.946295	0.896162	0.885806	0.887748	0.827064	0.917816
ENSPEMG00000000178	Lats2	17.4335	16.4091	17.0285	27.1429	29.5513	22.5886	0.905669	0.929486	0.920999	0.879152	0.883772	0.764075	0.923558
ENSPEMG00000012207	Mapk8	4.41308	4.61393	4.88957	6.89393	7.74501	6.04108	0.90552	0.927232	0.932739	0.867536	0.859775	0.761101	0.922014
ENSPEMG00000008668	Dpagt1	22.8708	20.1047	19.2351	28.7338	27.7329	25.7736	0.90551	0.919063	0.880782	0.914363	0.940668	0.82612	0.916432
ENSPEMG00000015260	Edc3	10.6553	11.3474	11.4842	15.4876	16.5627	13.4728	0.905414	0.920179	0.938701	0.861843	0.856694	0.748983	0.920321
ENSPEMG00000010581	Prcc	32.0338	30.2321	30.9105	38.3039	34.5084	37.0307	0.905344	0.880878	0.865924	0.942776	0.944113	0.919169	0.903456
ENSPEMG00000007492	Ppil2	39.1654	35.6068	36.7005	44.4901	45.4618	42.5302	0.905306	0.934373	0.882761	0.915898	0.929114	0.82649	0.922763
ENSPEMG00000024046	Creld2	60.0779	73.8737	64.6071	114.219	131.043	170.598	0.90504	0.90333	0.860563	0.915991	0.901757	0.968514	0.892629
ENSPEMG00000001926	PVT1_1	4.13556	2.72799	3.93516	6.7848	9.03005	7.34463	0.904782	0.944552	0.88549	0.907102	0.901659	0.846931	0.921341
ENSPEMG00000013596	Mob3a	38.6102	40.133	44.6912	51.501	52.7085	59.5661	0.90465	0.895847	0.875532	0.921105	0.884707	0.958513	0.898616
ENSPEMG00000014457	Gpank1	21.9977	18.0954	18.7517	28.7913	25.2714	28.3691	0.904632	0.897723	0.849693	0.949446	0.959509	0.92988	0.905312
ENSPEMG00000012658	Pick1	3.339	2.50588	2.45648	5.29091	4.7845	4.21503	0.904516	0.912533	0.885323	0.914482	0.935385	0.82074	0.916454
ENSPEMG00000023637	Taf1a	4.70103	4.61896	5.47683	8.69855	12.8896	10.5735	0.904491	0.940925	0.896217	0.887759	0.875271	0.846044	0.915364
ENSPEMG00000007935	D3Ertd254e	1.83911	2.03575	2.00821	3.76466	2.93957	2.8086	0.904414	0.871256	0.922942	0.889486	0.886231	0.80378	0.906536
ENSPEMG00000000776	Tab1	4.96438	5.13839	6.61457	11.1436	15.1527	10.8106	0.904382	0.935619	0.918207	0.875461	0.861614	0.795423	0.920246
ENSPEMG00000014433	Pla2g12a	15.0614	19.2166	13.2589	23.5559	31.7337	28.9813	0.904371	0.928432	0.890228	0.872174	0.879412	0.856617	0.90132
ENSPEMG00000009822	Zfp786	0.0930919	0.319965	0.231838	0.522325	0.449915	0.426548	0.904316	0.865705	0.945825	0.849005	0.830831	0.802133	0.894807
ENSPEMG00000017109	Pyroxd1	8.30069	7.80054	8.13256	10.4913	9.20023	10.4217	0.904041	0.875803	0.860216	0.945037	0.938177	0.945615	0.898565
ENSPEMG00000019035	Mef2d	8.82009	9.23756	8.73036	12.29	12.253	10.3543	0.903822	0.908059	0.932643	0.863107	0.872624	0.742591	0.915426
ENSPEMG00000023639	Nufip1	18.4597	15.9521	17.1057	26.2332	22.5324	28.5824	0.903607	0.885977	0.845433	0.950096	0.943967	0.974498	0.896457
ENSPEMG00000001391	Mcfd2	53.2789	50.6573	53.452	65.6138	70.4025	79.7174	0.903237	0.912317	0.849576	0.931455	0.915951	0.971411	0.898416
ENSPEMG00000023190	Tfap4	3.43936	2.71371	3.68897	4.67379	5.09415	5.05944	0.903169	0.926	0.872462	0.929811	0.907908	0.899892	0.916357
ENSPEMG00000021880	Nmd3	33.5955	29.0104	31.0835	39.6032	42.0544	45.9897	0.90302	0.922035	0.841204	0.941514	0.937294	0.958662	0.904245
ENSPEMG00000000702	Lipt1	5.19206	5.28368	4.16683	9.30478	7.46091	10.9187	0.902978	0.877085	0.847733	0.933022	0.934902	0.974516	0.886758
ENSPEMG00000017555	Kansl3	10.1389	9.64842	9.01896	19.6389	19.0083	13.9096	0.902823	0.910334	0.920178	0.877018	0.889263	0.755349	0.916937
ENSPEMG00000012560	Farsa	29.4195	29.25	32.3577	39.37	36.9863	43.9152	0.902612	0.881703	0.862315	0.934807	0.904952	0.975259	0.894122
ENSPEMG00000018327	Zfp326	7.83845	7.85978	9.1935	10.9383	10.4178	10.1175	0.902588	0.888618	0.921088	0.898498	0.862322	0.831462	0.913217
ENSPEMG00000021412	Bcl10	10.7233	10.0376	9.81904	13.2343	12.9087	15.3717	0.902444	0.898099	0.837162	0.940779	0.939289	0.984594	0.89249
ENSPEMG00000000224	Obsl1	24.8792	27.9314	28.3904	30.9148	31.8407	31.1838	0.902351	0.887814	0.937364	0.856265	0.816757	0.827541	0.90013
ENSPEMG00000010968	Stk40	9.27453	8.20708	6.53921	17.6478	14.8695	12.6059	0.902042	0.89656	0.899038	0.894161	0.917222	0.793331	0.909441
ENSPEMG00000009163	Ccdc134	1.09653	1.32911	1.21312	5.1466	7.9179	4.47902	0.901637	0.935497	0.915055	0.865661	0.86622	0.774282	0.916637
ENSPEMG00000013480	Gmeb2	4.02451	4.28104	4.27041	5.53712	5.68667	4.80993	0.901481	0.908638	0.939393	0.855641	0.851814	0.73744	0.915164
ENSPEMG00000003928	Telomerase-vert	0.0580828	0.332726	0.188674	0.457395	0.459353	0.557028	0.901107	0.870489	0.909235	0.861478	0.842252	0.883516	0.882149
ENSPEMG00000024051	Srek1	6.71928	7.32776	7.67285	11.2695	9.29793	9.34008	0.901068	0.861528	0.921884	0.888947	0.873426	0.817328	0.901694
ENSPEMG00000016530	BC048403	7.99961	6.94326	7.27985	9.46207	10.4073	9.31499	0.900825	0.940582	0.877019	0.906039	0.916212	0.827855	0.918381
ENSPEMG00000023829	Pim3	10.7127	10.1295	7.95916	13.3551	13.9148	12.9615	0.900805	0.921035	0.868686	0.894247	0.931544	0.835948	0.90313
ENSPEMG00000013849	Sra1	3.97448	5.33079	4.8897	6.68468	7.52695	6.21398	0.900784	0.904744	0.94372	0.836525	0.822649	0.759456	0.904984
ENSPEMG00000014258	Pex1	3.2837	3.14474	2.99031	4.21586	4.09394	3.63662	0.900784	0.908843	0.904473	0.884481	0.906192	0.770255	0.913051
ENSPEMG00000016224	Uap1	12.8358	14.088	15.8061	19.0764	22.6953	19.4117	0.900741	0.923403	0.921494	0.867046	0.840815	0.803775	0.913058
ENSPEMG00000010924	Capn10	3.44558	4.0488	3.683	5.16363	5.8905	4.70711	0.900429	0.918451	0.93328	0.843531	0.843201	0.748138	0.9099
ENSPEMG00000016914	Pgam2	0.150712	0.0287782	0.163189	0.420338	0.35316	0.321191	0.900303	0.903342	0.88561	0.924459	0.913386	0.847815	0.915817
ENSPEMG00000020557	Cep89	5.23555	4.96892	4.72416	6.42933	5.72423	5.97477	0.899958	0.879746	0.866621	0.92139	0.942567	0.873451	0.897901
ENSPEMG00000018064	Gna13	13.9739	13.5797	13.2009	18.5641	20.6617	16.7527	0.89991	0.93108	0.910391	0.86956	0.880231	0.761273	0.916489
ENSPEMG00000016588	Gabpb2	1.42736	1.09405	1.54553	2.29555	2.4732	2.02439	0.89971	0.923786	0.899939	0.900855	0.888445	0.807588	0.920439
ENSPEMG00000008491	Eif2ak3	2.97381	3.64767	3.96816	10.5089	13.7981	8.01232	0.899707	0.925666	0.924972	0.85946	0.856077	0.753115	0.916044
ENSPEMG00000009470	Sufu	8.62645	7.98683	8.69084	11.2679	11.9132	10.0981	0.899509	0.925244	0.910035	0.883928	0.881971	0.772366	0.919944
ENSPEMG00000001753	Rbm22	37.3098	35.2651	39.7594	48.9878	48.5347	43.6946	0.899496	0.907443	0.915604	0.891291	0.876127	0.785387	0.918278
ENSPEMG00000014275	Pdia4	173.658	232.233	193.405	276.492	320.202	266.772	0.899326	0.908331	0.932216	0.834386	0.831827	0.766652	0.900579
ENSPEMG00000009683	Slc25a25	6.12086	4.009	4.51029	10.6853	9.21501	8.17306	0.899251	0.904076	0.879984	0.915338	0.930374	0.822937	0.91219
ENSPEMG00000013084	Bckdk	34.6321	30.3174	29.6418	39.645	38.744	39.0232	0.899154	0.915311	0.845971	0.931438	0.957102	0.885342	0.905701
ENSPEMG00000010035	Orc2	15.3321	17.2966	17.0284	18.6602	20.6024	20.3696	0.899085	0.905174	0.906382	0.862338	0.834724	0.864298	0.894534
ENSPEMG00000021561	Ing3	4.15638	4.68948	4.25589	7.4801	5.8755	5.92133	0.899069	0.858917	0.912874	0.883455	0.885775	0.810952	0.895843
ENSPEMG00000021524	Srsf6	24.4332	24.8088	25.6541	30.1842	27.9113	32.1215	0.898778	0.866249	0.858826	0.92945	0.904843	0.973215	0.885778
ENSPEMG00000012841	Cdk10	6.61237	7.33762	9.28384	11.6624	12.9338	15.241	0.898712	0.896394	0.872776	0.910204	0.872731	0.944405	0.894363
ENSPEMG00000019700	Tigd2	6.13435	5.37018	4.97314	7.53253	7.22873	6.93053	0.89864	0.911306	0.86309	0.913573	0.944987	0.839895	0.906372
ENSPEMG00000008844	Epc2	6.15007	5.89256	6.04669	11.7604	9.46771	8.54431	0.898491	0.878278	0.909682	0.891065	0.894878	0.790758	0.906186
ENSPEMG00000001435	Zfp667	0.266804	0.395875	0.430971	0.598455	0.522706	0.559282	0.89845	0.856127	0.928674	0.870397	0.829624	0.847107	0.89153
ENSPEMG00000017838	Tmem67	2.62406	2.2855	2.44647	3.49095	3.15405	3.02472	0.898396	0.895619	0.883485	0.915948	0.923845	0.8258	0.910722
ENSPEMG00000008520	Man1b1	15.1932	15.8206	18.2055	20.9188	25.4318	24.2426	0.898355	0.922349	0.891489	0.887169	0.857181	0.871311	0.905409
ENSPEMG00000017489	Tmem222	17.2729	15.8835	15.425	28.3937	23.1217	32.8921	0.898328	0.874354	0.840331	0.938323	0.933307	0.979237	0.885381
ENSPEMG00000011855	Rbm18	18.3476	17.8298	18.8189	19.5917	20.0718	20.0616	0.898138	0.91857	0.873626	0.919236	0.889876	0.896304	0.910092
ENSPEMG00000011068	Zc3h8	7.17549	8.94548	8.24362	11.3012	12.6534	10.238	0.897862	0.90731	0.939598	0.835251	0.827466	0.743774	0.905253
ENSPEMG00000000784	Zfp142	5.86181	5.75585	5.57611	10.3473	10.3746	7.68327	0.89785	0.908524	0.920149	0.867259	0.876598	0.742385	0.913256
ENSPEMG00000002989	Usp37	3.71948	4.29819	4.75082	6.03579	6.44653	5.38723	0.897726	0.901515	0.940398	0.853039	0.825998	0.760714	0.910142
ENSPEMG00000008156	Akap8l	36.0678	35.5656	33.7177	55.0668	44.137	46.3561	0.897662	0.863647	0.888571	0.904664	0.913592	0.842457	0.89565
ENSPEMG00000017299	Phf10	53.0275	54.2531	53.2992	60.513	68.4053	62.3819	0.897272	0.934727	0.89944	0.863861	0.861991	0.804274	0.907641
ENSPEMG00000020845	Klhl25	4.32011	4.10514	3.86277	5.55686	6.15249	5.06294	0.897066	0.930191	0.898705	0.871746	0.889823	0.767096	0.912663
ENSPEMG00000014653	Tmem41b	14.8984	13.4773	10.812	18.6726	18.1985	20.8615	0.896865	0.900741	0.831584	0.924597	0.94949	0.93779	0.888386
ENSPEMG00000017121	Pcgf1	7.58793	7.65506	5.81976	12.2413	10.5573	14.8684	0.896541	0.877097	0.83652	0.925811	0.931624	0.972233	0.880004
ENSPEMG00000016594	Garem1	2.38095	1.6367	2.42076	4.23457	4.60287	3.48313	0.896468	0.922363	0.897509	0.894397	0.889389	0.791051	0.917771
ENSPEMG00000021132	Mtf1	4.07918	4.64576	4.66592	5.37966	5.22253	5.04966	0.896389	0.864641	0.945544	0.845587	0.81388	0.783793	0.894673
ENSPEMG00000017339	2610008E11Rik	3.88163	4.44154	3.8625	7.42421	8.41071	5.79592	0.896251	0.91519	0.924997	0.849098	0.85666	0.733193	0.909849
ENSPEMG00000007398	4921524J17Rik	10.9537	10.7492	10.0916	13.9988	12.7154	15.5683	0.896236	0.874852	0.83565	0.931895	0.93248	0.977991	0.8812
ENSPEMG00000014544	Rmnd1	25.2099	25.7425	25.487	31.5186	29.6702	35.3767	0.896196	0.87226	0.844508	0.926457	0.911611	0.984073	0.880509
ENSPEMG00000020052	Kctd18	1.58335	1.20084	1.66614	2.53544	2.44953	2.1268	0.896072	0.907619	0.893561	0.906638	0.895885	0.811421	0.915315
ENSPEMG00000020173	Srsf5	33.8306	30.407	28.7375	44.2071	38.9055	39.1043	0.896044	0.886559	0.867183	0.914344	0.93854	0.844576	0.899787
ENSPEMG00000012635	Rab24	23.0021	19.3749	19.3762	30.7422	26.5956	32.654	0.895664	0.882926	0.831454	0.943837	0.950371	0.958698	0.889381
ENSPEMG00000021169	Plekha1	11.1895	13.38	13.6142	17.8486	22.6945	18.3807	0.895635	0.922058	0.917703	0.85084	0.834502	0.785929	0.905752
ENSPEMG00000000158	Fas	17.6207	18.2018	19.4138	24.8021	32.2615	27.3041	0.895353	0.932109	0.896189	0.869815	0.856871	0.818487	0.907141
ENSPEMG00000016853	Cyp4f17	1.05315	0.717204	1.07655	1.65289	1.94795	1.58523	0.895316	0.92984	0.883635	0.90121	0.891868	0.822106	0.915725
ENSPEMG00000015303	Mob2	24.4568	25.578	23.9338	30.6958	28.3019	33.7152	0.895289	0.865208	0.845289	0.919179	0.913571	0.973731	0.876161
ENSPEMG00000014004	Mfsd11	15.2586	15.6643	12.4318	20.5242	21.0943	18.0618	0.89528	0.909155	0.895282	0.863145	0.896135	0.768381	0.900723
ENSPEMG00000018180	Cox10	6.2781	5.75898	6.69304	7.58196	8.62753	8.4728	0.895276	0.925273	0.868227	0.908494	0.884832	0.891584	0.906072
ENSPEMG00000004965	Edc4	11.994	11.3082	12.4429	14.6297	15.0928	13.5737	0.89446	0.916089	0.9058	0.885239	0.873199	0.77975	0.915589
ENSPEMG00000010463	Sf1	55.7885	65.2438	69.3465	79.5774	86.8036	78.4167	0.89414	0.89671	0.93315	0.846542	0.811234	0.78718	0.900951
ENSPEMG00000014565	Pi4kb	23.9529	21.2094	19.7959	30.7253	31.3449	26.9867	0.894055	0.918135	0.880901	0.887734	0.914928	0.784019	0.908274
ENSPEMG00000021807	Trim35	44.6704	38.2766	37.7359	63.8377	54.3628	53.4371	0.893975	0.884469	0.872501	0.911269	0.929634	0.830522	0.900883
ENSPEMG00000009356	4930453N24Rik	17.434	15.318	16.9482	20.7995	24.209	25.1987	0.893584	0.923363	0.844182	0.917823	0.906958	0.927558	0.898122
ENSPEMG00000019353	Srfbp1	14.2144	12.5256	16.2082	19.0879	22.0051	20.7564	0.893491	0.921296	0.878343	0.902469	0.874637	0.865835	0.907923
ENSPEMG00000002339	Ern1	5.1791	4.7409	4.48773	14.73	21.3916	12.5015	0.893408	0.930072	0.903826	0.86099	0.865751	0.763132	0.910071
ENSPEMG00000021292	Ovca2	16.4165	16.7828	16.3809	25.3584	19.8631	22.3105	0.893234	0.848319	0.881555	0.905344	0.903666	0.869101	0.886342
ENSPEMG00000016796	Tmem242	31.2977	29.9617	26.1734	39.381	36.5248	44.1331	0.893179	0.881328	0.8275	0.926561	0.939767	0.963665	0.879397
ENSPEMG00000007030	C2cd2l	5.49151	5.75946	5.53199	6.50826	7.48442	6.6377	0.893146	0.928251	0.902533	0.851559	0.851807	0.784414	0.902972
ENSPEMG00000012846	Zfp513	7.01611	7.2903	7.7653	12.2009	9.16141	11.6837	0.893134	0.84641	0.870323	0.917416	0.899703	0.920961	0.882689
ENSPEMG00000000151	Etf1	77.4186	68.9866	70.2956	84.1852	86.2659	85.6015	0.893122	0.923797	0.838429	0.927148	0.94413	0.885372	0.904083
ENSPEMG00000010336	Pdss2	6.54547	6.4208	5.84823	7.60117	8.39261	7.4306	0.893017	0.929323	0.883073	0.867603	0.8927	0.785195	0.903602
ENSPEMG00000009596	Pdp2	2.56442	2.10272	2.51358	3.22964	3.3728	3.06748	0.893006	0.921488	0.874414	0.910502	0.904808	0.829082	0.913398
ENSPEMG00000015379	Kcmf1	27.9076	26.3023	26.0905	31.5305	35.045	37.3883	0.892877	0.916754	0.835005	0.915964	0.914344	0.943912	0.890528
ENSPEMG00000020937	Strip2	0.337859	0.540778	0.661722	0.821656	0.934321	0.99534	0.892875	0.883271	0.901997	0.872418	0.826516	0.881579	0.889084
ENSPEMG00000015718	Vezf1	16.1447	13.4786	15.9471	30.2161	23.7447	22.6728	0.892753	0.874409	0.891653	0.902783	0.901753	0.813518	0.902051
ENSPEMG00000023153	Spty2d1	7.15814	7.3847	7.92334	12.3666	14.0425	10.1601	0.892283	0.915145	0.920893	0.854041	0.849648	0.738304	0.910288
ENSPEMG00000013677	Eefsec	11.8549	11.1371	11.1148	14.747	13.3896	13.0531	0.892216	0.880296	0.881471	0.90176	0.91702	0.810354	0.900225
ENSPEMG00000023371	Mocs3	14.1502	11.4646	12.0465	16.6413	16.494	18.1027	0.892103	0.907181	0.823485	0.940972	0.949889	0.940673	0.894861
ENSPEMG00000005726	Rnf215	19.3945	19.8522	19.6453	22.8192	20.7436	22.3331	0.892095	0.841082	0.872242	0.908	0.898195	0.909197	0.878472
ENSPEMG00000012404	Cxcl2	3.12231	1.90785	2.95508	7.92276	7.23517	11.9282	0.892056	0.884363	0.831192	0.934084	0.919136	0.983661	0.883347
ENSPEMG00000008310	Rasal3	0.0167741	0.00640602	0.00605429	0.0495354	0.0343933	0.0655389	0.891804	0.875883	0.826506	0.93816	0.937525	0.975526	0.881481
ENSPEMG00000019254	Rab40c	13.8686	12.9742	13.5596	17.1972	15.6897	18.6435	0.891793	0.872335	0.83238	0.938955	0.927991	0.976986	0.882619
ENSPEMG00000011222	Zfp655	11.4961	10.1932	11.8225	21.8855	24.9052	16.937	0.891357	0.917421	0.9101	0.864548	0.864882	0.7462	0.911284
ENSPEMG00000017213	Cxcl10	4.73407	5.62719	4.3571	14.0772	16.4492	25.3488	0.890543	0.889216	0.835743	0.91283	0.901048	0.972075	0.878069
ENSPEMG00000016761	Cacnb1	2.64788	3.2617	2.70382	3.53268	4.26134	3.95915	0.890442	0.907653	0.892962	0.842782	0.842931	0.825214	0.885545
ENSPEMG00000014513	Smyd5	15.7712	18.3386	17.8313	19.8621	22.3806	22.5444	0.890426	0.895387	0.890963	0.857871	0.830828	0.873571	0.883416
ENSPEMG00000019879	Glb1	32.9855	34.0854	36.1882	38.3611	42.3888	42.1455	0.890386	0.909043	0.881296	0.880342	0.846523	0.881168	0.893853
ENSPEMG00000020699	Sel1l	21.7846	28.3663	32.9961	48.1467	67.9785	51.0001	0.890374	0.918646	0.910226	0.851639	0.830969	0.787959	0.902367
ENSPEMG00000018369	Slbp	15.2734	16.7758	17.9429	21.046	21.7898	25.5352	0.89025	0.878444	0.858847	0.902529	0.868249	0.955878	0.879482
ENSPEMG00000014526	Golga1	8.89835	9.32509	11.0202	14.2573	13.625	12.0783	0.889883	0.87951	0.925663	0.8666	0.83762	0.769426	0.903376
ENSPEMG00000013049	Fam192a	26.2094	24.0379	23.2072	31.9243	28.2505	31.9473	0.88977	0.87115	0.831242	0.932461	0.946819	0.932619	0.882839
ENSPEMG00000005003	Bbs10	1.02188	1.216	1.11717	1.36063	1.52262	1.33613	0.889764	0.900795	0.926297	0.823846	0.815589	0.755619	0.892598
ENSPEMG00000009911	Nfkbie	4.38294	2.51076	3.19246	8.57682	6.62787	10.4287	0.889689	0.876757	0.824565	0.940867	0.937087	0.97109	0.882746
ENSPEMG00000019782	Csnk1g3	14.192	16.1419	15.5341	17.7011	20.4961	18.7961	0.889673	0.910378	0.907541	0.840051	0.823859	0.803275	0.892251
ENSPEMG00000002154	Rab20	4.25163	5.40594	2.32889	8.50158	9.37674	6.89342	0.889491	0.901972	0.896305	0.845397	0.876585	0.758005	0.891893
ENSPEMG00000012323	Xrcc3	0.947342	0.983121	1.04807	1.60151	1.25472	1.71171	0.888942	0.8481	0.851266	0.920827	0.900257	0.956206	0.875155
ENSPEMG00000023204	Isoc2b	1.50588	1.25083	1.38597	3.46496	2.53075	4.31248	0.888858	0.863357	0.831722	0.931557	0.920445	0.977097	0.876245
ENSPEMG00000011933	Trim66	0.0347085	0.105094	0.110062	0.190352	0.304995	0.227192	0.888759	0.909948	0.910443	0.842887	0.819587	0.798496	0.894841
ENSPEMG00000011382	Etv3	5.253	4.70053	5.31524	8.84393	9.22798	6.82317	0.88865	0.907589	0.908054	0.866233	0.867452	0.741891	0.908582
ENSPEMG00000020486	D1Ertd622e	6.29555	6.83721	6.72802	7.63453	7.81041	8.78844	0.888499	0.873933	0.853789	0.894791	0.869691	0.957298	0.872713
ENSPEMG00000016396	Dctn4	54.0225	44.3435	53.547	80.4258	75.0038	65.683	0.887845	0.894371	0.888222	0.895137	0.892871	0.787951	0.906287
ENSPEMG00000008445	Slc2a6	1.47577	2.36005	2.44685	3.70738	5.57896	6.06088	0.887828	0.902281	0.866479	0.877676	0.852892	0.905637	0.883224
ENSPEMG00000000622	Gfm2	9.38924	9.58656	9.79778	14.1173	16.1858	12.2414	0.887555	0.915534	0.912998	0.847979	0.847471	0.734283	0.905431
ENSPEMG00000019226	Nme6	9.4123	10.9005	10.7992	14.4877	13.6055	17.7217	0.887425	0.86015	0.848831	0.904654	0.879338	0.968898	0.869933
ENSPEMG00000002342	Gmfg	1.64009	2.5725	2.53696	3.19044	3.32848	3.68255	0.88742	0.861929	0.900432	0.855606	0.815614	0.879301	0.87445
ENSPEMG00000020183	Tnfaip8l3	7.14021	6.3213	7.86522	9.08234	10.593	10.4575	0.887408	0.916392	0.859709	0.903198	0.876913	0.889362	0.89827
ENSPEMG00000021470	Trim23	11.6935	11.0515	12.3063	13.8683	16.1339	14.9147	0.887377	0.92605	0.874369	0.883603	0.865304	0.840644	0.902013
ENSPEMG00000014775	Tbc1d10a	48.9634	48.0882	50.1033	51.8969	54.5635	53.427	0.886534	0.920884	0.871495	0.888349	0.864184	0.854479	0.900276
ENSPEMG00000020913	Gdap2	13.2377	14.594	13.7154	16.5166	20.5761	18.7919	0.886103	0.918712	0.881438	0.852867	0.845878	0.828517	0.889456
ENSPEMG00000023089	Gpcpd1	9.48354	8.47628	10.7316	16.8412	20.6535	14.6702	0.886093	0.918805	0.902213	0.861205	0.852483	0.757646	0.906646
ENSPEMG00000012552	Tbc1d22b	4.29002	3.65836	3.89299	7.39013	6.05628	5.48045	0.885936	0.873512	0.886262	0.889721	0.898448	0.787301	0.896514
ENSPEMG00000010858	Unc119b	29.4671	30.5007	29.3835	39.5819	49.7218	40.0255	0.885705	0.925369	0.893641	0.849137	0.850473	0.771478	0.899188
ENSPEMG00000022341	1190007I07Rik	24.5588	24.9329	25.2157	27.5782	29.6454	31.6688	0.885701	0.896511	0.84185	0.898773	0.878774	0.946182	0.878694
ENSPEMG00000010472	Mark3	29.4978	27.8269	31.0664	37.6665	33.9555	34.6501	0.885695	0.863116	0.880079	0.908047	0.887604	0.846048	0.894078
ENSPEMG00000021309	Ints10	15.155	14.8465	15.7506	16.342	17.1077	17.1829	0.885669	0.90799	0.860565	0.900487	0.867927	0.897117	0.894011
ENSPEMG00000014466	9130011E15Rik	7.51893	7.36573	7.43866	9.98096	10.6209	8.66449	0.885579	0.909884	0.907696	0.852517	0.858516	0.728427	0.904333
ENSPEMG00000010580	Osbpl6	5.46296	5.30035	5.76127	6.59496	6.11102	6.20885	0.885432	0.860512	0.884839	0.903969	0.878216	0.84496	0.893182
ENSPEMG00000015048	Arf2	17.9391	18.7839	21.096	24.4631	26.6083	30.5998	0.885266	0.88509	0.850485	0.901222	0.867304	0.947728	0.878987
ENSPEMG00000017809	Arl13b	6.91571	6.97101	6.72186	7.7408	9.07849	8.67013	0.884937	0.923822	0.859585	0.870588	0.87081	0.855865	0.88904
ENSPEMG00000009346	Zmym6	2.80629	2.48339	2.24357	5.25253	4.56515	3.60126	0.884782	0.882755	0.892831	0.871258	0.889908	0.753301	0.89655
ENSPEMG00000012743	Fam35a	6.81031	6.93668	7.43922	8.74115	10.4143	8.90417	0.88464	0.920443	0.897462	0.853874	0.83818	0.781924	0.900175
ENSPEMG00000015296	Kdm4a	16.4284	16.3751	17.945	29.3285	36.9334	25.5024	0.884479	0.91782	0.90504	0.848871	0.845306	0.74355	0.903074
ENSPEMG00000021680	Gm17949	2.66649	3.1575	3.03258	3.81387	4.56045	3.7567	0.884318	0.907438	0.916178	0.827685	0.816097	0.751474	0.893454
ENSPEMG00000016970	Insr	3.52222	3.41709	3.96596	7.66667	8.17124	5.37972	0.883999	0.899907	0.913692	0.851212	0.848961	0.724284	0.90302
ENSPEMG00000011627	Nkrf	2.42878	2.20092	2.44426	3.32992	3.08343	2.79139	0.883764	0.882451	0.8919	0.884845	0.882608	0.772775	0.900545
ENSPEMG00000013176	Cep78	4.61568	3.69723	5.42136	7.02702	6.99479	8.41962	0.883739	0.883947	0.839657	0.924788	0.893066	0.946399	0.885517
ENSPEMG00000017117	Azin2	12.9481	14.6972	9.06547	22.7376	23.5723	17.5979	0.883547	0.893935	0.895803	0.841223	0.871698	0.73679	0.889265
ENSPEMG00000007325	Helq	3.3354	3.15927	3.23746	4.95886	3.96861	4.21009	0.883537	0.849244	0.872499	0.900016	0.90191	0.838726	0.884021
ENSPEMG00000023920	Dcaf6	14.42	15.4044	14.4714	18.6159	18.7752	16.2636	0.883463	0.886852	0.921746	0.830398	0.840118	0.707262	0.893788
ENSPEMG00000009239	Wars	33.8744	29.9252	33.9305	41.6578	41.4189	38.0151	0.883324	0.901349	0.878167	0.894851	0.888531	0.794142	0.904504
ENSPEMG00000021833	E130309D02Rik	22.8633	19.2074	18.2649	31.8161	25.7124	30.6649	0.883268	0.863907	0.828512	0.925764	0.941402	0.91354	0.87839
ENSPEMG00000010205	Fitm2	5.45255	5.04287	5.1716	8.39917	10.6982	7.71728	0.882795	0.922996	0.890795	0.853983	0.858527	0.754922	0.901111
ENSPEMG00000020984	Kat7	15.6517	14.005	14.7755	21.5033	18.9562	17.9234	0.88274	0.873272	0.878087	0.892619	0.90079	0.792405	0.894522
ENSPEMG00000017759	Brd3	25.7493	25.2583	26.8345	30.6062	29.539	28.031	0.882213	0.875563	0.905222	0.873008	0.856934	0.763244	0.898563
ENSPEMG00000009786	Ngly1	11.3262	10.2733	11.0125	12.4436	13.2586	13.9375	0.881929	0.907476	0.822349	0.920512	0.910394	0.9371	0.886041
ENSPEMG00000012526	Pde6g	0.528066	0.529377	0.309716	2.01425	1.0634	2.2039	0.881895	0.842894	0.833117	0.915943	0.914857	0.94757	0.865881
ENSPEMG00000009944	Zmat1	1.21683	1.22372	1.55912	2.7882	2.85137	1.95215	0.881891	0.890707	0.916409	0.850479	0.839814	0.726385	0.90054
ENSPEMG00000021417	Dgcr14	9.17295	9.21289	10.6676	12.6465	13.2432	11.5053	0.881809	0.893737	0.91306	0.856531	0.828802	0.757099	0.900398
ENSPEMG00000002617	Rnf40	37.2283	34.6263	35.6489	44.5554	40.3085	40.9071	0.881368	0.864262	0.858251	0.908848	0.916753	0.838669	0.887925
ENSPEMG00000017923	Stard3	33.5981	28.7834	28.366	38.8051	45.4654	40.5048	0.88136	0.928183	0.847584	0.885158	0.902482	0.824779	0.895567
ENSPEMG00000009113	Zfp628	2.78047	3.2903	2.82095	4.46916	4.34437	3.53103	0.881323	0.873491	0.922303	0.825433	0.835736	0.708318	0.887397
ENSPEMG00000011190	Stx6	20.7208	17.8942	17.619	23.2759	27.3578	27.4357	0.881035	0.919978	0.824723	0.902047	0.911942	0.8977	0.886122
ENSPEMG00000000943	Abraxas2	16.0941	14.1168	14.1145	17.4329	18.96	18.8629	0.880968	0.91958	0.821822	0.909354	0.925316	0.889038	0.888994
ENSPEMG00000009903	Tle1	2.19087	1.70057	1.77919	3.7471	2.89259	2.87149	0.880929	0.865855	0.862992	0.900436	0.913821	0.818792	0.888081
ENSPEMG00000014818	Ankzf1	13.3357	12.197	12.1682	21.3273	17.6695	16.2787	0.880652	0.864089	0.883479	0.880073	0.891895	0.777288	0.889196
ENSPEMG00000010571	Sirt3	2.09362	2.84839	1.95209	3.29167	3.06621	3.22244	0.880474	0.848722	0.883492	0.837066	0.852956	0.825455	0.860807
ENSPEMG00000016948	Crebbp	5.44437	5.87229	6.02864	10.7895	14.2441	9.33036	0.880394	0.914028	0.903277	0.838968	0.837075	0.735269	0.897642
ENSPEMG00000014798	Ddx31	3.64209	3.67306	4.55652	5.34802	4.99429	5.1367	0.880183	0.85953	0.890331	0.886728	0.840681	0.849657	0.88684
ENSPEMG00000011402	Zfp689	3.46597	3.07164	4.07301	5.73979	6.9423	5.20317	0.880089	0.91261	0.894965	0.859924	0.844827	0.762551	0.901281
ENSPEMG00000000725	Ube2q2	30.0319	28.8698	28.3646	33.1621	37.3415	33.8455	0.879621	0.927025	0.864301	0.863333	0.875467	0.793672	0.894048
ENSPEMG00000022320	Brd1	8.40515	8.58728	9.41127	12.4402	16.0572	12.5025	0.879514	0.917581	0.893315	0.846585	0.83541	0.766689	0.896013
ENSPEMG00000016214	Ntmt1	54.0697	50.0773	54.5574	76.9334	73.0199	97.2277	0.879426	0.867994	0.818574	0.921151	0.903929	0.979693	0.868559
ENSPEMG00000019399	Taf5l	5.51654	4.89862	5.34368	7.58702	8.64835	6.73213	0.879409	0.915876	0.887419	0.859751	0.86314	0.747879	0.90091
ENSPEMG00000013643	Tert	9.28174	9.13725	10.1531	10.7207	11.7307	11.4408	0.878853	0.903691	0.870421	0.878711	0.84309	0.856607	0.89006
ENSPEMG00000013684	Tpp2	13.6381	13.4776	15.2087	20.2541	20.9685	16.8995	0.878735	0.892194	0.911524	0.848703	0.836481	0.726292	0.898623
ENSPEMG00000013082	Cdk17	11.0031	9.46076	10.3199	15.6339	16.0813	12.7858	0.878623	0.902082	0.886587	0.866661	0.874794	0.742642	0.899703
ENSPEMG00000008973	Zfp597	0.894604	0.87155	1.27838	2.22849	4.01615	3.17758	0.878215	0.918127	0.868267	0.862265	0.846576	0.829419	0.889018
ENSPEMG00000022791	Bcl2l13	16.0793	13.5636	13.7372	17.6549	18.7232	19.0673	0.878194	0.911291	0.813027	0.916265	0.932828	0.899497	0.885486
ENSPEMG00000009873	Zfp263	3.658	3.57388	3.8758	7.44458	7.72048	5.16532	0.87784	0.891821	0.908177	0.843999	0.845761	0.712539	0.896443
ENSPEMG00000014796	Ric8a	37.6095	34.538	35.3219	41.6351	48.7294	48.6408	0.877427	0.916924	0.828898	0.892813	0.891557	0.894284	0.882876
ENSPEMG00000001271	Bag5	24.5848	22.3034	23.1568	33.5939	31.0462	27.4729	0.87737	0.87853	0.88334	0.873427	0.884565	0.75376	0.89301
ENSPEMG00000017002	Cops7b	12.2294	10.1491	11.9928	14.6287	14.4072	14.2486	0.877311	0.894873	0.842507	0.91696	0.907764	0.859207	0.894325
ENSPEMG00000022109	Ptp4a1	156.753	145.788	154.572	167.206	172.868	178.75	0.877155	0.90156	0.818097	0.92083	0.908448	0.930943	0.883453
ENSPEMG00000023041	Nrf1	7.25117	7.38788	7.75962	10.909	10.0596	8.67257	0.876949	0.86589	0.911072	0.849769	0.84482	0.726208	0.890456
ENSPEMG00000012437	Coasy	21.1669	16.9841	15.4463	28.4231	24.5229	25.3501	0.876915	0.875293	0.831983	0.906932	0.936625	0.850015	0.880593
ENSPEMG00000014032	Engase	2.24576	2.0766	1.886	2.61099	3.23206	2.87354	0.876858	0.923395	0.846785	0.867609	0.884982	0.822303	0.88624
ENSPEMG00000008246	Pspn	2.62116	2.70904	2.48091	3.53645	3.25361	4.23842	0.876681	0.85439	0.817112	0.907934	0.902039	0.973536	0.858335
ENSPEMG00000018606	Stk24	29.3308	26.8654	23.785	33.4905	32.3567	35.4015	0.876607	0.881033	0.807507	0.910199	0.940348	0.916219	0.869604
ENSPEMG00000017829	Ccdc39	0.159193	0.232128	0.2455	0.308658	0.296732	0.293003	0.8761	0.842084	0.920941	0.830274	0.786246	0.797268	0.871336
ENSPEMG00000006906	Casp2	3.32042	3.05089	3.5526	4.59531	4.22931	3.92353	0.87569	0.868759	0.887925	0.879575	0.864318	0.777012	0.892232
ENSPEMG00000015578	Cmtr2	4.10938	3.62437	3.89339	5.71002	7.08446	5.38015	0.875673	0.919213	0.877967	0.854541	0.858352	0.757176	0.89566
ENSPEMG00000007432	Tmem171	0.361141	0.434445	0.371488	0.586564	0.714029	0.519515	0.87563	0.901594	0.906401	0.818058	0.823621	0.716106	0.887158
ENSPEMG00000007957	Tgs1	8.58507	8.75757	8.82759	9.90309	10.0251	9.18198	0.875537	0.884362	0.917674	0.829736	0.824781	0.701285	0.892022
ENSPEMG00000007444	Tnpo1	24.5628	22.5881	23.2275	30.1387	29.5378	26.3345	0.875478	0.890443	0.878556	0.869947	0.883637	0.7465	0.894336
ENSPEMG00000018492	Cnst	4.28774	4.12735	4.03324	6.7213	11.041	9.76899	0.875449	0.916873	0.849441	0.865503	0.86061	0.851604	0.881617
ENSPEMG00000023131	Zxdc	8.10773	7.95541	7.05142	12.5443	14.6282	10.3609	0.875369	0.907187	0.890903	0.837861	0.854097	0.720362	0.892032
ENSPEMG00000014613	Mrpl10	45.1311	48.8804	45.4557	50.6912	55.1801	51.8385	0.87536	0.896178	0.89176	0.816169	0.819831	0.770391	0.874721
ENSPEMG00000002776	Mkrn2	13.5004	11.7356	12.3337	14.9743	17.3598	17.4423	0.87515	0.915002	0.820648	0.900123	0.900967	0.897522	0.882416
ENSPEMG00000010899	Eif3c	232.643	201.727	207.196	274.71	252.795	257.091	0.874804	0.876287	0.830359	0.914109	0.932719	0.853665	0.883306
ENSPEMG00000014579	Bnip1	22.7511	21.1065	23.1908	30.998	26.9326	34.4083	0.874798	0.849125	0.819114	0.922716	0.904427	0.967145	0.864549
ENSPEMG00000022827	Zfp653	1.29832	1.58175	1.35631	1.94402	2.05679	1.666	0.874659	0.877771	0.919557	0.806454	0.813125	0.699169	0.880341
ENSPEMG00000010024	Appl1	9.15704	8.46913	8.91348	9.85311	10.6126	10.0392	0.874519	0.920932	0.846479	0.886012	0.885922	0.823162	0.89356
ENSPEMG00000011135	Akirin2	79.5008	62.7893	65.2514	104.851	88.204	101.58	0.874479	0.864389	0.816028	0.925066	0.938091	0.905692	0.874812
ENSPEMG00000023572	2310011J03Rik	22.241	20.6602	19.3544	27.1782	24.6443	29.997	0.873685	0.858216	0.80296	0.918844	0.927767	0.960698	0.860697
ENSPEMG00000017321	Atxn7l2	1.77904	1.89405	1.852	2.42693	2.06597	2.56013	0.873374	0.826474	0.835597	0.899254	0.88307	0.946205	0.85434
ENSPEMG00000000162	Rwdd2a	0.679377	0.755466	0.746441	1.22932	1.05351	1.59691	0.873189	0.845147	0.821847	0.904254	0.885197	0.972262	0.855568
ENSPEMG00000006966	Polr3f	15.547	15.5842	17.3685	20.2302	20.4534	18.2075	0.872959	0.878852	0.908593	0.847132	0.82175	0.737054	0.891807
ENSPEMG00000004482	Mark2	10.0011	11.7658	11.1854	14.7713	14.3656	12.4286	0.872887	0.856035	0.928384	0.811235	0.803267	0.699983	0.878498
ENSPEMG00000023471	Klhdc10	12.159	11.3713	13.0517	16.7925	22.1466	17.8707	0.872848	0.916737	0.872863	0.852951	0.842003	0.785632	0.889977
ENSPEMG00000017839	Zcchc7	8.99858	11.4551	10.2398	13.7789	12.3186	12.3189	0.872718	0.822811	0.914027	0.82003	0.807798	0.771227	0.860428
ENSPEMG00000018151	Abhd10	10.1344	8.76327	9.01136	11.3176	11.9913	13.2424	0.872565	0.894062	0.799956	0.916933	0.920062	0.944605	0.871868
ENSPEMG00000017046	Mtmr3	14.6092	14.1698	14.491	20.404	25.5218	19.3445	0.872496	0.91419	0.883897	0.839671	0.841504	0.742356	0.890844
ENSPEMG00000009572	Atpaf2	15.0835	14.008	15.6694	20.4552	19.5453	25.1872	0.872303	0.860821	0.812836	0.91584	0.894396	0.974417	0.862522
ENSPEMG00000008894	1700088E04Rik	2.33375	2.75358	2.45153	5.24597	3.55054	3.93435	0.872268	0.823179	0.8801	0.866238	0.866042	0.808063	0.866126
ENSPEMG00000023698	Dennd6a	2.64904	2.60332	2.34741	3.69175	3.35162	2.97102	0.872265	0.86498	0.881633	0.852896	0.877865	0.737411	0.880405
ENSPEMG00000000198	Wdr73	9.12316	8.89634	10.342	14.8658	11.7398	15.8564	0.872211	0.833726	0.833114	0.911514	0.885573	0.945414	0.861413
ENSPEMG00000015998	Rhot1	10.6378	10.8782	10.773	11.6101	11.06	11.7096	0.872106	0.819265	0.843721	0.889567	0.873536	0.928785	0.852066
ENSPEMG00000008858	Rps6ka2	2.43285	2.16248	2.53277	3.21684	4.47783	4.11335	0.872088	0.91406	0.845365	0.872187	0.858753	0.854976	0.882076
ENSPEMG00000022941	Yipf2	13.8165	11.4129	11.2458	17.4414	15.0312	17.0717	0.871973	0.862913	0.810554	0.920635	0.939317	0.904098	0.870647
ENSPEMG00000008118	Ebag9	14.4351	12.3444	13.5476	19.7363	16.0737	18.8195	0.871902	0.84607	0.826185	0.92021	0.917907	0.905455	0.870354
ENSPEMG00000022083	Jak2	33.6634	28.3035	32.0273	49.1928	54.4694	40.8928	0.871724	0.90433	0.88089	0.855407	0.860351	0.734636	0.894314
ENSPEMG00000001429	Mapre3	39.3297	39.3886	37.287	52.2115	43.0022	49.5748	0.871702	0.826119	0.838656	0.896898	0.902516	0.891907	0.859002
ENSPEMG00000019301	Hrh1	1.71681	1.93988	1.73104	2.82178	2.85807	2.15669	0.871679	0.876454	0.911401	0.81949	0.829187	0.690112	0.883759
ENSPEMG00000019401	Id4	42.2676	32.2174	30.9309	49.7141	52.192	49.6022	0.871587	0.904992	0.818528	0.899289	0.928421	0.84398	0.882797
ENSPEMG00000020685	Tnip1	36.7915	37.4117	31.9893	46.0557	55.843	45.6407	0.8715	0.912187	0.870043	0.835091	0.855571	0.75433	0.882277
ENSPEMG00000011435	Ippk	8.37052	7.05528	9.90241	13.5781	11.4823	12.1196	0.871492	0.852899	0.863176	0.899385	0.870079	0.848029	0.881231
ENSPEMG00000016227	Pdik1l	1.72417	1.89917	2.3378	3.4901	3.67307	2.66592	0.871306	0.879086	0.914231	0.832478	0.813082	0.713737	0.889381
ENSPEMG00000024186	Ptrh2	10.7533	10.0968	10.8731	22.6823	19.2963	32.4456	0.871297	0.852165	0.810911	0.911262	0.895476	0.976828	0.856809
ENSPEMG00000023564	Tmem140	11.0744	14.0683	8.50768	20.1622	22.1998	15.9118	0.871282	0.883763	0.8936	0.816031	0.842348	0.7124	0.876422
ENSPEMG00000021923	Zbtb17	11.356	11.3139	11.7464	15.8763	13.5406	13.4172	0.870824	0.836277	0.88382	0.86943	0.863978	0.782408	0.875384
ENSPEMG00000013407	Tifa	9.24734	6.00982	6.10144	18.0777	14.0374	12.2279	0.870767	0.866131	0.857603	0.88282	0.902397	0.782491	0.881869
ENSPEMG00000012909	Larp6	10.8631	10.4098	9.70083	13.7231	15.9498	12.7364	0.870618	0.91136	0.874468	0.839777	0.857802	0.735436	0.887321
ENSPEMG00000001800	Kif9	1.89501	1.88703	2.08066	3.73074	3.22147	2.55713	0.870044	0.858051	0.900539	0.847594	0.845071	0.723311	0.883709
ENSPEMG00000013138	Nop2	42.3476	37.5565	46.2906	52.9879	51.9129	57.2869	0.870013	0.869129	0.82995	0.914077	0.879753	0.923805	0.874897
ENSPEMG00000007632	Bcat2	26.0034	27.6508	28.4328	33.6305	34.2632	41.3912	0.869859	0.857201	0.824027	0.891894	0.86478	0.961598	0.855753
ENSPEMG00000012648	Cpsf7	9.62904	8.89375	9.74815	14.8982	16.3506	11.9519	0.869811	0.896561	0.892655	0.840806	0.842628	0.712979	0.891326
ENSPEMG00000010660	Rnf139	12.3509	9.62225	10.8854	14.5328	14.5886	14.1036	0.869423	0.897298	0.823845	0.908654	0.918513	0.844826	0.886345
ENSPEMG00000016077	Abcc6	0.102257	0.164017	0.0553612	0.322104	0.220147	0.217926	0.869313	0.833495	0.876582	0.841504	0.865726	0.775615	0.860089
ENSPEMG00000014047	Pcyt2	18.6574	18.378	18.481	20.3033	19.2419	19.4901	0.869164	0.836667	0.854756	0.889951	0.894405	0.826151	0.870751
ENSPEMG00000000251	Shq1	6.30207	5.35854	6.61901	8.29391	7.38881	8.23618	0.869044	0.855437	0.831265	0.918349	0.894529	0.903381	0.874619
ENSPEMG00000022978	Smap2	34.3452	34.4425	33.5437	40.693	41.5686	36.6176	0.86873	0.886807	0.89542	0.828745	0.843486	0.696146	0.885225
ENSPEMG00000013846	Zfp647	2.66898	2.16102	2.21596	4.11261	3.13262	3.44699	0.868726	0.846172	0.836874	0.901191	0.914104	0.845878	0.870895
ENSPEMG00000022677	BC017158	16.3991	16.2904	16.9392	18.1553	17.2582	17.6916	0.868698	0.830928	0.864743	0.891051	0.86042	0.856102	0.870302
ENSPEMG00000022728	Tob2	12.7374	13.1239	13.121	19.9041	18.2958	15.1695	0.868494	0.859594	0.90285	0.836337	0.839858	0.706445	0.881498
ENSPEMG00000022936	Xrra1	0.323433	0.381454	0.236907	0.486926	0.468112	0.425737	0.868392	0.861494	0.86738	0.829552	0.8676	0.763268	0.861714
ENSPEMG00000005590	Hgh1	13.883	13.8805	15.9356	17.8497	22.5663	20.6347	0.867712	0.903636	0.860774	0.854826	0.829054	0.828195	0.87879
ENSPEMG00000021325	Atg16l2	5.89808	4.3358	4.63176	7.16317	9.1805	7.89365	0.867709	0.917842	0.830636	0.877522	0.889549	0.823117	0.88342
ENSPEMG00000021668	Fndc3a	10.5305	11.2826	11.0493	14.3784	18.8675	15.0295	0.86767	0.908755	0.878869	0.827591	0.823372	0.75684	0.880809
ENSPEMG00000005556	Jund	126.824	114.506	100.942	189.727	171.935	144.17	0.86761	0.87001	0.868412	0.856193	0.884106	0.738835	0.878898
ENSPEMG00000000086	Eif3a	86.5295	85.8637	92.2472	139.164	110.214	112.35	0.866994	0.828616	0.876504	0.87062	0.862076	0.793515	0.870018
ENSPEMG00000002821	Pdia6	200.844	242.945	220.666	257.135	294.502	314.041	0.86693	0.868436	0.850112	0.842909	0.824088	0.88735	0.85318
ENSPEMG00000020310	Gabpb1	8.25127	6.52992	8.30919	10.0657	10.4504	11.5016	0.866625	0.883804	0.810731	0.916179	0.896254	0.924806	0.873883
ENSPEMG00000018613	Zbtb3	2.49996	2.37427	2.81379	3.22719	3.69023	4.17113	0.866428	0.879791	0.822375	0.891404	0.861335	0.932686	0.864909
ENSPEMG00000017879	Trim41	17.3585	17.4185	16.3426	22.2711	24.8063	19.8528	0.866346	0.899033	0.885434	0.824718	0.840234	0.705683	0.883143
ENSPEMG00000016895	Spsb3	13.1861	10.8608	11.4928	20.1664	15.229	20.9806	0.866116	0.837861	0.806989	0.917826	0.916538	0.939382	0.857127
ENSPEMG00000009855	Qrsl1	7.42175	8.36836	6.76313	8.85362	10.2152	9.47453	0.865627	0.888739	0.858342	0.820322	0.840809	0.791377	0.860922
ENSPEMG00000000150	Ttc27	15.2652	13.0585	15.4821	17.5254	18.2802	19.0626	0.865491	0.887823	0.816091	0.910549	0.889393	0.905547	0.876256
ENSPEMG00000008164	Prkab1	24.4422	26.2687	24.2956	31.0184	30.59	27.0317	0.86542	0.86074	0.906278	0.809391	0.823454	0.685376	0.872947
ENSPEMG00000004169	Dnmbp	3.14744	3.72694	3.3249	5.51005	5.70297	4.1412	0.865413	0.871154	0.910139	0.808422	0.81444	0.679038	0.877802
ENSPEMG00000016394	Ap5s1	13.1561	11.7379	11.4488	16.6585	14.081	16.9079	0.865314	0.841935	0.80227	0.915099	0.925662	0.928358	0.856556
ENSPEMG00000022224	Polr1a	7.81045	7.347	7.92486	10.8332	10.936	8.88325	0.865118	0.881043	0.890022	0.841453	0.842448	0.707656	0.886257
ENSPEMG00000010977	Csnk2a2	28.9639	28.0026	28.4995	46.6695	36.5584	36.5663	0.865037	0.831309	0.869504	0.868529	0.871734	0.78357	0.868425
ENSPEMG00000017704	Hdlbp	157.993	199.173	201.017	232.994	279.349	241.742	0.864462	0.878928	0.900939	0.80717	0.778714	0.756177	0.869888
ENSPEMG00000023276	Ppm1d	8.63229	7.7765	7.86169	10.2899	10.7859	9.25722	0.86445	0.89861	0.860737	0.855057	0.874273	0.735828	0.885353
ENSPEMG00000015280	Slco5a1	0.0720871	0.0825898	0.0682983	0.443498	0.554271	0.230444	0.86437	0.888908	0.894723	0.8216	0.828756	0.690974	0.883054
ENSPEMG00000019927	Ogfr	73.0769	67.4351	67.3861	86.841	91.5031	109.924	0.86429	0.871382	0.794292	0.903295	0.89745	0.962113	0.855157
ENSPEMG00000016443	B4galt3	7.53112	8.64741	6.96653	10.7109	10.5184	13.9685	0.864279	0.84707	0.809204	0.88104	0.877836	0.953765	0.84326
ENSPEMG00000012657	Lman2l	19.3512	17.3548	17.3466	25.3623	22.5536	21.2224	0.863891	0.857546	0.854369	0.873178	0.892882	0.768871	0.87503
ENSPEMG00000014052	Larp4b	13.9991	16.6046	16.366	28.3019	26.1004	19.5578	0.863883	0.852835	0.911044	0.817963	0.814826	0.689072	0.875612
ENSPEMG00000010305	Zfp964	0.666923	0.496659	1.0471	1.37864	1.39186	1.77665	0.863847	0.860844	0.829309	0.899296	0.857777	0.923688	0.865575
ENSPEMG00000000445	Stag1	6.92347	6.29517	7.38345	9.03737	8.67666	7.95106	0.863262	0.867084	0.874806	0.868078	0.850308	0.76216	0.883623
ENSPEMG00000017565	Cyb5rl	3.1943	3.00781	3.22097	3.53739	3.36832	3.57398	0.863182	0.849686	0.814515	0.918924	0.898282	0.920375	0.865842
ENSPEMG00000000238	Tmem168	13.0209	12.0632	12.1507	16.2721	19.5292	15.5714	0.862949	0.90933	0.864863	0.838066	0.847237	0.73904	0.882456
ENSPEMG00000013329	Reps1	26.1686	29.5148	25.3056	36.1791	34.154	30.3678	0.862792	0.84536	0.897863	0.808947	0.828523	0.70052	0.863568
ENSPEMG00000010136	Pitpnc1	6.78566	5.76574	4.77919	16.4654	14.0098	9.34054	0.862606	0.862182	0.878447	0.84246	0.861537	0.713366	0.8761
ENSPEMG00000022174	Mex3b	4.00157	2.82538	2.88617	5.0775	7.03845	5.75144	0.862449	0.914362	0.829071	0.865468	0.878945	0.809543	0.877692
ENSPEMG00000011965	Plpp7	5.30495	4.95683	4.82508	6.46366	6.2673	7.83864	0.862201	0.855364	0.78972	0.906482	0.903542	0.969748	0.849176
ENSPEMG00000010512	Nfe2l1	117.872	132.49	132.199	163.863	198.422	158.053	0.862173	0.892928	0.894822	0.808334	0.797692	0.718098	0.876183
ENSPEMG00000011013	Trmt2a	24.0646	21.9756	23.9084	32.6694	27.1813	28.7419	0.861915	0.831438	0.845585	0.8908	0.886219	0.831367	0.86599
ENSPEMG00000000511	Tnfaip2	4.81037	7.18025	6.25807	12.906	25.6548	19.2362	0.861877	0.902665	0.857633	0.830885	0.822609	0.798349	0.869438
ENSPEMG00000020570	Dffb	2.66667	3.90243	4.65873	5.41537	7.28585	7.66504	0.861845	0.870359	0.856357	0.845789	0.805755	0.86959	0.858984
ENSPEMG00000014987	Ahrr	3.06057	1.82947	2.04807	11.5269	9.91412	5.35784	0.861818	0.865989	0.881025	0.842515	0.854843	0.708872	0.878681
ENSPEMG00000017072	Acvr2a	4.23114	3.583	3.41163	7.64181	5.36102	5.80953	0.861418	0.831646	0.843261	0.880718	0.894819	0.813552	0.862293
ENSPEMG00000007746	Ncbp3	14.8538	16.0844	17.3452	18.6238	20.8067	18.9363	0.86136	0.879382	0.893229	0.820266	0.783372	0.763116	0.872683
ENSPEMG00000019868	Trim13	0.960786	1.06468	1.48375	1.73648	1.66086	1.77906	0.86134	0.841056	0.872206	0.863119	0.808337	0.849923	0.864491
ENSPEMG00000018069	Tmem57	16.7099	17.6957	16.9105	20.6324	22.7117	19.0544	0.860999	0.888507	0.895263	0.804403	0.809923	0.689737	0.875637
ENSPEMG00000008962	Ipo5	60.6722	54.3343	60.7964	66.8082	71.805	74.8099	0.860772	0.888858	0.806466	0.900731	0.882102	0.912555	0.868367
ENSPEMG00000009602	Pus3	10.5301	11.177	11.0773	13.8329	13.4901	17.0906	0.860755	0.841552	0.807702	0.888441	0.867665	0.96521	0.843369
ENSPEMG00000003720	Zfp523	5.66617	4.82644	5.04159	6.6284	7.3459	6.28279	0.860392	0.90581	0.842687	0.861021	0.876893	0.762237	0.881866
ENSPEMG00000022082	Zswim3	6.44254	6.88456	6.64461	8.16568	8.34999	7.18205	0.860389	0.866967	0.907904	0.801706	0.80489	0.671588	0.873459
ENSPEMG00000022935	Frs2	9.371	8.6878	8.41519	12.7831	13.9778	10.646	0.860285	0.89204	0.873859	0.831118	0.848369	0.702928	0.8801
ENSPEMG00000010943	Dpf2	42.4529	39.8035	37.5576	53.6737	49.7123	45.3758	0.859797	0.859519	0.857074	0.853604	0.882212	0.738778	0.870604
ENSPEMG00000018411	Smad1	20.4506	21.0048	18.3698	30.4677	34.0079	24.5953	0.859587	0.886279	0.883608	0.814598	0.832902	0.687811	0.875593
ENSPEMG00000013330	Slc25a33	9.73264	8.23431	7.83625	12.2335	13.8812	17.3913	0.859464	0.874086	0.787455	0.896509	0.896563	0.949457	0.851851
ENSPEMG00000013468	Epm2a	6.32921	7.382	6.33459	7.50995	8.51789	8.40911	0.859442	0.870326	0.853162	0.814435	0.816447	0.824616	0.847804
ENSPEMG00000008802	Dusp11	28.0693	29.3096	30.1357	31.2663	33.5835	34.8205	0.859371	0.867847	0.837979	0.855719	0.820057	0.897509	0.853818
ENSPEMG00000012068	Ppox	8.23531	6.63277	7.75921	9.57053	9.33201	10.1899	0.859103	0.871821	0.794901	0.918937	0.911493	0.916282	0.866642
ENSPEMG00000006879	Rita1	6.13187	6.73036	7.18052	7.98835	10.0049	8.84109	0.85882	0.891385	0.871023	0.823842	0.79833	0.784528	0.868616
ENSPEMG00000012422	Cyp1b1	16.2325	9.28041	16.1103	46.0511	40.6166	25.4078	0.858609	0.864477	0.876423	0.848285	0.850235	0.717761	0.878486
ENSPEMG00000016649	Zbtb14	3.35453	3.41866	3.50363	4.4012	4.36315	3.73149	0.858241	0.862246	0.89976	0.818464	0.815994	0.681527	0.875767
ENSPEMG00000010508	Gprc5a	0.174358	0.412007	0.460183	0.632891	0.708615	0.580603	0.858056	0.845456	0.912262	0.798499	0.757574	0.74159	0.860572
ENSPEMG00000016781	BC037034	4.27962	4.01451	4.15967	6.46725	6.19022	4.89089	0.858005	0.864929	0.882577	0.834337	0.842942	0.696969	0.876376
ENSPEMG00000004172	Coa7	2.78476	2.0276	2.76169	3.86844	4.02507	3.38338	0.857883	0.8863	0.849229	0.872013	0.865643	0.770822	0.882072
ENSPEMG00000006259	Yipf6	13.1698	9.89005	11.1002	15.5816	14.7533	15.8993	0.857836	0.872195	0.791475	0.915415	0.925791	0.892159	0.866116
ENSPEMG00000018083	Zscan20	3.28384	3.85303	4.11713	4.9267	5.43583	4.47376	0.857334	0.866323	0.909689	0.800097	0.77241	0.703139	0.87052
ENSPEMG00000006970	Polr1c	15.5135	11.5785	15.2096	20.6426	18.7551	23.1008	0.85691	0.853694	0.794361	0.917769	0.900857	0.938045	0.858223
ENSPEMG00000001993	Jmjd4	2.8297	2.48116	2.69372	3.88792	6.08791	5.117	0.856899	0.905685	0.834378	0.84742	0.842841	0.81662	0.868226
ENSPEMG00000012188	Ift46	43.3318	47.3043	43.4386	49.0108	49.3256	53.6637	0.856656	0.834469	0.823116	0.846649	0.841517	0.91354	0.832395
ENSPEMG00000022043	Faf1	45.9064	43.865	46.178	56.6306	49.0094	54.3338	0.856635	0.816375	0.824008	0.897637	0.886179	0.885992	0.852014
ENSPEMG00000017310	Snapc4	1.02796	1.0104	1.0644	2.05694	1.93494	1.34079	0.856555	0.859382	0.890272	0.824569	0.828935	0.686021	0.8739
ENSPEMG00000008972	Nubpl	4.24897	2.90128	3.38794	4.90157	5.80917	5.6044	0.856471	0.900955	0.799556	0.891114	0.899641	0.861462	0.870135
ENSPEMG00000011595	Ufd1	28.6648	25.1845	27.1208	32.1309	31.0248	34.738	0.856462	0.859475	0.78306	0.918566	0.913218	0.945318	0.855876
ENSPEMG00000020303	Ptpn2	34.9584	37.2317	35.1474	39.6582	42.8994	47.1702	0.856383	0.860148	0.810207	0.860976	0.849426	0.927164	0.841445
ENSPEMG00000019204	Atp2a3	0.222402	0.487925	0.389403	1.17846	2.90237	2.6825	0.856377	0.891686	0.831586	0.842913	0.830848	0.851726	0.857657
ENSPEMG00000017173	Cep131	3.7337	4.72909	4.89606	6.15013	7.12239	5.58465	0.856211	0.868609	0.907627	0.793702	0.770177	0.700285	0.867962
ENSPEMG00000022492	Usp3	8.89717	7.70776	7.59598	12.1985	10.5708	9.86043	0.855401	0.849333	0.843152	0.866287	0.888972	0.762858	0.866132
ENSPEMG00000007564	Sympk	52.7621	49.4371	52.9711	57.3113	60.6382	56.6911	0.855048	0.897778	0.845824	0.859666	0.850267	0.772494	0.879031
ENSPEMG00000014321	Naf1	6.70337	7.19739	7.41699	9.8978	13.5191	10.1485	0.855045	0.897109	0.871457	0.814151	0.806487	0.73498	0.870707
ENSPEMG00000015147	Kat5	13.0023	11.1385	11.7654	16.8351	15.0381	14.223	0.854865	0.853161	0.839674	0.874398	0.889386	0.772457	0.868968
ENSPEMG00000012603	Kirrel2	0.0235055	0.0942553	0.0890802	0.127258	0.216877	0.200376	0.854838	0.868559	0.863726	0.815039	0.784868	0.820408	0.851717
ENSPEMG00000016433	Usp36	4.92729	4.65786	4.88371	11.6022	18.2351	10.3528	0.854826	0.898874	0.869427	0.817897	0.819956	0.718101	0.873712
ENSPEMG00000011626	Letm2	6.80373	7.317	7.20194	9.78536	9.4756	7.87404	0.854628	0.849323	0.902138	0.806261	0.80656	0.671266	0.867948
ENSPEMG00000012771	Utp15	11.6821	7.9508	9.89346	15.4245	17.124	13.8133	0.854577	0.895236	0.834483	0.867193	0.876664	0.767623	0.878027
ENSPEMG00000004310	Alad	17.0087	16.2691	16.1716	18.0217	18.8671	20.3338	0.854399	0.872113	0.782004	0.891997	0.891719	0.943482	0.847957
ENSPEMG00000001194	Fbxo9	12.0886	11.7347	13.9351	16.233	16.9245	14.6594	0.854245	0.869108	0.884469	0.834696	0.805908	0.729113	0.875893
ENSPEMG00000012826	Mmab	5.69413	5.82283	7.18464	7.65873	8.89071	8.37424	0.853982	0.874375	0.860921	0.843102	0.79917	0.814739	0.86569
ENSPEMG00000006330	Fnip1	7.80448	8.10769	7.56958	11.0001	12.9191	9.53732	0.853809	0.887752	0.880266	0.805726	0.815784	0.685989	0.871273
ENSPEMG00000021908	Ccdc51	7.86339	7.25898	7.73775	9.70167	8.35714	9.46894	0.853783	0.820836	0.808695	0.904236	0.895815	0.901673	0.849773
ENSPEMG00000017730	Qars	58.1847	51.2866	54.1908	67.7481	62.0011	72.0444	0.853743	0.842838	0.781594	0.91592	0.914105	0.944746	0.848907
ENSPEMG00000006946	Tmem185b	30.1758	25.9417	27.5524	36.6017	36.6188	32.1081	0.853571	0.879806	0.844525	0.859579	0.875282	0.740257	0.875534
ENSPEMG00000014207	Pced1a	20.9272	20.7446	18.6204	25.5515	23.1066	22.6874	0.853521	0.834482	0.842528	0.847261	0.882301	0.764296	0.852514
ENSPEMG00000007506	Zfp36	18.5186	19.8821	16.8268	28.0014	22.0306	23.3863	0.853395	0.808464	0.850667	0.846743	0.8647	0.790177	0.844444
ENSPEMG00000020879	2310057M21Rik	5.67742	4.7562	6.09144	7.38361	6.7504	7.29003	0.853322	0.846168	0.820892	0.901204	0.872927	0.875956	0.863173
ENSPEMG00000001801	Vapa	231.617	222.772	208.035	241.186	252.591	250.035	0.853218	0.887982	0.797259	0.862867	0.900162	0.839461	0.854491
ENSPEMG00000015744	Pdia3	677.255	776.807	717.549	869.995	812.733	794.617	0.852793	0.806353	0.900248	0.792871	0.787858	0.725831	0.842662
ENSPEMG00000004019	uc_338	1.14657	1.31362	2.62094	5.3924	4.47791	3.1223	0.852691	0.838416	0.892956	0.830139	0.805705	0.716692	0.867984
ENSPEMG00000002651	Gtf3c5	22.0077	19.7332	21.2039	26.006	24.0009	23.6804	0.852378	0.848724	0.831225	0.884148	0.888368	0.796907	0.866882
ENSPEMG00000015429	Stxbp3	13.3177	11.2898	10.0177	17.7602	14.4319	16.2571	0.852221	0.835435	0.800622	0.889094	0.917848	0.856577	0.84887
ENSPEMG00000022071	Parp16	9.61965	9.08639	9.47784	12.2282	11.9182	10.3259	0.852216	0.862219	0.87321	0.834616	0.841438	0.697366	0.872482
ENSPEMG00000018526	Ints11	33.306	34.7245	34.8801	38.6115	37.2827	42.5123	0.852153	0.821452	0.807632	0.877378	0.849826	0.954619	0.833055
ENSPEMG00000020256	4921507P07Rik	0.0748664	0.128661	0.192528	0.221087	0.320714	0.319106	0.851976	0.863761	0.854377	0.834563	0.789792	0.842589	0.853777
ENSPEMG00000010796	N4bp2l2	10.94	10.8494	11.453	13.4213	15.0546	12.5685	0.851876	0.888534	0.878046	0.814867	0.807268	0.702079	0.873503
ENSPEMG00000012384	Letmd1	9.6297	7.784	7.7518	12.344	12.3681	10.361	0.851795	0.878902	0.836418	0.855686	0.88288	0.740204	0.870716
ENSPEMG00000008814	Fam58b	11.1773	9.3324	8.55474	12.8714	12.136	13.7376	0.851685	0.858512	0.774251	0.900572	0.928202	0.906991	0.847897
ENSPEMG00000010593	Fastkd2	6.58334	5.2187	6.27222	8.30774	7.94491	7.39973	0.851482	0.867812	0.830557	0.881383	0.880985	0.788017	0.872413
ENSPEMG00000017335	Fbxl20	7.02664	7.06993	5.87097	10.6614	12.0494	8.42785	0.851457	0.880368	0.871245	0.808648	0.831453	0.681995	0.867435
ENSPEMG00000018282	Ccdc94	5.5446	4.7575	5.15333	6.94533	6.45098	5.97162	0.851123	0.858091	0.839287	0.869047	0.880268	0.759166	0.869312
ENSPEMG00000013658	Dnajc30	11.215	10.8876	13.808	15.3385	14.9206	15.2267	0.851002	0.840762	0.855636	0.864345	0.813803	0.832744	0.860945
ENSPEMG00000018476	Birc2	7.68629	7.63609	9.23929	10.5952	9.98958	9.77977	0.850942	0.833683	0.873203	0.851314	0.806688	0.786081	0.863026
ENSPEMG00000017485	Kcne4	0.162507	0.0195982	0.0740887	0.336769	0.345726	0.601519	0.85076	0.856691	0.774271	0.903912	0.897919	0.957465	0.844463
ENSPEMG00000011726	Msantd4	12.5064	9.1173	10.8608	15.7914	14.0552	16.9427	0.850655	0.850225	0.779911	0.915448	0.914667	0.924151	0.852389
ENSPEMG00000000691	Ccnl1	7.84822	9.93164	9.76039	14.3033	11.0325	12.228	0.850618	0.788698	0.876083	0.831443	0.808526	0.796348	0.839652
ENSPEMG00000022183	Zfp882	1.56778	1.98694	2.67406	3.00458	3.38928	3.11944	0.850144	0.849654	0.880804	0.822578	0.770131	0.785932	0.858073
ENSPEMG00000012174	Ncoa2	6.33005	7.33158	7.39656	10.0236	12.2023	8.86283	0.849976	0.877919	0.890747	0.793204	0.784318	0.683913	0.866457
ENSPEMG00000023106	Zfyve21	20.7201	21.0593	21.1786	25.4098	29.5946	34.5953	0.849949	0.861988	0.795847	0.86994	0.85289	0.933243	0.840689
ENSPEMG00000024028	Exo5	2.71656	1.73882	2.16812	3.42733	3.56388	3.18011	0.849897	0.884953	0.810531	0.882646	0.895727	0.802507	0.870316
ENSPEMG00000022614	Ankhd1	12.9972	15.4169	14.7925	25.4643	26.2555	17.7833	0.849825	0.855953	0.898654	0.79541	0.795921	0.658667	0.865271
ENSPEMG00000017742	Fastkd5	3.64987	3.27036	3.66228	4.6977	4.03683	4.25361	0.849722	0.824862	0.828021	0.887547	0.878096	0.831898	0.856574
ENSPEMG00000017204	Txlna	13.316	12.2259	14.774	18.5388	21.5516	16.8209	0.849632	0.885514	0.869674	0.826551	0.812159	0.717741	0.873522
ENSPEMG00000024047	Med17	11.8583	10.281	10.8357	17.3243	13.8717	13.9977	0.8493	0.826354	0.836015	0.870602	0.880257	0.787103	0.856182
ENSPEMG00000017367	Spata7	17.6692	16.8214	17.0046	21.9403	20.1342	25.6321	0.849238	0.829424	0.780476	0.897837	0.887435	0.966041	0.834367
ENSPEMG00000010246	Pex14	23.491	21.607	21.0445	26.025	25.1408	24.3468	0.849217	0.862891	0.814382	0.869048	0.904765	0.780049	0.860383
ENSPEMG00000000068	Nabp1	1.50852	1.72831	0.983382	2.63651	2.00191	2.16515	0.848817	0.81628	0.833279	0.83746	0.871851	0.792179	0.836703
ENSPEMG00000017188	Synpo2	3.83078	4.08898	3.42984	7.0822	7.82514	4.95142	0.848421	0.869643	0.880264	0.800605	0.816547	0.66475	0.865108
ENSPEMG00000023903	Smc6	14.3662	15.6461	16.6171	17.8485	17.1084	18.4251	0.848054	0.806788	0.856504	0.843083	0.789181	0.868856	0.837664
ENSPEMG00000007822	Taz	6.02889	5.77227	5.54729	7.24412	6.36728	6.5952	0.848002	0.81909	0.821663	0.869239	0.892045	0.809597	0.846267
ENSPEMG00000002034	Cenpn	5.20022	5.50057	6.19876	6.62313	7.01473	7.88658	0.847813	0.841988	0.821497	0.861833	0.816442	0.913929	0.841306
ENSPEMG00000001907	Rubcn	7.87143	7.53676	7.43775	11.631	15.0616	10.4083	0.847777	0.891741	0.86313	0.810493	0.817843	0.700732	0.867601
ENSPEMG00000021205	Urb1	1.57212	1.70516	1.91279	2.63971	3.37856	2.35388	0.847594	0.881651	0.880647	0.801932	0.789621	0.695563	0.867095
ENSPEMG00000016096	Noct	4.31696	5.42844	4.12711	8.45743	12.6016	7.83134	0.847553	0.887084	0.86878	0.795193	0.802644	0.700776	0.861232
ENSPEMG00000013151	Slc25a38	3.31935	3.27702	3.14807	4.98226	3.70291	4.84148	0.847224	0.798579	0.805958	0.883114	0.881543	0.900044	0.832483
ENSPEMG00000004280	Zfp69	2.65924	2.17023	3.37244	5.18151	3.76122	5.37615	0.846898	0.812952	0.810821	0.893719	0.861905	0.911826	0.842592
ENSPEMG00000007937	Adat2	3.82149	3.74571	4.72397	5.0405	5.69825	6.16008	0.846489	0.857606	0.820652	0.863928	0.819888	0.890934	0.849057
ENSPEMG00000001024	Ncf1	0.0862705	0.155319	0.0667234	0.30329	0.173277	0.223254	0.846468	0.791946	0.848106	0.829884	0.843034	0.796656	0.830297
ENSPEMG00000004990	Tfg	104.386	112.434	106.336	116.306	113.179	114.234	0.846296	0.797326	0.876261	0.78863	0.78727	0.768661	0.825909
ENSPEMG00000019595	Ddx20	8.67606	8.09776	8.85984	13.429	11.9945	10.042	0.84595	0.839103	0.871111	0.831305	0.832402	0.699983	0.862723
ENSPEMG00000017285	Wdr36	17.8991	16.9544	18.2705	19.2754	21.7059	21.1134	0.845749	0.889796	0.815029	0.856157	0.837084	0.841467	0.858379
ENSPEMG00000000097	Pnpo	7.68231	7.0932	7.58208	8.87733	9.63336	11.2369	0.845747	0.857972	0.779709	0.885258	0.869187	0.945639	0.83963
ENSPEMG00000015807	Tbcd	1.33675	1.64152	1.68033	2.00779	2.14676	1.80508	0.845563	0.843565	0.907408	0.778214	0.749922	0.683303	0.854629
ENSPEMG00000009791	Parp6	16.8908	16.1959	17.2773	25.8648	20.4614	20.7764	0.845502	0.80855	0.85103	0.854055	0.850621	0.771787	0.849712
ENSPEMG00000015069	Csnk1a1	99.0667	79.4448	87.4072	109.836	109.147	114.612	0.845356	0.869007	0.77559	0.903965	0.912851	0.885194	0.855384
ENSPEMG00000010949	C87436	5.96296	4.7831	4.83195	6.78805	6.78379	6.44516	0.845105	0.875408	0.79586	0.87799	0.907748	0.804573	0.859955
ENSPEMG00000004328	Traf4	15.7659	17.3329	16.7773	18.9229	19.7337	17.7179	0.844986	0.848745	0.904083	0.769464	0.760018	0.662281	0.853072
ENSPEMG00000017827	Lnpk	4.84704	4.76977	4.45801	5.21069	5.93741	5.4141	0.844952	0.894927	0.825721	0.821257	0.843284	0.763015	0.855015
ENSPEMG00000015305	Itpkc	12.5248	8.60024	9.89435	15.935	14.7596	14.2521	0.844899	0.862844	0.800046	0.886716	0.904983	0.811991	0.860607
ENSPEMG00000000893	Hilpda	12.6253	14.0724	11.9648	20.4958	33.2827	39.0948	0.844822	0.868853	0.796656	0.852065	0.841915	0.900558	0.838205
ENSPEMG00000018986	Nt5m	1.52632	1.59827	1.04847	2.37483	1.88925	1.95869	0.844687	0.818519	0.826201	0.837861	0.875883	0.781496	0.836182
ENSPEMG00000006058	Tspyl2	14.9437	11.7027	12.6978	23.8426	19.7766	17.2587	0.844543	0.839658	0.840946	0.85381	0.868843	0.739627	0.858991
ENSPEMG00000016584	Cbx4	14.5289	17.4384	16.0731	26.0689	34.838	22.6301	0.844271	0.878988	0.877341	0.788521	0.788835	0.680362	0.860494
ENSPEMG00000020424	Hmgcs1	8.17617	9.13815	9.62258	10.4254	13.3265	13.3443	0.843649	0.868199	0.828325	0.828874	0.799683	0.850486	0.843112
ENSPEMG00000022423	Zfp40	2.85126	3.93695	4.09214	5.31545	4.4437	5.73255	0.843104	0.788632	0.842692	0.839318	0.796748	0.882978	0.824166
ENSPEMG00000015555	BC025920	4.72518	4.11434	6.54896	9.61264	7.47389	11.4128	0.843037	0.813452	0.801016	0.888582	0.851871	0.932999	0.835304
ENSPEMG00000018236	Pex13	14.0032	12.5132	11.677	16.1391	17.8522	15.095	0.842869	0.887445	0.826305	0.831433	0.863027	0.728685	0.860379
ENSPEMG00000023347	Taf8	6.94068	6.92494	5.83237	8.71017	8.83054	7.47474	0.842759	0.859621	0.849196	0.808352	0.846869	0.691129	0.852305
ENSPEMG00000009732	Rab3a	9.07466	11.006	8.86639	11.2183	11.9146	12.956	0.842745	0.830773	0.820089	0.813176	0.81752	0.86131	0.820128
ENSPEMG00000019632	Xylb	0.924115	0.974725	0.412955	1.53054	1.83033	1.25044	0.842577	0.870885	0.841468	0.80404	0.843468	0.707437	0.849919
ENSPEMG00000023654	Zfp451	5.44178	6.31859	6.5966	10.2264	11.2704	7.57536	0.842312	0.857144	0.892034	0.787803	0.780996	0.65429	0.860551
ENSPEMG00000011721	Coq5	16.9036	15.6267	15.5387	20.4146	18.3982	17.9128	0.841973	0.830724	0.827559	0.857139	0.879478	0.758358	0.851337
ENSPEMG00000013119	Ppp6c	14.2677	15.1753	13.2956	16.0449	15.9672	17.7847	0.841921	0.82631	0.788182	0.84724	0.860917	0.910532	0.818475
ENSPEMG00000010960	Fibcd1	1.22328	0.992734	0.789215	1.52024	1.39294	1.79232	0.841544	0.841423	0.760625	0.888543	0.912738	0.922602	0.831151
ENSPEMG00000019599	Fyn	47.2965	50.3047	53.3659	58.8642	75.1222	65.8407	0.841514	0.88137	0.848811	0.808976	0.787569	0.768646	0.852842
ENSPEMG00000012799	Gm13889	3.03732	2.27255	1.54371	6.8949	4.08519	8.38853	0.84146	0.810597	0.773903	0.890103	0.894278	0.939662	0.825014
ENSPEMG00000009977	Bcs1l	27.4107	24.696	28.4438	38.8986	36.2739	51.0453	0.841459	0.827868	0.776329	0.890276	0.868731	0.96121	0.829689
ENSPEMG00000022983	Gna14	0.0215907	0.074209	0.0233782	0.0850121	0.170752	0.184053	0.841403	0.860123	0.815771	0.817576	0.812424	0.853661	0.830825
ENSPEMG00000014510	Nprl2	15.3775	16.3413	15.798	18.4131	16.6592	19.0933	0.841399	0.786603	0.808066	0.859577	0.843601	0.917619	0.817467
ENSPEMG00000008589	Ankrd46	30.7707	28.556	31.0182	33.1338	33.9335	32.7785	0.841307	0.874346	0.82118	0.867468	0.851506	0.792491	0.864958
ENSPEMG00000016714	Zfp3	0.145449	0.0595143	0.0956193	0.194308	0.191716	0.243552	0.841188	0.859479	0.763641	0.90406	0.907562	0.915522	0.845641
ENSPEMG00000008260	Neurl3	0.192815	0.180742	0.170818	0.500379	1.24764	0.980604	0.841187	0.888671	0.81908	0.826241	0.820913	0.809073	0.849009
ENSPEMG00000018299	Ubox5	6.70163	7.06269	5.89304	11.1083	10.7291	7.82155	0.841181	0.845799	0.87206	0.798094	0.820255	0.660119	0.853987
ENSPEMG00000019108	Kcnn3	0.0992361	0.0310075	0.0390734	0.159847	0.118912	0.15381	0.841007	0.843256	0.773015	0.89848	0.919001	0.875241	0.844658
ENSPEMG00000008231	Arid4a	10.1333	10.5249	10.8152	17.8873	12.2609	16.375	0.840857	0.784535	0.817973	0.868144	0.8556	0.870548	0.828198
ENSPEMG00000010706	Cited2	219.535	219.875	177.951	337.189	281.866	253.24	0.840795	0.82259	0.846785	0.823522	0.85421	0.717205	0.84401
ENSPEMG00000015838	Gar1	18.9305	17.7843	19.0998	27.2202	22.3732	31.5617	0.840745	0.808995	0.779911	0.891022	0.874178	0.953109	0.825871
ENSPEMG00000010417	Cdk9	34.8073	28.8762	32.4595	41.6927	39.5579	37.5329	0.840724	0.855442	0.815099	0.873563	0.880705	0.77862	0.860626
ENSPEMG00000019969	Dzank1	0.214424	0.14173	0.285756	0.438378	0.500042	0.34273	0.840661	0.867522	0.858577	0.831349	0.811355	0.719962	0.866017
ENSPEMG00000007635	SNORD94	0.168313	0.38567	2.91596	6.95859	3.54964	8.25016	0.840546	0.798343	0.811265	0.876482	0.837343	0.915307	0.830192
ENSPEMG00000011049	Baz2b	1.98952	2.32505	2.58979	3.19623	3.24494	2.68765	0.840477	0.833983	0.900215	0.78854	0.757065	0.679272	0.854118
ENSPEMG00000001702	Rsrc2	24.1993	24.0043	23.6389	36.4369	27.0295	33.0547	0.840113	0.7879	0.813574	0.868689	0.866724	0.858383	0.829069
ENSPEMG00000003186	Snap47	6.59099	5.87565	6.21392	8.13917	7.01279	8.62669	0.839873	0.814946	0.772578	0.900346	0.894765	0.937233	0.830804
ENSPEMG00000011464	Prpf38b	25.8288	19.9804	23.3573	35.5506	29.3656	30.3899	0.839872	0.829126	0.808834	0.881385	0.886653	0.811309	0.850567
ENSPEMG00000010044	Dguok	18.6765	13.7723	14.6348	27.0928	20.5505	23.5673	0.839801	0.822175	0.793139	0.886696	0.902151	0.843417	0.842395
ENSPEMG00000015892	Nudt13	2.57572	2.91977	2.84799	3.87695	4.61057	3.35457	0.839558	0.86789	0.881894	0.78022	0.777091	0.661966	0.856516
ENSPEMG00000014745	Rab32	8.87664	7.85539	10.0314	11.6906	16.9094	16.7649	0.839156	0.877359	0.80502	0.848015	0.825536	0.858712	0.845899
ENSPEMG00000023752	Stk11	78.1653	77.5326	77.3399	92.3811	81.9857	85.9463	0.839051	0.791382	0.826037	0.858429	0.860735	0.812836	0.833965
ENSPEMG00000004800	Tbpl1	26.0549	23.4149	22.5928	35.3025	36.435	51.4416	0.839004	0.837822	0.765655	0.881286	0.874224	0.955852	0.825701
ENSPEMG00000018494	Akr7a5	25.0677	26.7472	27.7827	30.292	28.1243	30.1113	0.838801	0.782458	0.849983	0.836819	0.790037	0.849673	0.826622
ENSPEMG00000009345	Mpp5	13.1771	12.52	12.8993	15.6142	14.9767	13.7255	0.838773	0.84277	0.853713	0.83038	0.84004	0.695398	0.85802
ENSPEMG00000006986	Trmt10c	11.569	11.8037	11.0984	14.063	14.1421	17.7817	0.838727	0.82889	0.7724	0.871266	0.862497	0.953631	0.820885
ENSPEMG00000001896	Amt	0.176321	0.246901	0.222738	0.260345	0.318485	0.292265	0.838634	0.845329	0.867939	0.775217	0.751131	0.760821	0.833515
ENSPEMG00000019335	Pwp1	41.1654	36.8354	40.3445	48.8873	43.3531	48.8759	0.838617	0.816207	0.783462	0.899796	0.889167	0.903713	0.837731
ENSPEMG00000021270	Lcorl	0.311461	0.352738	0.313988	0.708329	0.714113	0.427258	0.838605	0.846999	0.880355	0.790426	0.800221	0.646705	0.855102
ENSPEMG00000011995	Ccdc174	13.8815	16.271	16.2104	24.5782	17.8747	25.336	0.838518	0.779846	0.812484	0.860913	0.838111	0.902906	0.818785
ENSPEMG00000006696	Rinl	0.25621	0.185392	0.146011	0.331846	0.296236	0.301751	0.838505	0.849331	0.782662	0.870404	0.911654	0.817373	0.842556
ENSPEMG00000016164	Aldh1l2	1.86073	4.37359	3.18931	6.82138	13.6049	8.76683	0.838419	0.87719	0.854295	0.787694	0.780347	0.733846	0.847004
ENSPEMG00000012983	Dcun1d3	6.80296	5.63093	5.5549	9.57818	7.97185	7.57562	0.838337	0.829754	0.820284	0.856178	0.880363	0.758401	0.84815
ENSPEMG00000022505	Mrm3	26.5333	20.2779	20.9022	34.6762	28.4086	37.0227	0.838146	0.82473	0.763138	0.900367	0.91017	0.921871	0.832066
ENSPEMG00000007470	Rbbp4	121.653	119.116	116.405	124.136	130.278	126.46	0.838084	0.889803	0.800845	0.832673	0.860884	0.78307	0.848205
ENSPEMG00000007070	Fbxo33	11.126	13.5521	13.6534	16.9148	22.9097	17.5825	0.837978	0.872819	0.867094	0.784157	0.768292	0.712908	0.850322
ENSPEMG00000014920	Tbc1d15	18.5599	19.7471	18.57	23.9653	27.1675	21.4361	0.837868	0.869272	0.872968	0.780479	0.789081	0.658464	0.854305
ENSPEMG00000016273	Poli	2.00588	2.84767	2.73854	3.27081	3.22637	3.19685	0.837546	0.799242	0.889538	0.774942	0.735109	0.75338	0.826672
ENSPEMG00000013828	Spred1	21.5808	22.3046	18.788	26.9139	30.0269	24.1654	0.837414	0.869396	0.851418	0.789447	0.819766	0.67718	0.849186
ENSPEMG00000012598	Ptpn14	4.96648	5.63669	6.47739	10.1323	14.3945	8.91299	0.837408	0.875405	0.868689	0.790607	0.780667	0.685662	0.856985
ENSPEMG00000017785	Foxred1	12.1443	11.682	10.6164	17.1174	13.2725	14.8308	0.837283	0.796735	0.811369	0.858159	0.876816	0.816119	0.830209
ENSPEMG00000003465	Agtpbp1	1.51418	1.82196	1.7178	1.96611	2.20979	1.93374	0.836303	0.846348	0.886862	0.759608	0.742608	0.69009	0.839708
ENSPEMG00000008969	Zfp606	0.814184	0.433089	0.661193	1.4407	1.26055	0.981192	0.836206	0.848067	0.828309	0.852241	0.861275	0.734804	0.85727
ENSPEMG00000017456	Fbxo24	0.596699	1.04283	0.700853	1.08514	1.12866	1.28244	0.835513	0.806426	0.838836	0.788244	0.780686	0.825949	0.810938
ENSPEMG00000014005	Klc3	0.888433	1.04872	0.991137	1.41781	1.10007	1.24792	0.835496	0.769544	0.848591	0.82487	0.811164	0.800751	0.820936
ENSPEMG00000008344	Osr1	4.02845	4.54153	3.31509	8.9302	10.4499	5.70064	0.835448	0.859955	0.868362	0.78419	0.801603	0.647817	0.852319
ENSPEMG00000004839	Rmi1	5.72403	7.22271	6.39711	8.23934	7.87746	7.26805	0.835426	0.800059	0.895159	0.759766	0.752754	0.681263	0.828439
ENSPEMG00000011819	Sgsm3	10.9285	9.69717	11.2208	14.7842	14.1474	12.108	0.835393	0.844191	0.853015	0.831268	0.82626	0.700726	0.85828
ENSPEMG00000007062	Iqcb1	7.43862	7.90328	7.79847	8.48587	10.0089	10.5896	0.835249	0.856029	0.798613	0.833582	0.814073	0.883471	0.828243
ENSPEMG00000009314	Nop56	53.5561	54.1564	63.5239	68.0711	66.9023	75.4904	0.835167	0.817325	0.811859	0.861761	0.809893	0.90197	0.831313
ENSPEMG00000011180	Msl2	7.73808	8.4176	8.09652	12.3975	12.45	9.18547	0.835046	0.84093	0.882108	0.783433	0.788945	0.639746	0.851334
ENSPEMG00000013591	Msh6	12.8145	11.6896	13.2495	15.8756	16.6255	14.1058	0.834984	0.864079	0.85322	0.822342	0.813887	0.695435	0.861296
ENSPEMG00000007375	E130308A19Rik	0.754861	0.595597	0.840488	1.02345	1.41425	1.15343	0.834924	0.883783	0.824515	0.832254	0.814285	0.774887	0.855177
ENSPEMG00000007148	Uhrf2	32.5187	25.8959	29.4347	45.3217	38.5942	36.4701	0.834839	0.829849	0.820408	0.859785	0.869316	0.75884	0.84991
ENSPEMG00000018573	Cpeb4	2.11853	2.73188	2.38452	4.69142	5.29079	3.14263	0.834643	0.85027	0.883052	0.773788	0.778551	0.637313	0.850611
ENSPEMG00000012884	Slc7a6os	32.3545	29.0107	29.8522	38.8424	33.7751	40.7574	0.834601	0.810681	0.764204	0.89574	0.896258	0.930245	0.825191
ENSPEMG00000000046	Mars	56.4507	47.5318	52.5773	66.1522	61.0061	61.3947	0.834582	0.839124	0.79463	0.882341	0.889031	0.81276	0.849301
ENSPEMG00000004056	Cep63	3.7919	3.54594	4.38325	5.07432	4.54782	5.3292	0.834575	0.808267	0.803293	0.878703	0.836032	0.90045	0.833089
ENSPEMG00000018229	Atf6	7.5252	6.6837	8.09837	12.7876	17.6539	11.2311	0.834502	0.879545	0.853209	0.801445	0.798074	0.691512	0.857329
ENSPEMG00000011314	Psph	28.8412	27.8322	27.0104	36.1298	38.9295	50.6263	0.834489	0.836555	0.765231	0.870311	0.860227	0.947789	0.821074
ENSPEMG00000023230	Gtf2h2	12.2273	8.92829	9.19373	14.4834	13.2103	15.5545	0.834286	0.841819	0.754047	0.896767	0.915258	0.901664	0.834693
ENSPEMG00000008629	Plpbp	21.8005	17.8176	20.2631	29.0292	23.4097	27.2299	0.834195	0.810434	0.785838	0.890215	0.888728	0.868966	0.835555
ENSPEMG00000016981	Afg1l	4.40409	4.03659	4.84901	6.69904	5.61355	5.37462	0.834142	0.810197	0.848636	0.842465	0.825903	0.744973	0.846908
ENSPEMG00000008284	Rbm48	5.33334	4.69261	4.41609	8.28666	5.80462	7.37319	0.834098	0.794526	0.792193	0.872841	0.884736	0.856463	0.825932
ENSPEMG00000019971	Acbd3	33.8668	33.4087	33.7394	35.6706	40.6398	39.7341	0.833809	0.879418	0.800644	0.83083	0.822055	0.832784	0.839763
ENSPEMG00000021760	Sptlc2	16.7845	14.1657	15.2736	17.964	19.8125	18.5893	0.833781	0.885381	0.787931	0.861553	0.871603	0.804391	0.853439
ENSPEMG00000006115	Pot1b	1.2178	1.16775	1.0463	1.51799	2.16933	1.69261	0.833734	0.887425	0.823451	0.806343	0.817704	0.743612	0.847148
ENSPEMG00000008155	Atg16l1	12.2072	10.5608	11.9355	15.605	13.9117	13.4335	0.833708	0.826829	0.823769	0.859864	0.859164	0.761689	0.849932
ENSPEMG00000016094	Erp44	82.8925	86.5827	80.9527	87.74	90.3266	94.6922	0.833634	0.831247	0.788082	0.826424	0.833245	0.89028	0.812753
ENSPEMG00000000802	Ints2	2.95601	2.7116	3.05719	4.40334	4.04302	3.34871	0.833589	0.832426	0.86015	0.819616	0.817974	0.683612	0.85329
ENSPEMG00000013308	Pnpla8	30.0424	27.6909	25.9401	32.7609	34.5346	31.3252	0.833528	0.874625	0.806722	0.829464	0.869103	0.734295	0.848269
ENSPEMG00000020399	Mrps22	11.4174	8.14152	9.3933	14.626	12.2919	14.3156	0.833483	0.829324	0.768378	0.89684	0.905892	0.87872	0.837707
ENSPEMG00000016300	Nup98	11.8292	13.714	14.1919	17.6549	21.5982	16.2702	0.833284	0.862226	0.87692	0.774501	0.759228	0.672024	0.8497
ENSPEMG00000003342	E2f4	27.9012	22.8387	26.2413	31.8456	30.2723	31.6353	0.833224	0.845096	0.776342	0.894363	0.892217	0.860303	0.846124
ENSPEMG00000024103	Hinfp	2.70997	5.03839	4.64689	5.87629	8.03383	6.55641	0.833116	0.84404	0.87264	0.766797	0.738745	0.729799	0.833842
ENSPEMG00000000203	Otud4	6.95625	6.54131	6.52858	12.2534	11.5239	8.09431	0.832943	0.838937	0.863101	0.802819	0.815321	0.657423	0.851219
ENSPEMG00000020010	Osgin1	10.0261	6.12543	4.62368	22.3758	15.3691	13.0772	0.832847	0.8216	0.8215	0.841984	0.869073	0.738378	0.841488
ENSPEMG00000020784	Dus3l	10.2969	9.84593	11.1373	14.0513	12.9078	17.4553	0.832835	0.812209	0.772997	0.880009	0.85297	0.953938	0.819743
ENSPEMG00000021805	Rcan1	33.1405	35.2209	37.1466	38.2474	38.283	39.4584	0.832816	0.806337	0.850568	0.817595	0.757909	0.833385	0.827593
ENSPEMG00000001151	Zfp511	13.0618	10.9209	10.9392	17.6634	14.0408	15.3147	0.832783	0.810812	0.793669	0.871964	0.890954	0.818743	0.83466
ENSPEMG00000004143	D17H6S53E	22.2512	19.1645	20.7361	30.3413	30.474	23.9881	0.832649	0.855429	0.846049	0.819563	0.831385	0.679578	0.856172
ENSPEMG00000013953	Polm	4.3756	6.34746	4.54519	7.10166	6.98635	6.35178	0.832535	0.806436	0.873059	0.756788	0.768012	0.699887	0.819901
ENSPEMG00000017273	Mafg	8.65532	6.50331	5.99697	12.4908	10.5526	9.55508	0.832534	0.835077	0.808266	0.849753	0.882193	0.749613	0.843734
ENSPEMG00000022930	Ggnbp2	39.2928	37.2996	39.5644	55.0425	44.4586	61.0591	0.832228	0.794819	0.773846	0.883132	0.867157	0.940483	0.816971
ENSPEMG00000005313	SNORD14	3.62724	5.34305	4.48861	11.4766	6.14707	9.11064	0.832197	0.76782	0.829818	0.836252	0.827608	0.821724	0.817165
ENSPEMG00000012823	Fam122a	12.2391	10.8006	13.9774	18.2957	17.815	14.7826	0.831979	0.840275	0.857189	0.824552	0.804846	0.702779	0.855399
ENSPEMG00000012310	Krt75	0.222791	1.03695	0.648321	1.11024	1.6029	1.91405	0.831811	0.824282	0.825929	0.797039	0.773404	0.848175	0.814337
ENSPEMG00000010369	Adamts14	0.016412	0.087748	0.071083	0.113087	0.240362	0.239007	0.831716	0.852746	0.821714	0.803661	0.779953	0.829909	0.826655
ENSPEMG00000008935	Galnt15	22.4258	18.0329	17.8034	26.6591	23.9279	24.7375	0.831446	0.836896	0.774888	0.876786	0.907434	0.822664	0.838405
ENSPEMG00000022209	Papd4	14.5258	13.6736	12.9777	16.9702	15.8679	19.7356	0.831379	0.817698	0.752695	0.881408	0.885108	0.950268	0.815392
ENSPEMG00000014007	Trmu	8.74898	9.27313	11.2387	13.8855	12.7536	17.7148	0.831171	0.805198	0.788346	0.865683	0.826192	0.937573	0.817915
ENSPEMG00000018123	Zfp558	1.58637	2.08759	1.7443	2.32059	2.78367	2.21376	0.830793	0.848109	0.874604	0.752926	0.752982	0.671988	0.834733
ENSPEMG00000004444	SNORA2	0.16955	0.194253	0.183587	0.834494	1.3409	0.54201	0.830653	0.870498	0.859006	0.783913	0.788381	0.662398	0.851228
ENSPEMG00000024213	Ppcs	6.93181	6.26694	7.21635	9.51562	8.05253	8.07313	0.830069	0.804608	0.829943	0.852098	0.839676	0.767782	0.840992
ENSPEMG00000014898	Brwd1	1.34835	1.3192	1.45276	2.44427	2.59257	1.68573	0.829907	0.848536	0.86913	0.789992	0.791073	0.644747	0.851914
ENSPEMG00000008620	9930021J03Rik	4.28761	5.10662	4.87386	6.55809	5.54798	5.49595	0.829796	0.774276	0.875003	0.789557	0.775486	0.715899	0.823484
ENSPEMG00000017178	Tasp1	2.0146	2.27814	2.72909	3.83741	2.85852	3.29907	0.829737	0.774447	0.844869	0.834682	0.798284	0.803415	0.825563
ENSPEMG00000015370	Zfp688	11.7653	10.2678	9.84999	14.8978	12.257	13.6283	0.829682	0.806859	0.780206	0.872322	0.896024	0.837732	0.827264
ENSPEMG00000021819	Smyd4	2.00175	1.64976	2.00666	3.1972	2.69524	2.34633	0.829669	0.821139	0.839903	0.835857	0.83496	0.716328	0.847068
ENSPEMG00000014958	Tmem115	65.2266	60.1425	59.0471	70.0285	66.4464	71.6201	0.829573	0.826807	0.750012	0.887966	0.911827	0.899011	0.824841
ENSPEMG00000008147	Ncapd3	1.42886	2.16245	1.89598	2.23849	2.82757	2.68974	0.829449	0.833749	0.850638	0.771558	0.746152	0.776896	0.820941
ENSPEMG00000018197	Cdh17	0.033102	0.106189	0.071685	0.12382	0.157074	0.119928	0.829443	0.823903	0.881435	0.746956	0.731278	0.696336	0.824527
ENSPEMG00000016985	Yrdc	12.4317	12.3286	14.1485	15.4282	21.1729	20.5115	0.829129	0.867374	0.804638	0.826412	0.80157	0.834968	0.835234
ENSPEMG00000000469	Hbegf	2.12293	1.18646	2.50427	3.10912	3.53381	4.02775	0.828995	0.849774	0.780903	0.875827	0.8445	0.885659	0.838893
ENSPEMG00000020767	Frmd6	59.1641	68.6001	66.8067	91.5849	126.256	88.6843	0.828557	0.869214	0.857467	0.774703	0.769557	0.681704	0.844546
ENSPEMG00000009408	Rrp15	19.1334	16.826	22.0253	25.4004	24.9664	23.4888	0.828475	0.835273	0.834328	0.844471	0.80861	0.766138	0.84928
ENSPEMG00000008083	Pacsin2	17.0343	15.3403	13.6826	21.0229	26.5094	19.9811	0.828216	0.87981	0.822809	0.801825	0.825835	0.702378	0.846174
ENSPEMG00000023538	Mettl14	12.6819	9.93075	11.2455	16.4004	13.4622	15.4375	0.828156	0.812615	0.773421	0.887699	0.89251	0.86219	0.831559
ENSPEMG00000008040	Phf1	21.3574	19.3226	17.4952	27.2406	23.4084	23.1787	0.828048	0.815079	0.80222	0.843375	0.878813	0.760562	0.831455
ENSPEMG00000013194	Nktr	4.2898	6.68886	5.47803	8.59816	8.87428	6.68963	0.828044	0.815633	0.893141	0.746591	0.741312	0.640843	0.830636
ENSPEMG00000007098	Ddost	162.084	179.599	174.149	182.261	188.448	194.105	0.827964	0.807984	0.838051	0.785635	0.752062	0.829813	0.809907
ENSPEMG00000019249	Sox15	0.265044	0.30366	0.358734	0.587024	0.378467	0.564853	0.827944	0.769354	0.81035	0.854305	0.824541	0.874769	0.814443
ENSPEMG00000014165	Poldip2	41.2118	40.991	40.8555	43.2747	44.9249	48.2092	0.82754	0.836573	0.761725	0.858279	0.845915	0.933726	0.815908
ENSPEMG00000023837	Lrig2	4.28012	3.36328	4.14918	8.6396	11.7296	6.38356	0.827484	0.869826	0.848605	0.794059	0.79807	0.667614	0.851545
ENSPEMG00000022508	Clk1	30.4093	29.4377	24.9399	49.1605	37.7099	36.1065	0.827326	0.798814	0.827802	0.823262	0.848376	0.727659	0.829025
ENSPEMG00000008191	Akap13	4.41868	4.50726	5.17503	6.3523	8.0062	5.96392	0.826972	0.866417	0.856734	0.786389	0.770342	0.684083	0.848449
ENSPEMG00000016919	Dtnb	7.608	7.54645	6.52394	9.45928	8.70446	8.08518	0.826923	0.818705	0.825126	0.808538	0.84957	0.703995	0.83003
ENSPEMG00000014843	Tmem101	16.64	15.851	17.6732	18.8986	19.0811	21.4593	0.826733	0.824673	0.772441	0.873012	0.837173	0.93106	0.822646
ENSPEMG00000016733	Trpm3	0.0281059	0.0184004	0.0434754	0.0671896	0.116431	0.0727336	0.826581	0.874234	0.834937	0.805611	0.787839	0.727367	0.848198
ENSPEMG00000016275	Rspry1	14.1823	14.6819	13.7404	23.4828	26.9435	17.3688	0.826471	0.854704	0.862174	0.776963	0.787985	0.636996	0.846431
ENSPEMG00000020365	Cep85	4.75648	5.30679	5.44567	6.4335	7.661	6.0543	0.825813	0.856649	0.869211	0.766604	0.751623	0.664354	0.842551
ENSPEMG00000002770	Taf5	2.10965	1.99168	2.42469	2.88296	2.54253	3.21503	0.825382	0.796491	0.781285	0.873873	0.835198	0.92349	0.817673
ENSPEMG00000008201	Aup1	48.889	41.0354	39.5938	63.1193	50.3271	61.4371	0.825292	0.801441	0.761008	0.879604	0.897631	0.879325	0.818557
ENSPEMG00000000611	Slc29a2	2.33636	2.973	2.47979	3.41792	3.19721	4.30019	0.825146	0.790431	0.78416	0.831651	0.81763	0.918155	0.798302
ENSPEMG00000007507	Fdxr	7.80759	6.6962	7.64202	11.7453	8.66319	10.329	0.824639	0.785691	0.794077	0.86804	0.861861	0.83813	0.823463
ENSPEMG00000017587	Rab39b	0.62192	1.00224	0.532806	1.17057	2.43823	2.1192	0.824276	0.862516	0.805267	0.794602	0.794976	0.797008	0.823093
ENSPEMG00000010531	Scaf8	11.2885	11.8499	11.5113	17.6985	20.5554	13.809	0.824128	0.854065	0.862552	0.772291	0.778727	0.635075	0.844508
ENSPEMG00000016324	Myo15b	0.0225038	0.020053	0.0243668	0.0270745	0.0373524	0.0346372	0.824021	0.870833	0.79742	0.827159	0.806841	0.816017	0.835963
ENSPEMG00000015416	Rnf19b	34.1552	21.8731	22.0697	40.4169	40.2435	38.7951	0.823552	0.854729	0.762837	0.865639	0.898009	0.806836	0.836609
ENSPEMG00000003757	Seh1l	25.8191	26.3454	28.3475	30.7659	38.4168	33.2593	0.823319	0.869047	0.832406	0.792202	0.77234	0.737537	0.83885
ENSPEMG00000011830	Cdkl1	0.0521357	0.00853308	0.0645165	0.146629	0.314148	0.182537	0.82319	0.877516	0.819837	0.806667	0.79798	0.735358	0.843853
ENSPEMG00000012431	Izumo1	0.0402423	0.0230527	0.108935	0.297097	0.707244	0.964835	0.822858	0.845819	0.771665	0.841268	0.820538	0.898261	0.818015
ENSPEMG00000000020	Golph3	106.11	97.1846	103.391	116.49	138.043	121.293	0.822766	0.880505	0.808867	0.814399	0.813823	0.743122	0.843773
ENSPEMG00000003365	Srsf4	29.1146	28.4327	30.1853	41.5347	33.9807	34.0683	0.822538	0.783067	0.834919	0.827782	0.821845	0.73936	0.827565
ENSPEMG00000023482	Akr1e1	9.88237	9.94813	8.18989	10.7037	11.1711	11.7573	0.822516	0.835597	0.762113	0.827048	0.865199	0.848131	0.809335
ENSPEMG00000004153	Zbtb2	3.83326	2.93538	3.67993	6.28886	4.98316	4.57594	0.82233	0.80914	0.821371	0.84021	0.841629	0.733269	0.837376
ENSPEMG00000016142	Uba5	57.848	45.3599	52.6174	67.2217	61.8758	70.3255	0.821679	0.825307	0.749362	0.892371	0.89062	0.895332	0.826664
ENSPEMG00000021395	Ccdc28b	6.54031	7.02007	6.98117	10.5945	7.57067	9.97256	0.821234	0.759423	0.79842	0.846688	0.832996	0.861215	0.80501
ENSPEMG00000020431	Zfp335	5.66778	6.3237	7.08165	7.73447	7.99679	7.23645	0.821205	0.814942	0.877161	0.775314	0.727827	0.69511	0.833163
ENSPEMG00000014160	Ublcp1	16.2762	11.8711	13.3077	18.8273	17.5603	18.8051	0.821165	0.837089	0.751465	0.883942	0.899808	0.853716	0.831084
ENSPEMG00000014176	Gas2l1	23.9087	25.6556	24.8161	25.8287	26.4753	27.4558	0.821076	0.802521	0.812552	0.790643	0.7654	0.854729	0.799482
ENSPEMG00000022965	N4bp3	1.88704	1.50066	1.38622	2.52769	2.32798	3.51692	0.82083	0.815002	0.737855	0.875026	0.877343	0.94575	0.807179
ENSPEMG00000012036	1700092M07Rik	3.28179	3.95781	2.52484	4.50564	4.62927	6.16579	0.820818	0.809247	0.762389	0.82942	0.840965	0.903222	0.797211
ENSPEMG00000003403	Slc39a7	223.83	217.826	215.426	229.54	244.146	254.536	0.820459	0.850057	0.750353	0.849593	0.851039	0.901066	0.815469
ENSPEMG00000015787	Ube2g1	20.4767	20.1905	19.5777	23.4634	29.4324	24.4463	0.82041	0.875054	0.820416	0.786916	0.794281	0.711422	0.836585
ENSPEMG00000014857	Tsen54	17.6181	14.5679	13.1459	25.6228	19.489	20.5845	0.820246	0.799235	0.788696	0.847255	0.875916	0.778412	0.821994
ENSPEMG00000013540	Tbp	9.3115	8.01753	10.807	12.6101	13.4748	11.5113	0.820109	0.845149	0.833904	0.820379	0.790907	0.722713	0.845594
ENSPEMG00000012240	Clk2	12.1981	12.5004	12.8967	18.2078	14.5078	14.7959	0.820026	0.772101	0.837363	0.818199	0.811185	0.737701	0.820796
ENSPEMG00000018904	Rhebl1	2.52568	2.71694	1.56571	4.30811	3.16814	3.36928	0.819985	0.788135	0.80359	0.813092	0.851404	0.757165	0.810186
ENSPEMG00000011126	Usp48	13.59	14.3691	15.4179	20.7696	21.2673	16.1185	0.819817	0.82863	0.872388	0.771321	0.762432	0.627834	0.840023
ENSPEMG00000013854	Adck5	7.8576	7.23595	7.39515	8.85895	8.81155	10.6852	0.819495	0.818176	0.739869	0.87323	0.865425	0.947987	0.807963
ENSPEMG00000016217	Zkscan6	8.46878	8.80614	8.25828	10.0816	9.13033	9.11918	0.819326	0.773952	0.834537	0.796963	0.816267	0.716897	0.812735
ENSPEMG00000008079	Gemin2	7.71178	8.122	8.52764	11.0212	10.6928	15.178	0.819072	0.8008	0.760234	0.855281	0.829805	0.944681	0.801736
ENSPEMG00000022544	Tada2a	16.3026	14.0727	14.7469	20.078	19.0789	16.8478	0.818996	0.833972	0.814071	0.826347	0.846304	0.69723	0.839913
ENSPEMG00000006420	Mus81	8.8231	7.14658	8.1241	12.5837	9.73492	10.5975	0.818974	0.793386	0.790401	0.860498	0.864165	0.80026	0.824762
ENSPEMG00000018235	Nxf2	0.0304743	0.0814665	0.0329972	0.0999923	0.160672	0.0974186	0.818918	0.844091	0.850931	0.745217	0.754239	0.672099	0.822039
ENSPEMG00000017334	Suv39h2	0.94393	1.62218	1.80689	2.1404	2.60688	2.10148	0.818643	0.819488	0.874082	0.75496	0.712524	0.697451	0.824337
ENSPEMG00000001047	Sde2	9.00423	7.9096	8.24459	12.7554	14.0874	9.9239	0.818615	0.853304	0.838822	0.790085	0.803673	0.647733	0.842968
ENSPEMG00000000952	Mbd6	7.42426	9.73804	8.4645	17.6846	15.1633	10.4997	0.818222	0.799712	0.870434	0.76668	0.771503	0.630497	0.827683
ENSPEMG00000021588	Rbfa	17.7154	15.9209	15.6028	23.725	18.923	20.2622	0.818202	0.787029	0.79073	0.848101	0.866544	0.787147	0.818427
ENSPEMG00000010524	Pdgfb	0.016613	0.0190334	0.0089942	0.0245298	0.0510943	0.0442563	0.818148	0.863623	0.786612	0.799601	0.809015	0.798023	0.819248
ENSPEMG00000007285	Cad	9.87173	12.701	15.1062	17.3727	24.2257	18.4991	0.818014	0.848011	0.851868	0.769867	0.737794	0.70639	0.831722
ENSPEMG00000012621	Fastk	34.3304	40.2375	34.1897	39.9407	43.6402	46.2302	0.817959	0.814734	0.796466	0.785367	0.785865	0.837489	0.797039
ENSPEMG00000011985	Zfp426	3.70965	4.08914	4.92968	6.04457	9.38424	6.85775	0.817905	0.862787	0.833848	0.781145	0.761241	0.717546	0.834281
ENSPEMG00000003090	Mum1l1	1.309	1.18212	1.36178	2.02627	1.87199	1.47689	0.817023	0.819122	0.846948	0.800049	0.798926	0.657446	0.838374
ENSPEMG00000007962	Zcchc8	9.48658	8.02804	8.33431	14.6759	14.4083	10.2351	0.816644	0.834897	0.836115	0.796046	0.813113	0.648481	0.838698
ENSPEMG00000021656	Rcor1	9.10124	9.54628	9.46521	11.265	13.5729	10.8098	0.816523	0.859663	0.84634	0.763568	0.761797	0.659197	0.834888
ENSPEMG00000016178	Msto1	10.6134	12.5376	12.6691	14.1984	13.1149	14.9014	0.816514	0.760597	0.824314	0.803159	0.75662	0.850878	0.796059
ENSPEMG00000002137	Sco1	16.9476	15.4783	17.6767	24.5085	18.746	22.31	0.816268	0.770944	0.790015	0.858595	0.842464	0.840701	0.813063
ENSPEMG00000023712	Metap1	13.7592	9.92809	11.6791	15.687	15.1304	15.9378	0.816212	0.838553	0.747973	0.879881	0.889411	0.849145	0.829071
ENSPEMG00000005817	Coq10b	22.0628	18.743	22.2938	25.8679	28.8831	34.6904	0.815981	0.832188	0.748139	0.863172	0.841606	0.922888	0.813208
ENSPEMG00000011248	Mul1	17.6134	15.0772	13.7466	21.3374	17.9998	22.0747	0.815949	0.799514	0.739533	0.871438	0.895604	0.890995	0.806028
ENSPEMG00000009656	Cep72	1.39538	1.48366	1.06524	2.07516	2.38175	1.62595	0.815792	0.84496	0.836642	0.764636	0.796478	0.639196	0.82894
ENSPEMG00000000196	Rbsn	13.2155	12.1702	12.8113	15.7861	19.7037	15.5281	0.815723	0.87077	0.820539	0.789491	0.79298	0.691118	0.838295
ENSPEMG00000013449	Fem1b	21.1175	19.4268	20.6914	26.6372	33.5089	25.1526	0.815366	0.86738	0.827236	0.784918	0.787902	0.6763	0.838794
ENSPEMG00000014929	Nfatc3	8.76229	10.3655	10.7584	13.5045	14.5667	11.2304	0.815206	0.822701	0.879177	0.748959	0.730064	0.623916	0.830965
ENSPEMG00000017559	Sdf2l1	32.7051	43.0798	42.1192	63.5221	61.0451	99.8007	0.815125	0.792027	0.76334	0.841195	0.814836	0.93476	0.79466
ENSPEMG00000009826	Gm45902	0.115938	0.147589	0.104614	0.310674	0.582973	0.295128	0.814298	0.862934	0.832763	0.765701	0.77171	0.670456	0.831235
ENSPEMG00000023082	Ccdc15	0.790535	0.79659	1.13444	2.15638	1.38934	1.43103	0.814063	0.770409	0.835112	0.816904	0.795825	0.736489	0.819171
ENSPEMG00000017106	Matn3	0.663666	0.630936	1.07027	1.16758	1.40212	1.21878	0.813975	0.833214	0.830439	0.806263	0.757386	0.755116	0.831575
ENSPEMG00000023418	Cluh	9.27069	9.34957	10.0243	10.4884	12.4777	11.2717	0.813737	0.859485	0.819977	0.787211	0.763166	0.740454	0.829199
ENSPEMG00000009446	Mroh6	0.0714634	0.145556	0.0515866	0.156324	0.160482	0.160761	0.813582	0.793621	0.820022	0.755345	0.779002	0.745922	0.79309
ENSPEMG00000004693	Jrkl	5.57805	5.18304	5.23137	8.30107	12.6207	8.19037	0.813459	0.867242	0.823231	0.77742	0.782175	0.682215	0.833538
ENSPEMG00000018115	Gm340	0.564986	0.761112	0.961338	1.11841	1.62581	1.19746	0.813409	0.843929	0.847444	0.766433	0.733339	0.70181	0.82785
ENSPEMG00000022446	Cflar	2.0465	3.5797	2.08826	6.2673	9.70205	4.69346	0.813371	0.848407	0.849996	0.748391	0.7576	0.635075	0.827916
ENSPEMG00000017491	Pot1a	5.59175	5.54852	5.37607	6.36961	6.17246	5.70695	0.813333	0.813693	0.836669	0.78343	0.809966	0.641765	0.827046
ENSPEMG00000018950	Numb	15.863	16.3527	15.0019	21.0715	22.1007	17.1262	0.813115	0.833685	0.849756	0.760992	0.781165	0.615517	0.830384
ENSPEMG00000004441	Bap1	21.794	21.0543	20.2855	25.5404	25.6919	22.2707	0.812831	0.834324	0.830791	0.782966	0.810812	0.637775	0.831843
ENSPEMG00000015037	Zfp746	5.19674	5.49589	5.64862	8.28968	7.12497	6.11261	0.812765	0.787129	0.856942	0.781233	0.77796	0.650878	0.823773
ENSPEMG00000009110	Zfp207	27.8408	25.5605	28.3338	30.7836	29.5788	30.1744	0.812742	0.812439	0.780169	0.865538	0.841689	0.821515	0.827973
ENSPEMG00000021047	Slc25a36	10.1355	11.0273	9.60887	14.2092	17.8523	12.4962	0.812651	0.852748	0.841826	0.755373	0.768959	0.638289	0.829326
ENSPEMG00000018431	Riox1	7.14422	5.78052	5.52334	9.35841	8.25647	7.47946	0.812628	0.818074	0.790811	0.828692	0.862594	0.720155	0.825847
ENSPEMG00000001071	Ier5	18.9143	13.3531	14.6054	23.3906	32.7335	23.7681	0.812555	0.872393	0.794266	0.806063	0.820232	0.718738	0.83472
ENSPEMG00000001695	Mrps18b	54.7777	44.0782	49.9134	88.4885	59.2038	87.6216	0.812548	0.772703	0.757577	0.869422	0.863948	0.890132	0.802928
ENSPEMG00000005060	Amigo3	4.70558	9.10083	7.89667	10.5746	19.0526	14.7523	0.811723	0.844288	0.828074	0.759423	0.741141	0.734059	0.815294
ENSPEMG00000020596	Slc38a9	4.11808	2.71934	2.83989	5.25693	4.67196	4.48932	0.811677	0.827174	0.763781	0.852488	0.883329	0.773205	0.825394
ENSPEMG00000014828	Sirt1	6.54097	4.50121	5.07744	8.78821	7.3997	7.21753	0.811581	0.815633	0.773992	0.852333	0.873589	0.76706	0.825692
ENSPEMG00000008419	5730409E04Rik	20.4005	18.8091	21.5193	22.2133	24.1658	24.8517	0.811158	0.840846	0.768605	0.845931	0.811882	0.861289	0.820984
ENSPEMG00000014023	Ufsp1	6.06441	6.6248	5.23028	11.3144	7.55973	8.4158	0.81103	0.760539	0.810116	0.809077	0.825763	0.748638	0.802735
ENSPEMG00000023130	Prdm2	8.49947	9.18051	9.5851	13.067	14.0402	10.1648	0.810807	0.827436	0.864167	0.755632	0.749951	0.611711	0.831417
ENSPEMG00000014218	Lrrc49	7.71056	6.33115	6.35148	8.97576	8.25432	8.08692	0.810805	0.822314	0.764894	0.849294	0.881962	0.768793	0.823186
ENSPEMG00000008573	Adck1	4.69731	5.02236	5.20197	5.52195	6.13827	6.97258	0.810398	0.813425	0.769106	0.82301	0.790021	0.89991	0.798676
ENSPEMG00000018830	Med9	14.6687	19.5799	18.5049	20.0376	23.8005	24.0911	0.810378	0.809688	0.823862	0.763377	0.728896	0.79298	0.799276
ENSPEMG00000014859	Mios	8.26929	7.00959	7.53898	9.3669	8.60319	8.88302	0.810127	0.813168	0.756161	0.868256	0.881407	0.814681	0.821674
ENSPEMG00000024222	1110034G24Rik	1.26729	1.36613	1.23498	1.51964	2.2019	1.86601	0.809994	0.859759	0.800806	0.776538	0.776992	0.747014	0.817338
ENSPEMG00000022425	Pcif1	8.24262	7.24565	7.13171	8.71799	8.78269	8.53107	0.809388	0.844568	0.751711	0.844722	0.883078	0.777576	0.823032
ENSPEMG00000009564	Zfp251	5.9388	5.42329	5.32127	8.469	9.46056	6.4995	0.809306	0.844086	0.833058	0.773568	0.790941	0.628843	0.832494
ENSPEMG00000014642	Gmeb1	7.26598	7.83827	7.66475	8.09862	7.8878	8.36775	0.808957	0.754797	0.810006	0.787928	0.753318	0.850998	0.782571
ENSPEMG00000017075	Disp1	6.72488	9.08579	9.23958	12.1803	21.2256	15.1068	0.808906	0.85307	0.824819	0.762823	0.748116	0.710565	0.820651
ENSPEMG00000021159	Arfgap3	23.4947	28.0615	24.6634	35.556	48.2965	32.9762	0.808685	0.848832	0.841903	0.746347	0.750025	0.644051	0.823671
ENSPEMG00000000321	Zfyve19	18.7561	19.4945	17.09	24.2577	23.7342	19.8403	0.80858	0.812757	0.839167	0.760418	0.791386	0.622061	0.819186
ENSPEMG00000000627	Cnot6	10.1297	10.7831	10.8129	12.5607	15.3945	12.3103	0.808565	0.852054	0.839487	0.754412	0.747727	0.657913	0.826279
ENSPEMG00000018221	Lgi4	0.935228	0.980388	1.18075	1.50576	1.19446	1.33547	0.808432	0.756314	0.821491	0.820462	0.779887	0.788143	0.807104
ENSPEMG00000007724	Dlg3	6.88077	5.62276	4.54207	12.9016	9.71058	7.8753	0.808193	0.796008	0.810305	0.804134	0.833142	0.684583	0.817757
ENSPEMG00000015524	Spatc1l	0.15639	0.318534	0.188153	0.547358	0.412275	0.314777	0.808166	0.769186	0.859129	0.748405	0.757194	0.644387	0.804738
ENSPEMG00000021069	Srr	1.73953	2.42555	2.6282	3.6503	4.66868	2.98877	0.808151	0.830939	0.863859	0.742818	0.723909	0.629539	0.825257
ENSPEMG00000000643	Naa30	11.0155	10.9565	13.5001	14.7803	16.6695	14.0236	0.807801	0.833738	0.841721	0.780827	0.743565	0.688213	0.830322
ENSPEMG00000011322	Cyld	14.0134	11.7585	12.7595	16.812	25.8206	20.4006	0.807646	0.867663	0.788778	0.795482	0.796398	0.744443	0.824454
ENSPEMG00000021893	Pxdc1	18.3288	17.4241	19.2772	22.3426	32.9916	27.4413	0.807585	0.861991	0.79672	0.78928	0.77805	0.751048	0.822054
ENSPEMG00000022769	Snx8	14.753	11.7703	13.1095	15.7338	16.5691	18.3436	0.807578	0.836008	0.725193	0.870442	0.87114	0.89664	0.812187
ENSPEMG00000020316	Rnf144b	2.07974	2.57447	2.83691	3.26614	5.55403	4.58512	0.807299	0.849316	0.808528	0.775554	0.753284	0.755814	0.815537
ENSPEMG00000020932	Ticam1	7.05183	9.81902	6.14906	11.559	14.4315	10.0634	0.806747	0.829152	0.83972	0.732977	0.75563	0.637164	0.811188
ENSPEMG00000019200	Slc4a2	46.5772	50.9543	56.8037	58.6654	70.5744	63.1282	0.806732	0.835349	0.832563	0.768384	0.728384	0.726487	0.818785
ENSPEMG00000014369	Hbs1l	33.8922	32.0099	35.1322	36.3321	39.1828	41.6445	0.806709	0.830174	0.752097	0.845005	0.814437	0.891064	0.808869
ENSPEMG00000015268	Ndufaf4	21.2253	20.0525	22.3448	28.4959	26.395	37.2652	0.8067	0.788234	0.739731	0.857211	0.833005	0.94281	0.791874
ENSPEMG00000011794	Fam186b	0.130423	0.388506	0.273028	0.419387	0.427867	0.491052	0.806674	0.767326	0.833986	0.748629	0.720968	0.778692	0.783822
ENSPEMG00000015557	Cep95	2.96188	2.82131	2.97748	5.20491	3.72071	3.7684	0.806539	0.765356	0.81561	0.812632	0.813861	0.723699	0.810121
ENSPEMG00000010241	Lrch3	5.27674	5.95417	5.8525	7.24869	9.22493	6.8678	0.806485	0.845674	0.844342	0.745908	0.739608	0.643683	0.823406
ENSPEMG00000022006	Aatf	52.884	48.5698	52.6511	63.2016	55.7285	57.9176	0.806387	0.778871	0.784712	0.848184	0.841168	0.786981	0.81409
ENSPEMG00000004434	Jmjd1c	4.30394	4.87757	4.64062	8.08556	7.77122	5.24335	0.806273	0.805881	0.858627	0.753654	0.759331	0.603346	0.822451
ENSPEMG00000020126	Nipbl	8.68276	9.22158	9.20065	14.5476	12.2589	10.2228	0.805918	0.781178	0.848483	0.773562	0.775961	0.640103	0.816591
ENSPEMG00000020680	Bbof1	1.54832	1.25123	1.01788	1.82348	1.62781	2.03286	0.80591	0.805123	0.721072	0.858167	0.890085	0.88494	0.796281
ENSPEMG00000007999	Itfg2	1.22617	0.793463	1.73337	2.49222	3.06283	1.95988	0.80585	0.839392	0.828242	0.791947	0.769601	0.677477	0.833393
ENSPEMG00000018324	Rap2a	12.0551	10.7066	11.6934	13.3844	14.6221	12.7772	0.805538	0.856826	0.799473	0.805493	0.808548	0.693959	0.833602
ENSPEMG00000011070	E2f3	5.44478	5.50228	6.01648	6.9217	8.39945	6.61511	0.805455	0.848979	0.836139	0.76267	0.748427	0.657444	0.827937
ENSPEMG00000016791	Rnd3	126.246	147.457	170.218	189.076	207.368	174.302	0.805307	0.810539	0.863295	0.752717	0.709284	0.664286	0.819935
ENSPEMG00000008923	2700049A03Rik	4.12987	4.79497	4.78225	9.06147	8.57534	5.39235	0.805247	0.803628	0.858684	0.754866	0.756599	0.604611	0.822203
ENSPEMG00000010404	Rccd1	0.981228	0.797389	0.753608	1.17928	0.992574	1.155	0.805183	0.79485	0.732852	0.862466	0.891149	0.853667	0.80173
ENSPEMG00000023887	Zfp12	5.82295	5.33705	5.60847	8.6797	13.9372	9.00587	0.804536	0.860482	0.81231	0.770137	0.772137	0.681715	0.824578
ENSPEMG00000023268	Trmt6	9.46027	9.69661	11.5637	12.5099	12.2154	11.7592	0.804369	0.789823	0.840302	0.793105	0.738566	0.727548	0.817742
ENSPEMG00000011677	Rhbdf2	5.32177	6.5474	5.44145	6.43719	8.36205	8.16291	0.80436	0.828831	0.791886	0.76477	0.760911	0.78758	0.795558
ENSPEMG00000012547	Rp9	16.7916	17.68	18.4058	24.0951	19.0676	25.6737	0.804355	0.749439	0.764281	0.84237	0.816913	0.902066	0.784849
ENSPEMG00000014354	Cxcl5	72.5354	25.8636	36.5215	97.8823	93.0073	148.276	0.804328	0.814217	0.714788	0.871475	0.876202	0.920958	0.799911
ENSPEMG00000008278	Zc3h10	14.0151	13.9084	11.9072	20.0658	15.1335	17.0035	0.804078	0.758665	0.781859	0.818704	0.842763	0.775796	0.794381
ENSPEMG00000009360	Cdk12	4.34251	5.09859	5.30369	7.04561	8.29216	5.75152	0.803936	0.8276	0.859399	0.740209	0.728566	0.611674	0.823121
ENSPEMG00000010612	Rbbp9	11.0335	9.89112	9.3613	12.0784	11.4387	13.4795	0.803922	0.801547	0.714581	0.863018	0.881712	0.914561	0.792507
ENSPEMG00000018903	Amdhd2	16.1814	14.006	14.8435	18.6059	17.1254	21.2939	0.803682	0.794103	0.719977	0.872137	0.86778	0.933045	0.794465
ENSPEMG00000013669	Ccdc157	0.95716	0.817475	0.913919	1.21628	1.71276	1.24246	0.80343	0.861934	0.803801	0.780718	0.782335	0.690776	0.826045
ENSPEMG00000015609	Tubg2	8.91592	12.5297	10.1622	12.9594	12.5882	13.5426	0.803078	0.758074	0.826316	0.743916	0.731311	0.768388	0.777022
ENSPEMG00000010410	Tfb1m	7.0089	6.34327	8.37502	8.69555	9.45707	10.3632	0.803009	0.814876	0.76871	0.837542	0.790405	0.866033	0.808676
ENSPEMG00000012963	Cln6	8.14611	8.08776	7.6437	9.39717	9.19689	8.29616	0.802902	0.810265	0.824126	0.768388	0.801426	0.626459	0.816461
ENSPEMG00000008805	Tex52	0.118129	0.0541361	0.0767456	0.139538	0.24913	0.201403	0.802885	0.863838	0.760129	0.815608	0.82161	0.780863	0.819152
ENSPEMG00000015581	5730480H06Rik	3.94181	3.47393	4.018	4.36341	4.98634	5.58505	0.802859	0.828355	0.73932	0.845186	0.822036	0.897163	0.803469
ENSPEMG00000018801	Zfp91	22.8534	26.0954	27.1257	29.2749	27.6285	30.7737	0.802835	0.751337	0.811847	0.79283	0.738821	0.840456	0.785392
ENSPEMG00000006700	43166	7.85607	7.49725	8.198	14.4806	19.997	11.1035	0.802642	0.846313	0.832827	0.757883	0.76064	0.629118	0.82631
ENSPEMG00000012997	Top1mt	8.84845	7.64454	8.50054	10.5326	9.13822	10.7995	0.802632	0.780599	0.736182	0.873089	0.86394	0.894746	0.79954
ENSPEMG00000011046	Bcdin3d	5.01512	4.06909	3.7104	8.06385	5.4734	6.27591	0.802491	0.770334	0.771474	0.833753	0.856266	0.776664	0.801234
ENSPEMG00000015939	Chd1	11.2097	11.7961	12.3089	15.2405	12.4626	14.214	0.802173	0.736688	0.799877	0.818797	0.792497	0.813189	0.790424
ENSPEMG00000006345	Exosc2	5.00044	5.96335	6.87879	7.49523	8.51846	10.8142	0.802131	0.795029	0.768117	0.815948	0.772974	0.894231	0.789946
ENSPEMG00000020113	Trmt2b	1.67217	1.94845	1.574	3.04888	2.15399	2.24754	0.802095	0.749166	0.816911	0.785396	0.79915	0.713015	0.794203
ENSPEMG00000012855	Rnasel	2.02029	2.23016	2.16626	2.82579	2.98474	2.29945	0.801893	0.814872	0.859817	0.736451	0.737186	0.591722	0.819243
ENSPEMG00000013618	Slc46a1	14.7923	14.1658	14.3755	16.9158	18.2852	22.6024	0.801858	0.807558	0.72952	0.842195	0.828075	0.927437	0.789341
ENSPEMG00000024087	Ccl2	262.83	165.307	207.451	425.072	532.402	883.901	0.801791	0.81024	0.725912	0.847557	0.834855	0.928283	0.791273
ENSPEMG00000015628	Deptor	5.12904	5.86203	6.21498	8.4965	9.53435	6.5678	0.801526	0.820235	0.858941	0.741027	0.730461	0.602546	0.821799
ENSPEMG00000009799	Gmps	52.153	42.9443	47.0851	63.2081	54.7687	56.8571	0.801311	0.793345	0.759059	0.853014	0.864753	0.788214	0.812005
ENSPEMG00000013368	Npm2	0.292811	0.083868	0.118895	0.612492	0.321628	0.468021	0.801291	0.779972	0.750337	0.854499	0.871616	0.816302	0.802829
ENSPEMG00000011472	Ecsit	30.0315	25.3453	24.7264	38.4304	30.2567	39.4944	0.801254	0.773524	0.728525	0.862865	0.875238	0.890032	0.790433
ENSPEMG00000014625	Fam107b	9.78139	4.70585	4.75776	17.2635	12.8928	10.9115	0.80114	0.803287	0.776851	0.824883	0.854879	0.719465	0.814863
ENSPEMG00000014080	Zik1	0.49051	0.500157	0.430206	0.946364	0.775848	0.56972	0.80107	0.787195	0.832368	0.770395	0.789889	0.6308	0.812434
ENSPEMG00000002145	Zfp82	2.79544	2.6012	2.38155	4.0787	3.77819	2.91829	0.801019	0.806723	0.82149	0.775655	0.802825	0.629489	0.81743
ENSPEMG00000023210	Usp42	0.98977	1.08843	1.14919	1.71773	2.0783	1.30035	0.800949	0.831144	0.848302	0.745025	0.741447	0.607225	0.823012
ENSPEMG00000014742	Flvcr1	0.106303	0.274029	0.201431	0.331361	0.365862	0.273747	0.800655	0.783069	0.868955	0.710749	0.694602	0.637726	0.796675
ENSPEMG00000013948	Rnf126	45.1355	57.4509	59.6411	61.8823	70.4981	69.0294	0.800354	0.796274	0.83264	0.750727	0.701278	0.756072	0.795856
ENSPEMG00000000845	Ubald1	35.3078	32.7676	26.938	46.7427	39.6996	37.8641	0.799908	0.78729	0.782471	0.801474	0.844774	0.708828	0.802128
ENSPEMG00000010397	Nxt1	9.80971	8.85239	7.97294	13.185	11.2168	17.2153	0.799868	0.779689	0.719602	0.853245	0.853685	0.934757	0.781173
ENSPEMG00000014926	Rsf1	6.17328	7.43659	7.72235	10.0616	10.8595	7.98115	0.799819	0.807543	0.866081	0.73235	0.715857	0.599773	0.816594
ENSPEMG00000013878	D16Ertd472e	7.26675	7.94457	9.08975	13.7218	21.765	12.8676	0.79977	0.847315	0.827314	0.752751	0.745032	0.651784	0.820534
ENSPEMG00000006254	Srrm1	17.8602	21.4884	21.5463	28.2169	27.4155	22.135	0.799708	0.784403	0.870833	0.733033	0.717209	0.602219	0.810838
ENSPEMG00000008787	Lrig3	10.2114	8.98695	8.84794	19.4359	16.6107	11.398	0.799683	0.797846	0.826339	0.777188	0.794229	0.629839	0.816945
ENSPEMG00000009451	Nat10	10.0406	10.6574	13.0192	13.8347	15.9348	13.5992	0.799444	0.821067	0.838091	0.764962	0.720546	0.689341	0.818002
ENSPEMG00000022479	Mfsd2a	0.364482	0.601814	0.777708	0.96027	2.12893	2.37601	0.79941	0.827025	0.767716	0.7974	0.770223	0.843345	0.796405
ENSPEMG00000008872	Snrnp48	20.6843	19.9206	18.3806	25.4607	21.0558	26.2022	0.799368	0.758928	0.73428	0.847104	0.859415	0.889212	0.780792
ENSPEMG00000010283	Rnf181	76.6328	82.1944	76.7393	89.0356	92.1373	111.777	0.79931	0.788173	0.739179	0.821264	0.807701	0.918651	0.777913
ENSPEMG00000008289	Slc35e4	15.2854	12.6578	15.2254	18.1668	18.3227	23.3782	0.799259	0.802582	0.724004	0.86015	0.838769	0.928222	0.793831
ENSPEMG00000004831	Wfs1	14.1154	18.2478	16.0702	19.5803	25.3381	20.1485	0.799172	0.828233	0.837754	0.725413	0.718122	0.658434	0.805214
ENSPEMG00000022917	43160	0.430432	0.521323	0.332905	0.532652	0.821309	0.733858	0.798992	0.838792	0.775912	0.765554	0.781471	0.762803	0.795856
ENSPEMG00000000875	Setx	6.11348	6.36336	7.28653	11.0138	11.4442	7.57658	0.798881	0.811612	0.850861	0.752719	0.745178	0.602854	0.821446
ENSPEMG00000000580	Kansl1l	2.74359	3.12515	2.92494	3.99639	5.15157	3.55442	0.798745	0.838026	0.837859	0.736174	0.738027	0.620678	0.81653
ENSPEMG00000017245	Rpusd3	5.22504	5.6631	5.97636	8.27037	6.67155	10.3382	0.798604	0.7579	0.745261	0.839483	0.812458	0.926255	0.777719
ENSPEMG00000016487	Klf7	2.46434	2.23196	2.39618	4.14463	3.79454	2.71206	0.798363	0.802115	0.831108	0.772935	0.782406	0.620637	0.818943
ENSPEMG00000012510	Vps26b	35.1476	33.0361	35.2171	44.9135	42.8876	36.7626	0.798191	0.803785	0.827649	0.780373	0.784434	0.63092	0.820713
ENSPEMG00000015242	Rapgef2	3.20327	3.29055	3.50972	4.34752	5.29227	3.87554	0.797959	0.83872	0.835878	0.747979	0.740937	0.625142	0.820978
ENSPEMG00000019152	Ammecr1l	14.6495	14.8838	15.3551	21.8958	22.1151	16.2643	0.79769	0.809535	0.845675	0.751675	0.754902	0.596461	0.819076
ENSPEMG00000018153	Spaca9	0.0574556	0.39496	0.0829498	0.377047	0.437563	0.530606	0.797688	0.77381	0.798808	0.745238	0.747582	0.782566	0.772016
ENSPEMG00000010012	Dhx36	12.7108	11.4993	12.5036	15.649	13.8739	13.5402	0.797645	0.781543	0.793513	0.82167	0.822632	0.718195	0.812427
ENSPEMG00000020283	Naa35	21.9347	21.5713	22.2267	22.7151	23.4147	24.6443	0.797401	0.810141	0.734831	0.837729	0.809987	0.910061	0.791694
ENSPEMG00000022539	Daglb	8.01692	6.17678	7.44235	10.2923	10.7055	8.46808	0.796881	0.832186	0.797296	0.800897	0.808317	0.66796	0.825302
ENSPEMG00000020989	Tnfsf9	1.45416	2.02303	0.927861	2.22381	2.09927	2.46265	0.79684	0.775233	0.767216	0.771835	0.80535	0.795551	0.772186
ENSPEMG00000009412	Nuggc	0.0577916	0.0882821	0.0417175	0.14222	0.135422	0.082109	0.796798	0.791954	0.838712	0.732182	0.760798	0.604096	0.801569
ENSPEMG00000018052	Ddx55	7.84197	8.51163	9.57318	10.2639	9.55385	10.4395	0.796457	0.752031	0.809318	0.79939	0.73795	0.816349	0.789954
ENSPEMG00000023413	Trmt61a	15.7025	11.8972	14.9324	19.1922	16.8343	20.538	0.795885	0.788994	0.725261	0.870856	0.857848	0.890913	0.797983
ENSPEMG00000015641	Tbc1d2	5.24928	4.20685	4.1814	6.45576	6.59122	5.29364	0.795569	0.830042	0.784376	0.796021	0.828167	0.665092	0.81818
ENSPEMG00000008649	Zfp617	8.38672	7.18006	7.7638	13.2452	9.28093	15.4183	0.795546	0.758241	0.727815	0.85501	0.844596	0.918713	0.779401
ENSPEMG00000017241	Cdc73	8.45888	9.26006	8.98759	11.7391	12.5858	9.56247	0.79539	0.812705	0.851695	0.730304	0.732543	0.584308	0.813788
ENSPEMG00000014768	Cenpc1	3.74772	4.63167	4.4713	5.56782	4.93223	4.81624	0.795376	0.738463	0.857559	0.738218	0.712488	0.669713	0.787857
ENSPEMG00000022734	Appbp2	28.1287	29.0846	33.1372	34.4337	44.2822	38.5246	0.795348	0.838423	0.806532	0.766883	0.736062	0.724246	0.810532
ENSPEMG00000018230	Wisp1	8.3542	9.27598	10.471	15.4409	31.7094	20.8744	0.794948	0.848665	0.799776	0.759925	0.750445	0.704631	0.81009
ENSPEMG00000003170	Saal1	10.8858	9.05895	10.3137	12.8153	11.731	14.9112	0.794409	0.785717	0.713864	0.865815	0.853034	0.925525	0.787712
ENSPEMG00000010784	Txnip	36.4808	33.1361	22.8935	82.084	87.784	42.053	0.794326	0.81689	0.823632	0.752665	0.777916	0.600793	0.813905
ENSPEMG00000020762	Elk4	4.46192	3.75393	3.53571	7.88164	5.01159	5.86275	0.794236	0.754082	0.77266	0.821133	0.837069	0.762077	0.79225
ENSPEMG00000004620	Klf3	11.3011	11.2022	8.99453	15.4549	15.6444	11.813	0.794196	0.812198	0.812824	0.753659	0.791804	0.614909	0.807812
ENSPEMG00000014415	Zfp1	1.63421	1.2372	1.62139	2.54407	2.2521	1.81042	0.793979	0.798694	0.806093	0.799897	0.799723	0.665979	0.817319
ENSPEMG00000019708	Kif18a	0.92874	1.222	1.67343	1.82843	2.81814	2.11074	0.793953	0.827874	0.822081	0.753191	0.716547	0.699865	0.808594
ENSPEMG00000000572	Kras	10.9616	11.7271	11.5986	12.4648	14.4815	12.6798	0.793825	0.83506	0.825887	0.733486	0.721929	0.657573	0.807122
ENSPEMG00000018969	Parp10	13.8975	10.6879	10.2738	17.0158	17.8944	14.0613	0.793603	0.833003	0.776303	0.795081	0.830771	0.671192	0.815422
ENSPEMG00000010507	Arhgap44	3.09112	2.88637	2.88115	3.327	3.81073	3.28781	0.793575	0.854082	0.786475	0.773627	0.791281	0.673374	0.816062
ENSPEMG00000009502	Fam46b	0.290287	0.77361	0.601307	0.813757	1.80222	1.70801	0.793362	0.821585	0.783658	0.761053	0.740796	0.786637	0.789083
ENSPEMG00000015995	Ap3m2	5.50855	6.17065	6.30598	9.45688	12.1591	7.42826	0.793305	0.829312	0.837825	0.735239	0.733372	0.603478	0.81493
ENSPEMG00000023880	Dnaja3	49.0143	44.3749	50.6844	59.6873	65.5322	85.6492	0.793188	0.798581	0.723604	0.838783	0.815415	0.921869	0.783579
ENSPEMG00000017900	Csgalnact2	5.66216	5.05068	5.71803	6.06272	7.55974	7.20326	0.793015	0.846625	0.755863	0.806386	0.790597	0.797473	0.80681
ENSPEMG00000006485	Ubr7	12.6033	9.79359	10.3038	14.1794	16.4075	13.3545	0.793007	0.849538	0.76796	0.799241	0.823261	0.695603	0.817633
ENSPEMG00000023068	Glmn	6.20774	5.80787	5.26803	8.07706	6.50251	9.22419	0.792964	0.760247	0.717535	0.8467	0.852068	0.915277	0.773108
ENSPEMG00000019083	Gfod2	11.2013	9.79996	9.94796	13.5098	11.553	12.0083	0.792933	0.774966	0.754827	0.835057	0.857201	0.767944	0.798538
ENSPEMG00000022718	Amz1	0.00933557	0.0213914	0.0202169	0.0918957	0.0328138	0.119374	0.792906	0.739371	0.74476	0.832371	0.812866	0.904301	0.770423
ENSPEMG00000020602	Dbr1	10.6163	8.85564	9.73455	13.8718	11.2547	11.8775	0.792868	0.770467	0.762917	0.836573	0.844824	0.768328	0.800562
ENSPEMG00000000573	Errfi1	12.9387	11.4584	10.6854	17.6106	14.4364	13.7947	0.792815	0.775722	0.78086	0.804163	0.83473	0.701134	0.799897
ENSPEMG00000023805	Chrnb3	0.0116166	0.186326	0.125783	0.228698	0.449145	0.272325	0.79272	0.817631	0.833752	0.719163	0.702396	0.664571	0.797241
ENSPEMG00000013236	Pcbp2	240.811	248.105	225.153	293.777	279.585	249.86	0.792719	0.785353	0.822707	0.748678	0.78102	0.61312	0.80053
ENSPEMG00000017844	Riok1	25.6296	21.023	24.608	34.4564	26.7766	35.8235	0.792211	0.760554	0.72846	0.860192	0.848369	0.892231	0.785096
ENSPEMG00000006538	Pogz	6.29985	6.81272	6.91497	10.7711	12.3487	7.70908	0.792147	0.818023	0.841453	0.735847	0.737809	0.587734	0.814207
ENSPEMG00000015790	Gosr2	31.3176	31.4532	33.6643	34.0598	40.3476	39.9113	0.792104	0.83066	0.768454	0.789279	0.759213	0.807852	0.797521
ENSPEMG00000020608	Ppm1b	6.52188	6.19262	6.54912	7.07946	8.32955	7.30184	0.791954	0.851667	0.790352	0.772546	0.767021	0.694597	0.814366
ENSPEMG00000001947	Eif4enif1	13.2667	13.2846	13.2535	18.5848	16.6715	14.221	0.791531	0.777179	0.829905	0.761763	0.771165	0.616804	0.805969
ENSPEMG00000017544	Odf2	12.9316	10.9419	12.8483	17.8794	17.8125	13.7369	0.791085	0.812692	0.813271	0.778931	0.781513	0.630519	0.818176
ENSPEMG00000010164	Pard6a	2.06231	1.73022	1.67039	3.42072	2.44007	4.60276	0.790815	0.761628	0.714721	0.848198	0.841967	0.928687	0.772146
ENSPEMG00000000180	Herc4	12.1898	11.3516	10.7527	14.8814	14.8302	12.2826	0.790717	0.812929	0.803397	0.766962	0.799401	0.619884	0.810369
ENSPEMG00000006475	Tigd5	2.25081	1.81061	2.02232	3.00522	2.65117	2.3474	0.790682	0.793995	0.785399	0.807572	0.822302	0.682361	0.810647
ENSPEMG00000012307	Dcbld2	4.85113	3.5677	4.51598	8.51824	6.15861	5.80904	0.790523	0.769402	0.788629	0.811308	0.815332	0.707052	0.803324
ENSPEMG00000019079	Pcx	6.30548	5.85944	5.47998	7.71775	7.34264	6.35275	0.790156	0.800841	0.795677	0.775253	0.811524	0.636362	0.806029
ENSPEMG00000012828	Srp72	50.5183	54.1819	56.4916	67.2444	62.9677	56.7425	0.789618	0.763749	0.85328	0.742869	0.722125	0.614216	0.801644
ENSPEMG00000023222	Psmd5	30.5501	24.6482	27.7055	33.7708	32.6155	38.9646	0.78927	0.796724	0.702269	0.863521	0.859099	0.910136	0.78769
ENSPEMG00000000120	Katnb1	11.568	11.1917	12.7113	14.2381	13.1771	12.9202	0.789219	0.766216	0.812208	0.798342	0.761827	0.710542	0.804505
ENSPEMG00000015883	Cul3	55.1524	54.1369	51.7929	71.7442	64.4261	57.3942	0.789077	0.775133	0.81291	0.767255	0.789858	0.629361	0.800786
ENSPEMG00000009576	Dph5	3.21251	2.88113	3.14381	5.38876	3.81054	3.9721	0.788938	0.748714	0.789526	0.805667	0.807613	0.721862	0.79316
ENSPEMG00000017492	Ddx10	7.33172	8.02725	8.27187	9.13814	9.54032	8.3184	0.788535	0.792739	0.859288	0.718961	0.692389	0.597954	0.803927
ENSPEMG00000021955	Gbp2	36.1578	38.6205	34.5364	40.2407	56.1285	57.1561	0.788493	0.826231	0.747785	0.78072	0.776687	0.819197	0.784131
ENSPEMG00000017329	Ogfod2	9.26741	7.36637	9.14401	11.4436	9.8783	12.1249	0.788346	0.773752	0.722072	0.862355	0.844113	0.88703	0.788684
ENSPEMG00000006408	SNORD123	0.658825	3.77406	3.92353	11.3491	5.21037	6.66931	0.788238	0.721486	0.822991	0.768361	0.745464	0.715865	0.779915
ENSPEMG00000007033	Bbx	13.7091	18.6825	17.1954	20.0848	19.8665	24.8069	0.787965	0.749713	0.773423	0.774645	0.739465	0.860771	0.761958
ENSPEMG00000018713	Tfb2m	17.9314	14.703	15.0537	19.7132	21.7044	27.5215	0.787792	0.804544	0.7015	0.841521	0.840421	0.913417	0.779887
ENSPEMG00000019776	Cars2	10.6097	10.323	10.0738	10.7456	11.3377	11.8737	0.787707	0.816853	0.708973	0.820895	0.83033	0.88137	0.780066
ENSPEMG00000003700	Kcnk2	63.3181	78.4589	62.2167	96.3318	94.2936	74.4423	0.787541	0.777461	0.841797	0.712732	0.73295	0.586076	0.791098
ENSPEMG00000018811	Crlf3	5.38094	7.55341	8.6784	10.7526	15.6477	10.2968	0.787452	0.820559	0.833639	0.727017	0.702328	0.637047	0.804217
ENSPEMG00000011031	Dnajb11	75.5435	86.8133	83.4098	91.484	90.5805	105.882	0.787159	0.751852	0.759473	0.786588	0.75399	0.881674	0.761313
ENSPEMG00000022436	Chkb	9.44273	7.36875	6.89224	12.0411	9.60112	10.64	0.787147	0.774963	0.730931	0.835076	0.868361	0.789795	0.78845
ENSPEMG00000011280	Rfx5	6.14036	5.23007	6.67124	7.55926	9.0599	7.32979	0.787144	0.836264	0.794577	0.779382	0.760647	0.681989	0.815145
ENSPEMG00000000221	Gstm4	11.0069	10.4492	9.53747	11.142	12.3197	12.1916	0.78714	0.833784	0.723461	0.798033	0.833719	0.79566	0.787873
ENSPEMG00000008444	Lin37	31.8965	27.0245	24.5636	51.4003	32.1849	48.3133	0.78708	0.742559	0.731876	0.837067	0.847993	0.850701	0.773865
ENSPEMG00000010885	Angptl6	0.656618	0.774409	0.73189	0.817441	0.797605	0.781996	0.787067	0.740307	0.852311	0.707944	0.681715	0.666727	0.7736
ENSPEMG00000002810	Brf1	10.3884	11.0434	10.9903	11.4106	12.8399	11.7835	0.786947	0.824573	0.8176	0.727007	0.708071	0.671205	0.796945
ENSPEMG00000013233	Zbtb11	2.94051	2.98753	2.94827	4.60014	5.90663	3.61541	0.786866	0.828888	0.822332	0.73511	0.742162	0.599362	0.809858
ENSPEMG00000004447	Wdr5b	2.80351	2.19484	2.47908	4.0935	4.24959	2.91269	0.786859	0.817033	0.803663	0.7705	0.785394	0.619344	0.813548
ENSPEMG00000017626	Exoc6	1.0083	0.790765	0.799337	1.11069	1.03897	1.09361	0.786823	0.803789	0.71188	0.847317	0.879353	0.812943	0.794611
ENSPEMG00000017764	Atp2a2	73.7825	68.8862	74.0063	117.534	138.216	85.1158	0.786743	0.822586	0.82285	0.7437	0.750104	0.594935	0.81222
ENSPEMG00000013818	Fos	2.01026	2.5002	1.66453	2.5185	3.12676	2.7034	0.78664	0.811864	0.788298	0.726811	0.75651	0.689127	0.780901
ENSPEMG00000010553	Setdb1	9.00902	9.58886	10.3329	10.8807	11.908	10.496	0.786342	0.807245	0.840186	0.732362	0.695116	0.637567	0.804568
ENSPEMG00000013707	Rrn3	29.629	27.0793	30.4444	32.7248	36.1054	32.1568	0.786228	0.837041	0.788039	0.783909	0.768649	0.685979	0.81481
ENSPEMG00000024185	Cnot3	17.8289	21.7871	20.94	29.6889	24.4782	22.8448	0.786062	0.734514	0.842341	0.739932	0.727612	0.641225	0.784763
ENSPEMG00000006852	Lmtk3	0.616425	0.606839	0.751509	0.993329	1.25989	0.817416	0.786	0.824977	0.825598	0.742512	0.72922	0.614884	0.811726
ENSPEMG00000016134	Nelfa	9.2872	8.96083	8.53148	13.7556	10.4745	10.6465	0.78585	0.744929	0.787117	0.792042	0.807724	0.704493	0.786595
ENSPEMG00000018410	Cldn12	6.30952	5.3167	6.22735	9.14785	9.44812	6.73611	0.785743	0.812156	0.812471	0.764921	0.76974	0.612132	0.813219
ENSPEMG00000010859	Sec61a1	128.659	160.672	143.612	161.411	212.417	186.327	0.785389	0.81663	0.804271	0.724034	0.712179	0.701573	0.785775
ENSPEMG00000006382	Zfp30	1.88916	1.55168	1.82747	3.28851	2.56944	2.14627	0.785303	0.76969	0.801772	0.7864	0.791837	0.657129	0.801383
ENSPEMG00000018047	Mier1	10.9668	12.3756	13.15	14.9525	20.0384	15.2271	0.785251	0.827906	0.819522	0.730862	0.712343	0.647706	0.802516
ENSPEMG00000016321	Fam160a2	4.52135	4.01263	5.37793	5.61312	6.33316	5.80301	0.78507	0.816429	0.786474	0.793754	0.750895	0.73935	0.807378
ENSPEMG00000016160	Ipo4	42.9473	45.6214	47.3631	48.6159	47.927	48.5398	0.78486	0.744414	0.828394	0.752678	0.689361	0.744375	0.779887
ENSPEMG00000016799	Fam214a	3.8549	4.01819	4.25589	5.6944	5.96452	4.36009	0.784719	0.800446	0.839616	0.732459	0.728166	0.578892	0.807336
ENSPEMG00000017122	Thap3	10.6345	9.4658	8.99115	13.8074	10.6433	12.6847	0.78431	0.746929	0.732608	0.83191	0.851784	0.818068	0.776152
ENSPEMG00000010209	Ube2j1	39.8799	33.2085	31.466	43.5703	46.094	40.545	0.784239	0.829903	0.747175	0.796489	0.838899	0.697244	0.802862
ENSPEMG00000022798	Alkbh1	10.1949	8.98407	9.79904	14.4274	17.2579	11.3684	0.78422	0.828009	0.810282	0.749232	0.757339	0.606456	0.811128
ENSPEMG00000011797	Zkscan14	9.06968	7.66575	7.54079	10.283	9.61537	9.22226	0.784181	0.799483	0.742221	0.816982	0.855891	0.724132	0.798072
ENSPEMG00000010933	Lars	34.0044	27.2664	33.717	52.2006	43.7411	37.5079	0.783957	0.776774	0.795547	0.79297	0.793468	0.664585	0.803835
ENSPEMG00000017140	Neu2	0.0358753	0.0411022	0.0485568	0.1236	0.141862	0.305825	0.78382	0.775888	0.716344	0.822633	0.801124	0.921859	0.766732
ENSPEMG00000019210	Ajuba	24.5595	26.7251	26.814	29.6055	36.043	29.6685	0.783611	0.825986	0.819969	0.723228	0.710589	0.635798	0.799719
ENSPEMG00000007722	Klf10	11.6177	11.9468	12.222	20.4685	17.4961	13.3042	0.783404	0.768154	0.828261	0.749584	0.754139	0.602259	0.79853
ENSPEMG00000013331	Zfp358	28.4859	23.9508	23.5186	39.3955	29.362	33.064	0.78338	0.751788	0.746135	0.823762	0.844514	0.77249	0.782813
ENSPEMG00000010183	Egr2	0.0317178	0.00908474	0.0171719	0.187331	0.0627108	0.0929444	0.782782	0.737346	0.77401	0.805251	0.810773	0.738362	0.7826
ENSPEMG00000010711	Ehhadh	0.107968	0.194383	0.167009	0.189785	0.264294	0.262969	0.782657	0.787108	0.796452	0.730612	0.700265	0.760605	0.771349
ENSPEMG00000011625	Arhgef25	45.5716	43.5732	42.4874	47.2606	46.1054	46.1858	0.782327	0.792642	0.724582	0.817921	0.866104	0.757688	0.78723
ENSPEMG00000014692	Chic1	2.474	2.07632	2.23988	2.85782	2.53544	3.18256	0.782023	0.769005	0.697045	0.857049	0.854732	0.910452	0.774156
ENSPEMG00000012364	Oxld1	17.4551	15.2698	16.4403	20.8719	17.9335	22.9573	0.781886	0.757088	0.704159	0.853081	0.844814	0.911704	0.770901
ENSPEMG00000021423	Nuak2	3.93568	6.14875	5.12984	7.72396	12.6519	7.82227	0.781873	0.822273	0.818238	0.714208	0.709177	0.630131	0.794417
ENSPEMG00000000501	Ttpal	10.7666	12.2852	9.93771	15.7013	18.226	12.4202	0.7815	0.809742	0.823227	0.713803	0.735232	0.577934	0.796448
ENSPEMG00000013729	Tpra1	21.7223	19.5061	14.134	26.3993	25.8715	22.6544	0.781366	0.800583	0.753833	0.774357	0.830824	0.682521	0.787139
ENSPEMG00000013300	Trim11	8.10494	7.20502	7.23012	9.99719	8.09073	9.35859	0.781241	0.746263	0.727334	0.836065	0.8503	0.822641	0.775643
ENSPEMG00000024080	Zc3h12a	2.04827	3.3144	3.04096	3.90776	7.5799	5.44525	0.781096	0.824708	0.796318	0.730514	0.715644	0.693002	0.789385
ENSPEMG00000016005	Ccdc61	6.48695	6.25858	7.49321	8.24686	7.55807	7.77992	0.780947	0.753692	0.791149	0.802926	0.752691	0.757696	0.791271
ENSPEMG00000000297	Fam193a	11.4541	14.6815	14.7108	20.1817	20.411	14.9587	0.780862	0.774195	0.855053	0.708755	0.693795	0.572162	0.794327
ENSPEMG00000007376	Socs2	2.69495	1.96779	2.62009	3.5215	3.25201	4.803	0.780572	0.774792	0.701347	0.848349	0.828461	0.922281	0.772677
ENSPEMG00000019067	Tssc4	15.3253	13.0385	12.2151	22.8938	17.6814	16.5269	0.780344	0.761102	0.773171	0.790805	0.818441	0.682648	0.78847
ENSPEMG00000014312	Rbm27	5.87034	5.73206	6.4366	9.45578	9.71769	6.62654	0.780226	0.796386	0.828272	0.738639	0.736692	0.58132	0.804731
ENSPEMG00000018610	Wwtr1	24.2697	25.2569	23.5632	29.5422	30.1046	25.2265	0.77946	0.793254	0.825509	0.718967	0.740853	0.566917	0.795218
ENSPEMG00000014724	G2e3	4.13862	4.33014	4.39484	5.01101	7.27348	5.79502	0.779413	0.834521	0.784893	0.741498	0.73326	0.68818	0.793948
ENSPEMG00000018020	Ltv1	24.3195	22.436	27.2871	28.7583	29.4474	34.783	0.779307	0.778476	0.725436	0.829036	0.786386	0.8943	0.776157
ENSPEMG00000011058	Ercc5	6.75201	6.37686	6.93074	10.1816	8.15742	7.63258	0.778859	0.747216	0.799921	0.778431	0.777507	0.663113	0.789551
ENSPEMG00000016389	Ddx1	113.08	121.101	116.829	121.464	123.265	121.594	0.778796	0.755176	0.832055	0.691799	0.674903	0.668963	0.764172
ENSPEMG00000011493	Map3k14	1.09338	1.15919	1.32526	2.34532	1.92157	1.39115	0.778783	0.759505	0.828458	0.746323	0.740252	0.603305	0.794386
ENSPEMG00000001781	Edar	0.245188	0.600128	0.736125	1.16289	3.79984	2.63644	0.778741	0.82905	0.774915	0.747971	0.732443	0.726354	0.788277
ENSPEMG00000012498	Tmem104	10.1282	12.6459	11.1065	14.8216	18.6046	13.1762	0.778585	0.809477	0.829067	0.701192	0.702976	0.588951	0.79191
ENSPEMG00000023440	Ero1l	34.2884	33.1948	29.5682	39.8531	52.8671	39.9813	0.778436	0.837149	0.780116	0.739812	0.760526	0.64712	0.79596
ENSPEMG00000023051	Tfam	14.5573	13.9435	12.109	15.635	15.9252	19.0289	0.778262	0.78212	0.69223	0.81824	0.837158	0.894475	0.760878
ENSPEMG00000023584	Wipi2	30.1979	23.7704	22.5471	34.5577	31.7937	31.321	0.778126	0.794374	0.721973	0.819078	0.861968	0.747532	0.788408
ENSPEMG00000018538	Erlin1	8.87103	9.15794	9.51121	9.47486	9.84764	9.96294	0.778095	0.780672	0.783131	0.763896	0.705845	0.795394	0.776597
ENSPEMG00000018749	Slc12a4	38.2625	39.2336	41.2604	46.0913	54.0971	43.7034	0.778064	0.822084	0.816808	0.726447	0.71469	0.611602	0.801053
ENSPEMG00000020068	Mrps9	35.337	33.9894	31.1072	40.1494	39.0865	50.6952	0.777645	0.76818	0.693724	0.82564	0.828262	0.918713	0.7581
ENSPEMG00000012199	Lsm12	43.0671	43.3638	41.3018	50.7708	50.1757	66.2255	0.777587	0.764179	0.702842	0.819834	0.808999	0.922052	0.757116
ENSPEMG00000021621	Spcs2	128.133	113.663	110.954	132.64	137.683	157.679	0.777571	0.796369	0.684266	0.835025	0.847347	0.897745	0.769958
ENSPEMG00000022593	Ppp2r2a	40.785	39.6378	35.9376	44.5723	44.0735	41.2261	0.777481	0.794185	0.762363	0.761279	0.815833	0.654614	0.784746
ENSPEMG00000011291	Luc7l	10.8354	9.93878	12.6399	12.9796	13.5141	15.0971	0.777368	0.781934	0.739039	0.81984	0.76951	0.859482	0.781021
ENSPEMG00000022416	Zfp410	17.8439	15.3494	14.6963	18.1203	18.9374	20.1234	0.776903	0.810844	0.686737	0.829897	0.860916	0.846589	0.77769
ENSPEMG00000013659	Cblb	7.13763	7.07168	7.06296	11.7567	13.2361	8.02256	0.776699	0.805556	0.819441	0.727124	0.73733	0.571042	0.800465
ENSPEMG00000018578	Cd3eap	34.855	31.2176	33.7398	45.4354	37.365	53.6901	0.77651	0.745821	0.702385	0.840532	0.825933	0.918659	0.760573
ENSPEMG00000021528	Clpx	16.4153	12.9413	14.1252	17.103	17.7262	17.8098	0.77651	0.818707	0.702526	0.836722	0.8546	0.803579	0.792577
ENSPEMG00000013048	Lmcd1	98.1151	103.15	77.4649	146.993	153.644	104.391	0.776429	0.795391	0.80693	0.723957	0.758463	0.578957	0.790677
ENSPEMG00000013702	Lepr	0.0143159	0.0140586	0.0132867	0.0221446	0.0233626	0.0152548	0.776426	0.799201	0.816052	0.729676	0.747154	0.570501	0.798407
ENSPEMG00000016130	Usp30	14.5532	12.7864	13.8662	16.972	17.2871	14.7427	0.776248	0.810148	0.783204	0.773871	0.78542	0.62934	0.805107
ENSPEMG00000004946	Nae1	17.5384	14.8883	14.8115	21.3638	17.3219	22.4888	0.776095	0.749759	0.696646	0.844331	0.854937	0.883763	0.764574
ENSPEMG00000005721	Unc13b	0.965542	1.36779	1.34934	2.14435	3.71146	2.02225	0.775946	0.822	0.811287	0.716528	0.709818	0.617793	0.794183
ENSPEMG00000009263	Gtpbp10	6.92157	7.55665	7.83334	8.78931	7.8347	8.27834	0.775819	0.707503	0.809688	0.760483	0.717166	0.73937	0.765536
ENSPEMG00000021838	Micall2	3.25947	2.54457	2.33099	5.52906	4.37623	3.38439	0.775552	0.770369	0.780727	0.772546	0.801436	0.638733	0.789925
ENSPEMG00000023046	Tmem230	20.408	18.0816	20.6149	23.0352	22.2448	26.8066	0.775367	0.770077	0.699739	0.843867	0.818894	0.913877	0.76947
ENSPEMG00000015944	Srebf2	9.87117	13.2488	12.3915	13.6353	18.475	15.6156	0.774944	0.802422	0.806941	0.708784	0.686251	0.677312	0.777708
ENSPEMG00000007237	Zfp865	8.57331	9.65962	8.88668	11.3922	10.4674	9.49074	0.774862	0.739859	0.834676	0.711528	0.718874	0.589239	0.775967
ENSPEMG00000007490	Mta2	35.4221	31.5691	33.3197	38.6282	37.672	35.7334	0.774702	0.798948	0.749646	0.806387	0.824548	0.69151	0.798893
ENSPEMG00000005645	Ist1	41.83	36.0622	36.3607	49.87	51.2207	41.573	0.774683	0.810246	0.776458	0.765367	0.794032	0.620339	0.799798
ENSPEMG00000018260	Nprl3	4.70524	3.99136	5.2903	6.86907	5.26397	6.9605	0.774657	0.736245	0.732032	0.834941	0.802789	0.858421	0.770642
ENSPEMG00000012618	Ptch2	0.0204016	0.0584349	0.0497038	0.105433	0.0537825	0.108698	0.774509	0.701251	0.76855	0.776526	0.747198	0.826345	0.748747
ENSPEMG00000004741	Dhx29	8.30524	8.99954	10.2723	11.8809	10.0324	11.1823	0.774467	0.715503	0.792299	0.781478	0.730252	0.771802	0.768655
ENSPEMG00000022021	Elavl1	29.4362	25.9391	26.6829	31.1998	29.5325	32.3921	0.774387	0.777616	0.685248	0.851319	0.866509	0.870729	0.773936
ENSPEMG00000010230	Ap3d1	73.684	66.5359	69.5314	93.3467	88.1058	74.5216	0.77409	0.783679	0.792667	0.763667	0.779981	0.611599	0.796868
ENSPEMG00000010009	Pum1	16.825	15.6676	16.2568	25.4715	27.6241	17.9983	0.774043	0.802879	0.811692	0.732951	0.744323	0.574199	0.799291
ENSPEMG00000024106	Ptcd3	25.398	20.9451	22.7468	32.5905	26.0496	28.4346	0.773919	0.749497	0.734153	0.825583	0.836636	0.77113	0.779095
ENSPEMG00000013586	Adm2	2.5013	7.9106	4.48576	9.42554	27.5204	18.2271	0.773756	0.820995	0.778214	0.726999	0.720579	0.6988	0.779983
ENSPEMG00000001718	Ikbke	9.25968	9.53064	7.31185	10.8563	12.5359	10.0835	0.773702	0.812952	0.775558	0.726549	0.770451	0.627727	0.782395
ENSPEMG00000015476	Stk19	8.47307	7.88161	7.60177	14.735	11.2215	22.4429	0.773667	0.746355	0.698751	0.826531	0.813839	0.923579	0.752874
ENSPEMG00000009316	Pqlc2	5.22007	3.72775	4.80977	11.6555	7.08568	6.96433	0.773539	0.740731	0.775703	0.790614	0.794883	0.692348	0.782028
ENSPEMG00000017324	Aacs	12.9348	13.5132	16.0785	16.1838	19.9979	23.0125	0.773472	0.78739	0.735609	0.790065	0.748556	0.85722	0.768595
ENSPEMG00000018855	Zfp383	5.34561	4.78358	4.91481	7.65949	9.54758	5.96583	0.773415	0.820131	0.799547	0.733393	0.745973	0.591362	0.799367
ENSPEMG00000004139	Rnf185	18.4378	14.0533	15.9046	21.3237	22.2285	18.7263	0.773395	0.816874	0.751795	0.792989	0.812414	0.672866	0.801139
ENSPEMG00000016307	Chic2	10.3753	8.0043	8.45558	12.4611	11.4692	16.734	0.773383	0.768957	0.682816	0.841006	0.839117	0.919563	0.761457
ENSPEMG00000017000	Rce1	12.9743	9.93224	10.4884	15.8046	12.852	17.1715	0.773326	0.757545	0.68822	0.848253	0.857192	0.886171	0.76578
ENSPEMG00000017600	Wdr55	20.723	23.6508	27.8862	28.7511	28.4377	30.3363	0.773161	0.744072	0.795824	0.762622	0.694211	0.776851	0.770349
ENSPEMG00000011103	Uckl1	2.30882	2.98633	2.82237	3.78624	3.10115	3.15201	0.772703	0.706051	0.826782	0.725477	0.703383	0.667012	0.761777
ENSPEMG00000018371	4921536K21Rik	5.10963	4.0228	3.09261	7.14479	6.51625	5.05383	0.772652	0.787843	0.760941	0.768694	0.814786	0.643143	0.786648
ENSPEMG00000016608	Nt5c3b	32.0582	30.9128	30.4648	35.1912	34.5579	42.0642	0.772619	0.762785	0.689773	0.825667	0.81863	0.922665	0.754789
ENSPEMG00000023767	Gabrb3	0.122817	0.0527665	0.0498693	0.15112	0.148394	0.130871	0.772519	0.807212	0.714574	0.812821	0.853395	0.736909	0.788284
ENSPEMG00000021439	Leng8	4.18026	5.44333	4.76483	9.05275	8.66194	5.31177	0.772309	0.767879	0.834854	0.707912	0.7142	0.554963	0.78657
ENSPEMG00000010714	Ube2d3	90.2377	87.5076	85.5177	93.5236	98.1401	109.653	0.772307	0.78487	0.689918	0.814905	0.81374	0.902069	0.759
ENSPEMG00000012742	Ctc1	0.75253	1.51201	1.38643	2.39365	1.88018	1.56188	0.772278	0.722945	0.843868	0.707965	0.685839	0.613801	0.770056
ENSPEMG00000014017	Pdss1	2.0152	1.83887	2.00825	2.35233	2.57004	3.38257	0.772033	0.777311	0.697055	0.819951	0.800131	0.911501	0.760496
ENSPEMG00000017913	Snupn	10.9167	9.61107	9.90982	11.8833	10.9404	12.6848	0.771903	0.763001	0.682487	0.848767	0.8561	0.893358	0.765194
ENSPEMG00000017444	Baiap2l2	0.111172	0.244124	0.130407	0.346538	0.244225	0.236925	0.771848	0.715197	0.815319	0.711911	0.72094	0.650262	0.756138
ENSPEMG00000018582	Rtca	11.5424	9.93297	10.408	13.1084	11.5876	12.3617	0.771758	0.760836	0.712952	0.835114	0.852645	0.794653	0.777632
ENSPEMG00000014753	Dcaf12	24.7218	20.4326	19.5518	29.0334	27.431	24.5711	0.771632	0.792249	0.743939	0.788744	0.830756	0.67377	0.788458
ENSPEMG00000016751	Fam214b	11.2357	13.8483	12.8378	14.452	18.3947	15.1099	0.771024	0.802936	0.811544	0.69691	0.683865	0.634819	0.777986
ENSPEMG00000001627	Oser1	58.2056	45.3102	46.6637	67.9654	65.1173	58.0677	0.770737	0.797726	0.738786	0.797489	0.831748	0.684558	0.791434
ENSPEMG00000000369	Spcs3	16.2985	19.1973	21.3392	21.1567	28.7742	26.6862	0.770566	0.801246	0.778473	0.738795	0.699418	0.740947	0.77538
ENSPEMG00000011268	St14	0.0466779	0.0840378	0.021661	0.0918957	0.0937539	0.0852671	0.770511	0.758264	0.775262	0.711889	0.751608	0.67867	0.753649
ENSPEMG00000023348	Sh3bp5l	23.605	24.4126	23.8013	25.6147	35.3576	35.023	0.770397	0.814141	0.734577	0.762891	0.751814	0.794224	0.770331
ENSPEMG00000005057	AA986860	0.226883	0.207951	0.163778	0.655115	0.312345	0.378761	0.770347	0.721316	0.767383	0.781468	0.794749	0.710028	0.767278
ENSPEMG00000017068	Arc	0.266576	0.362681	0.631414	0.623218	0.966278	1.26051	0.769981	0.779485	0.738047	0.783414	0.737278	0.850335	0.764614
ENSPEMG00000005751	Ipo7	26.2048	27.5902	30.0853	35.1615	40.1716	30.5938	0.769966	0.800732	0.82391	0.713846	0.697342	0.580551	0.793917
ENSPEMG00000012191	Spop	28.7055	27.5499	30.6403	40.8737	49.3923	33.0818	0.769945	0.811649	0.808392	0.725042	0.723342	0.583225	0.796795
ENSPEMG00000001943	Klhdc1	1.09888	1.88343	1.38023	1.92109	1.96214	1.89225	0.769464	0.734446	0.818191	0.685087	0.675565	0.669336	0.74983
ENSPEMG00000022241	Cdc42se2	12.0627	9.61358	8.78935	12.766	15.5598	12.9343	0.769435	0.830821	0.73038	0.773433	0.810447	0.694221	0.787687
ENSPEMG00000004803	5S_rRNA	1.16459	2.13482	1.51321	3.43913	1.84205	3.4747	0.76939	0.696762	0.751732	0.775784	0.762687	0.825734	0.741269
ENSPEMG00000015152	Atg2b	4.58901	4.67594	4.48555	7.14315	7.80734	5.0019	0.769375	0.794858	0.81482	0.716283	0.729295	0.55755	0.791919
ENSPEMG00000006235	Ppard	28.5548	30.3606	28.8619	41.4214	50.6879	33.0883	0.768675	0.807464	0.811794	0.708615	0.717201	0.567383	0.790696
ENSPEMG00000011955	Hspa13	19.3174	15.0748	17.3658	20.3515	25.2392	22.0004	0.768551	0.834129	0.730991	0.786735	0.792194	0.725148	0.792274
ENSPEMG00000023148	Ice2	5.01438	4.62777	5.03223	5.91534	6.20424	5.17064	0.768504	0.804213	0.7949	0.747104	0.748319	0.596465	0.798407
ENSPEMG00000018659	Sec22a	8.10503	8.09574	8.76296	9.0246	11.8985	12.7554	0.768277	0.80124	0.723543	0.779765	0.754697	0.834658	0.766375
ENSPEMG00000010297	Vps18	20.1587	16.9482	18.2025	23.5413	25.1714	20.3054	0.768231	0.813662	0.768734	0.763065	0.782021	0.622593	0.797177
ENSPEMG00000003478	Adh7	0.715182	0.647575	0.774392	1.03329	0.780498	0.921878	0.768178	0.719814	0.748679	0.812297	0.789515	0.788472	0.767284
ENSPEMG00000021925	Zfp961	2.17655	2.87314	3.31311	5.0613	3.5896	3.63021	0.768157	0.709764	0.81508	0.745195	0.713762	0.6701	0.76757
ENSPEMG00000004784	Smurf1	20.8113	19.3103	19.3777	24.7223	29.6019	22.2473	0.768131	0.822561	0.784923	0.7319	0.746956	0.601319	0.793662
ENSPEMG00000015027	Pld1	7.42359	7.46569	7.78009	10.0927	9.25294	7.91454	0.768076	0.754683	0.816649	0.735009	0.733935	0.584108	0.785618
ENSPEMG00000021721	Gm43786	0.547391	0.156786	0.370444	1.14502	0.541136	1.16658	0.767751	0.736447	0.700377	0.83963	0.836266	0.8629	0.761526
ENSPEMG00000019059	Zfp287	3.06997	2.52348	2.79649	5.87123	6.44017	3.33361	0.767478	0.795971	0.802878	0.730481	0.742947	0.569691	0.793447
ENSPEMG00000007051	Irf2bp2	54.3658	47.4547	45.0376	77.9961	60.4245	58.2326	0.767054	0.743225	0.758867	0.780213	0.807013	0.676574	0.77385
ENSPEMG00000001949	Calr	756.328	951.574	843.534	960.869	955.061	1095.85	0.766791	0.725459	0.759706	0.737135	0.713136	0.818059	0.736859
ENSPEMG00000010103	Xpo1	55.6225	51.696	51.4228	70.2317	60.883	57.3444	0.766695	0.747909	0.770974	0.771275	0.793469	0.6492	0.778008
ENSPEMG00000022546	Ccl25	0.374602	0.64377	0.473218	1.39303	1.06068	0.620931	0.766691	0.739953	0.825054	0.711277	0.718479	0.571675	0.774289
ENSPEMG00000023034	Atp9b	10.7099	10.7008	11.4853	12.6615	12.6915	11.3341	0.766534	0.774301	0.821335	0.729595	0.707965	0.584143	0.791263
ENSPEMG00000015624	Hsf1	25.1468	25.987	28.18	32.256	27.4813	31.5984	0.766385	0.703112	0.756768	0.794815	0.753399	0.816303	0.754523
ENSPEMG00000013590	Ift22	7.58359	7.62957	9.41749	9.23793	10.3291	10.9598	0.766263	0.77661	0.75011	0.780684	0.723509	0.814598	0.769907
ENSPEMG00000022303	Senp6	10.9641	13.0418	14.3961	15.2822	15.9365	14.4855	0.765701	0.752358	0.833374	0.706931	0.652102	0.639937	0.773415
ENSPEMG00000017458	Ptdss2	15.4639	14.2169	13.3679	16.4767	15.4862	16.2086	0.765633	0.766084	0.692447	0.813171	0.859743	0.790549	0.762879
ENSPEMG00000004637	Amhr2	0.150863	0.265913	0.238747	0.285584	0.305927	0.284417	0.765558	0.736241	0.829365	0.683332	0.645556	0.659874	0.754495
ENSPEMG00000014044	Taf1c	2.47649	2.19628	2.51268	4.20739	3.15948	2.85393	0.765267	0.736494	0.784213	0.767811	0.768933	0.648599	0.777493
ENSPEMG00000011516	Cyth2	19.9649	19.3009	17.4235	21.5112	21.3758	25.8821	0.765256	0.761447	0.677846	0.810762	0.823066	0.899547	0.74574
ENSPEMG00000016460	Ttc39d	0.337008	0.360368	0.405455	0.398085	0.440919	0.462853	0.764968	0.770106	0.757888	0.762786	0.705294	0.806525	0.76326
ENSPEMG00000005560	Fgf22	0.490614	0.302666	0.694688	0.742987	1.02805	0.844507	0.764688	0.807185	0.758821	0.775384	0.737992	0.722924	0.788523
ENSPEMG00000023646	Mkrn1	19.2638	17.8181	18.6972	20.1953	21.3697	19.6294	0.764679	0.8222	0.75344	0.769378	0.778072	0.653712	0.794825
ENSPEMG00000004289	RNaseP_nuc	5.26175	3.36879	4.10546	7.84537	7.68345	14.5118	0.764475	0.760754	0.679828	0.823721	0.811888	0.917798	0.750449
ENSPEMG00000008619	Polr1b	2.45915	2.51254	3.29775	5.20522	7.6737	3.87551	0.764047	0.808084	0.80489	0.714242	0.706157	0.584255	0.789676
ENSPEMG00000019534	Atmin	4.66799	4.4112	4.21512	6.28038	6.70678	4.75629	0.763883	0.794597	0.795597	0.722346	0.744875	0.563397	0.787467
ENSPEMG00000021903	Dync1h1	20.0151	23.578	25.8274	34.2834	35.2041	25.1026	0.763849	0.765516	0.834927	0.701297	0.682792	0.55603	0.783045
ENSPEMG00000021436	Trappc5	38.2746	30.9473	34.9551	47.9906	38.044	48.6074	0.763815	0.735875	0.693908	0.838234	0.835384	0.861013	0.758734
ENSPEMG00000004847	Slc7a11	0.75204	0.836266	0.670601	1.87247	5.78236	3.19366	0.763646	0.823995	0.763309	0.727809	0.727579	0.671961	0.778735
ENSPEMG00000024003	3110062M04Rik	11.0342	14.5256	11.9048	13.6891	16.1195	16.3174	0.763576	0.764261	0.768075	0.706314	0.697727	0.743767	0.745163
ENSPEMG00000018444	Ripk2	5.44174	4.57501	5.57433	7.78446	15.2227	9.7617	0.763459	0.826206	0.763589	0.735398	0.731223	0.667259	0.783359
ENSPEMG00000023900	Ppp1r12c	20.9139	19.186	18.2446	22.4852	22.3458	20.7917	0.763311	0.793172	0.734147	0.771131	0.820937	0.65888	0.778999
ENSPEMG00000021713	Fam105a	0.180933	0.138196	0.130608	0.178103	0.264985	0.257065	0.763303	0.821194	0.699649	0.783647	0.797682	0.792233	0.770043
ENSPEMG00000013584	Srrd	22.1643	18.789	19.0129	28.1119	21.7473	26.0539	0.763026	0.729602	0.705406	0.822229	0.837732	0.810055	0.758013
ENSPEMG00000006808	Slc7a1	3.04409	3.68614	4.05291	19.8666	53.2806	20.1025	0.762917	0.820263	0.782433	0.716615	0.717609	0.619799	0.783771
ENSPEMG00000011928	Wdr3	13.2964	11.6806	14.5534	16.1411	20.0897	15.8451	0.762881	0.816767	0.775515	0.746316	0.728053	0.647716	0.79107
ENSPEMG00000018191	Rpain	3.93843	3.22649	4.03522	5.37755	4.22369	6.13714	0.762749	0.732082	0.694557	0.833536	0.810628	0.895104	0.752709
ENSPEMG00000003512	Ppp1r8	18.709	16.6866	18.7464	23.8806	20.7094	19.9129	0.76258	0.744443	0.766586	0.784089	0.780824	0.672603	0.779175
ENSPEMG00000010303	Ssr1	77.8916	86.2271	82.2693	84.9312	100.129	98.1919	0.762496	0.791359	0.756543	0.722975	0.704852	0.750096	0.756859
ENSPEMG00000017660	Yy1	23.4537	22.4847	23.1069	26.3295	33.8582	27.1202	0.762367	0.824959	0.769141	0.728693	0.730641	0.640606	0.784248
ENSPEMG00000013681	Ppie	16.4603	10.5508	15.7031	18.8795	21.0272	19.3556	0.762343	0.80834	0.720765	0.808483	0.798098	0.748278	0.788221
ENSPEMG00000006051	Fignl1	2.27695	3.16358	2.96264	3.33106	3.36051	3.35122	0.76231	0.721426	0.820702	0.68766	0.646625	0.681948	0.746765
ENSPEMG00000018660	AU022252	17.5928	17.7205	17.8217	20.7253	18.2879	22.4139	0.762283	0.714089	0.701906	0.812658	0.79421	0.897931	0.739873
ENSPEMG00000001417	Rai1	2.93822	3.17602	3.03434	4.03372	4.97276	3.41409	0.762167	0.802952	0.806645	0.69856	0.704365	0.56387	0.783437
ENSPEMG00000010996	Rpia	8.53548	6.38632	8.08686	9.00214	13.2979	12.39	0.762127	0.821432	0.715798	0.782025	0.772066	0.777127	0.776409
ENSPEMG00000015951	Arhgef4	6.04222	5.61145	5.2414	7.71628	6.88826	6.07266	0.761932	0.757081	0.769519	0.752111	0.786657	0.615723	0.77496
ENSPEMG00000019278	Stoml2	44.9912	39.2445	42.293	56.3817	44.7323	54.8067	0.761722	0.722945	0.703067	0.82787	0.82577	0.840032	0.754995
ENSPEMG00000023690	Rffl	1.71323	1.14446	1.18434	2.36211	1.95662	1.7245	0.761718	0.768711	0.735385	0.789436	0.822174	0.677603	0.778097
ENSPEMG00000010349	Mcrip1	75.3559	65.0282	65.4338	87.5087	87.7292	124.244	0.761668	0.760354	0.674063	0.819712	0.813624	0.91384	0.746935
ENSPEMG00000012550	Fbxl15	7.49153	6.03934	7.29636	9.08697	8.04341	10.8882	0.7616	0.748079	0.681427	0.836695	0.817828	0.90578	0.753824
ENSPEMG00000016583	Pus7l	14.3472	11.9643	12.5547	14.6071	15.0478	15.4805	0.761421	0.802008	0.676586	0.826883	0.847664	0.8153	0.773109
ENSPEMG00000000566	Sema3a	0.0403127	0.0513178	0.0436502	0.0529097	0.0551041	0.0715942	0.761118	0.737787	0.718419	0.762862	0.744595	0.868262	0.733711
ENSPEMG00000022254	Trp53bp2	10.7446	8.51347	8.94449	13.287	14.2576	10.6158	0.761087	0.803969	0.762444	0.752549	0.778215	0.607518	0.78865
ENSPEMG00000019729	Dis3	2.79995	3.28674	3.74165	3.79017	4.08689	3.88676	0.760945	0.753499	0.809747	0.717532	0.65456	0.688593	0.76617
ENSPEMG00000012543	Amz2	20.7164	18.1769	17.9524	24.0556	20.4231	25.9873	0.760933	0.736458	0.675607	0.831334	0.841179	0.886164	0.747328
ENSPEMG00000016289	Il11	0.440615	0.715148	0.675883	0.759018	1.71006	1.52591	0.760855	0.801161	0.748976	0.732624	0.712483	0.749593	0.7618
ENSPEMG00000005927	Nudcd1	3.38618	4.20842	4.15497	4.23862	4.89061	5.23759	0.760652	0.756563	0.759798	0.730382	0.687966	0.793194	0.74633
ENSPEMG00000014385	Ado	16.8381	12.918	18.1025	19.136	22.4176	21.2567	0.760423	0.805736	0.728008	0.795174	0.766064	0.761885	0.782847
ENSPEMG00000013556	Rpp25	0.384314	0.132092	0.0832263	1.85369	0.675418	0.778086	0.760421	0.720777	0.755739	0.776171	0.792008	0.68942	0.762747
ENSPEMG00000009837	Smg8	8.88397	8.5882	8.4218	9.79915	10.4068	8.95611	0.76025	0.804497	0.780828	0.722643	0.748273	0.574279	0.784806
ENSPEMG00000019752	Scyl3	6.02348	5.87167	5.36249	10.1392	10.8387	6.34192	0.760246	0.784233	0.800841	0.712107	0.731548	0.549884	0.782646
ENSPEMG00000018227	Tmem167b	27.898	29.6291	26.9766	29.9405	31.424	29.4837	0.76023	0.779305	0.784924	0.684331	0.717135	0.60894	0.757922
ENSPEMG00000015254	Rcc1l	6.49331	5.89828	6.67544	7.42422	7.24668	9.07767	0.760214	0.752263	0.685178	0.823385	0.795848	0.910418	0.750191
ENSPEMG00000008280	Lnx2	5.29419	5.54383	5.43009	5.52216	6.14065	6.1913	0.760213	0.789678	0.735644	0.739745	0.721199	0.787746	0.753288
ENSPEMG00000019279	Nrbp1	51.8558	44.5514	44.3004	57.7317	51.4742	54.9029	0.760136	0.754918	0.692455	0.820733	0.853051	0.78458	0.763326
ENSPEMG00000018295	Ncoa5	9.98264	9.00073	10.4769	12.6158	11.8469	10.5598	0.760133	0.762403	0.783586	0.762921	0.749846	0.627276	0.785517
ENSPEMG00000000743	Dyrk2	8.05937	7.28753	7.01115	12.3791	10.3546	8.28556	0.760011	0.750564	0.780986	0.745159	0.768379	0.600321	0.775153
ENSPEMG00000021366	Pex7	6.12575	5.27277	5.56751	7.01412	7.80938	10.7382	0.76	0.768617	0.677423	0.811577	0.799808	0.904223	0.748048
ENSPEMG00000023770	Btbd19	4.54212	3.79069	3.97538	5.99954	7.38327	4.80907	0.759947	0.811562	0.77692	0.729381	0.745842	0.587724	0.787589
ENSPEMG00000011414	Pomt1	12.2733	12.1913	13.2222	14.3322	13.1937	13.4965	0.759872	0.715472	0.777531	0.776525	0.734043	0.722031	0.766021
ENSPEMG00000010151	Pphln1	9.85737	10.6705	10.335	10.7	12.7321	11.8426	0.759737	0.801538	0.767685	0.710339	0.696244	0.695726	0.763225
ENSPEMG00000016631	Creld1	29.1742	27.9988	24.7563	34.1039	29.0706	32.4594	0.759632	0.725399	0.704816	0.793637	0.831655	0.785404	0.745898
ENSPEMG00000016984	Dnaic2	0.337216	0.231808	0.240989	0.451442	0.320029	0.474318	0.759305	0.736748	0.678088	0.832538	0.845503	0.861929	0.750982
ENSPEMG00000002496	Msantd2	4.53898	5.37199	4.77566	7.10242	5.49365	5.65797	0.759223	0.69464	0.792395	0.729207	0.731742	0.659342	0.748759
ENSPEMG00000015791	Gmnn	3.93996	3.96421	4.94982	4.7982	6.56924	6.18988	0.759028	0.798938	0.749281	0.751727	0.71182	0.754603	0.769351
ENSPEMG00000007871	Tmco6	6.90942	3.89672	3.25474	10.3844	7.67082	7.21338	0.758992	0.759469	0.720894	0.791389	0.831742	0.699997	0.769028
ENSPEMG00000020263	Slc39a9	11.616	12.5825	11.4068	16.7981	18.6294	12.6659	0.758956	0.784654	0.809319	0.694518	0.709784	0.540005	0.77879
ENSPEMG00000011092	Trappc6b	9.73249	9.74387	9.01551	10.8767	10.6707	13.4749	0.758743	0.745018	0.678294	0.802275	0.800452	0.906558	0.736361
ENSPEMG00000024151	Tgm4	2.78556	2.26444	3.25396	4.25521	3.25013	3.79344	0.758266	0.724148	0.740399	0.807002	0.77354	0.775911	0.764821
ENSPEMG00000010355	Wdr45b	20.4368	15.3782	17.3627	20.8813	22.6332	22.8867	0.758107	0.806489	0.680605	0.819118	0.832121	0.800374	0.773902
ENSPEMG00000010956	Akt1s1	37.6232	33.4836	32.6733	40.8488	36.9768	41.8095	0.758091	0.746851	0.671155	0.827702	0.854117	0.849619	0.750775
ENSPEMG00000000202	Zc2hc1b	1.16879	0.885153	1.0296	1.79402	1.14891	1.70985	0.757659	0.716033	0.699788	0.82259	0.820397	0.83774	0.749564
ENSPEMG00000006142	Mtfp1	5.02289	4.34926	3.73352	5.95605	6.23463	4.92836	0.757159	0.794078	0.747892	0.742206	0.789495	0.611804	0.775456
ENSPEMG00000018748	Rnf166	29.1788	31.6771	28.9123	31.8062	38.6045	34.3142	0.757072	0.804464	0.766405	0.699602	0.706066	0.656916	0.762372
ENSPEMG00000010618	Ccer2	0.181996	0.229363	0.295595	0.644938	0.303858	0.446043	0.757054	0.690317	0.766376	0.769538	0.74752	0.733932	0.749865
ENSPEMG00000016158	Lin52	7.75198	6.02129	4.76595	8.98876	10.2756	7.77036	0.757034	0.805777	0.73211	0.750692	0.798786	0.640789	0.775007
ENSPEMG00000007856	Cltc	115.781	124.429	127.383	153.278	173.21	130.402	0.75653	0.786152	0.814961	0.690988	0.684446	0.547653	0.779093
ENSPEMG00000012476	Stam2	9.37709	8.90038	9.43595	9.66227	10.316	9.81189	0.756502	0.816594	0.740545	0.766069	0.751132	0.694736	0.783703
ENSPEMG00000018093	4933405L10Rik	0.178159	0.174956	0.0551168	0.350745	0.178919	0.325445	0.756126	0.711983	0.701683	0.78682	0.818126	0.804442	0.735851
ENSPEMG00000010981	Ppp1r15b	6.43452	5.0195	7.02668	12.0301	26.9009	14.2396	0.756052	0.818168	0.764917	0.721697	0.7183	0.638623	0.777801
ENSPEMG00000023839	Tor1aip1	32.5288	30.1526	31.651	38.8156	37.1875	32.6795	0.755766	0.765883	0.778303	0.745491	0.757514	0.589438	0.780416
ENSPEMG00000015357	Wdr90	1.39058	1.39792	1.57701	1.65862	2.13756	1.74181	0.755762	0.808051	0.77703	0.719238	0.696169	0.643762	0.777228
ENSPEMG00000015877	Erp29	58.5449	71.1194	65.3796	76.4353	72.6651	93.9636	0.755656	0.714785	0.718031	0.76364	0.736755	0.871025	0.726381
ENSPEMG00000015881	Pard6b	0.215907	0.519463	0.537698	0.956387	1.47985	0.644187	0.75538	0.78561	0.815717	0.682015	0.669502	0.558188	0.774293
ENSPEMG00000008916	Vamp5	21.985	16.6951	14.078	35.7921	20.4249	34.4636	0.755299	0.714259	0.689861	0.812665	0.828846	0.834924	0.741385
ENSPEMG00000009913	Dyrk3	2.2236	1.25695	1.69705	2.69988	2.61674	2.3068	0.755173	0.788995	0.712699	0.801236	0.81961	0.705769	0.779772
ENSPEMG00000002472	Sh3tc2	5.76107	7.55369	7.71323	8.70283	14.0329	10.1779	0.75515	0.800344	0.783167	0.69853	0.679506	0.641241	0.767856
ENSPEMG00000018306	Slx4ip	2.57964	2.57348	2.10916	2.83296	5.05793	4.20738	0.754683	0.813754	0.727941	0.733481	0.741263	0.719665	0.761682
ENSPEMG00000012458	Mypop	5.07934	4.93298	5.11742	6.08432	5.22452	5.57376	0.754528	0.700863	0.741721	0.787811	0.78038	0.744166	0.752004
ENSPEMG00000010106	Gjb3	5.81832	7.12462	7.97177	10.8073	9.54714	17.2287	0.754158	0.72463	0.697617	0.792114	0.758842	0.900418	0.73265
ENSPEMG00000010830	Trip11	5.73175	6.72601	7.07577	10.1878	9.47117	6.9307	0.754134	0.740706	0.824071	0.696588	0.685309	0.546427	0.770206
ENSPEMG00000017045	Cdk5rap1	5.00487	4.28313	3.99311	7.01092	4.96771	5.90527	0.753725	0.714931	0.712535	0.795568	0.819122	0.758158	0.748615
ENSPEMG00000016654	Polg2	5.16811	3.69019	4.96187	5.7214	6.39396	7.98757	0.753684	0.775698	0.673251	0.818708	0.799344	0.879881	0.754383
ENSPEMG00000014906	Nol9	20.6687	20.7215	22.1025	23.4965	25.4431	22.1663	0.753648	0.790678	0.800984	0.707553	0.686581	0.578931	0.780447
ENSPEMG00000009012	Fancg	1.76453	2.47544	2.4305	2.51678	3.35424	2.98026	0.753376	0.77146	0.787691	0.689897	0.654176	0.678682	0.753008
ENSPEMG00000016465	Mfsd8	2.14331	2.37187	2.43284	2.41547	2.81439	2.91973	0.753084	0.768707	0.739319	0.735978	0.695923	0.792841	0.745862
ENSPEMG00000013322	Ccdc85a	0.0281549	0.0483854	0.0609717	0.138573	0.0742218	0.0750034	0.752927	0.694489	0.794515	0.735253	0.71391	0.650601	0.753115
ENSPEMG00000014877	Abhd6	11.0907	9.2621	9.29871	13.4377	11.7303	11.1743	0.752861	0.752183	0.726363	0.781957	0.815001	0.674849	0.766734
ENSPEMG00000010715	Ddx59	4.46333	4.95054	4.04022	5.09409	4.93163	5.78526	0.752671	0.725619	0.697535	0.755948	0.774262	0.838601	0.722173
ENSPEMG00000017695	Ndel1	35.5899	37.595	35.9686	42.4255	48.6317	38.6036	0.752447	0.793184	0.798067	0.684506	0.69287	0.55152	0.772345
ENSPEMG00000018376	Dhcr7	9.29386	10.1212	10.1902	12.1921	14.4404	10.7006	0.752208	0.788794	0.806175	0.684757	0.679513	0.551506	0.773884
ENSPEMG00000012443	Miga2	6.64784	6.5834	6.52065	7.53076	7.23705	6.68948	0.752124	0.747461	0.787919	0.721506	0.741304	0.564153	0.769384
ENSPEMG00000023906	Dync1i2	62.3787	61.4109	63.4256	69.2997	63.1603	69.3838	0.752096	0.697209	0.707696	0.807605	0.784683	0.846807	0.738912
ENSPEMG00000014551	Rassf5	0.597562	0.835643	0.732671	0.968827	1.76062	1.15177	0.751665	0.801666	0.775467	0.692648	0.686339	0.627788	0.764229
ENSPEMG00000015366	Rprd1a	18.5564	17.6073	15.4711	21.8016	18.2157	22.2554	0.751271	0.716193	0.67839	0.800115	0.828031	0.837958	0.73224
ENSPEMG00000015915	Fam160a1	3.7175	3.43778	3.20902	6.52574	5.36438	3.85105	0.751197	0.742014	0.781611	0.726728	0.748302	0.574925	0.766831
ENSPEMG00000001788	Tdp2	7.27532	7.07661	6.52946	9.57676	7.19755	9.43042	0.751108	0.69676	0.696004	0.797901	0.807004	0.832823	0.731566
ENSPEMG00000010315	Pdcd11	14.6138	14.8257	16.1878	18.5801	21.9529	16.6386	0.751031	0.793149	0.796784	0.699404	0.686881	0.568209	0.777144
ENSPEMG00000007012	Tcirg1	8.65014	6.60694	8.1369	10.5652	8.79264	10.2358	0.750835	0.73669	0.68982	0.827204	0.820171	0.81475	0.757051
ENSPEMG00000013279	2700062C07Rik	20.8652	15.2574	16.3273	28.9381	20.0349	25.8963	0.750645	0.720798	0.691282	0.814268	0.829087	0.798086	0.748064
ENSPEMG00000022290	Uqcc1	20.6548	20.7546	23.6113	23.2649	29.8731	27.5658	0.750534	0.797529	0.74549	0.735478	0.701324	0.723955	0.763221
ENSPEMG00000009603	Tlr2	0.639734	1.13199	0.854327	1.34342	4.04127	2.77978	0.750343	0.803919	0.747313	0.711856	0.704544	0.68912	0.758398
ENSPEMG00000010377	Lonp2	21.0999	21.2701	22.0938	24.288	23.5937	21.8702	0.750146	0.739715	0.80932	0.71223	0.696501	0.562124	0.770468
ENSPEMG00000016331	Pak1ip1	18.3273	16.4686	19.7798	20.1828	21.3853	23.9116	0.749542	0.764087	0.69157	0.803533	0.762946	0.85942	0.752156
ENSPEMG00000021367	Tymp	11.9962	9.31579	9.89398	14.5292	11.964	17.3288	0.749538	0.732748	0.658843	0.825921	0.827566	0.894314	0.737473
ENSPEMG00000009957	Rab3gap2	20.05	20.2366	19.0398	25.2258	25.7494	20.3343	0.749499	0.76869	0.792654	0.696829	0.720344	0.533823	0.769621
ENSPEMG00000001339	Rabl6	40.3051	34.1756	34.2934	46.9684	44.9499	39.3637	0.749407	0.772247	0.735709	0.760284	0.795902	0.625078	0.771265
ENSPEMG00000016750	Mkks	7.13096	6.53273	7.07223	7.3488	7.69952	8.36369	0.749258	0.772948	0.670298	0.811558	0.790876	0.874819	0.749834
ENSPEMG00000009925	Dcaf4	7.10195	7.29553	8.38753	9.98487	11.4676	8.30213	0.749067	0.780358	0.803513	0.697617	0.679872	0.557193	0.775566
ENSPEMG00000023238	Six4	0.98154	1.37631	1.28488	2.13427	4.26106	2.18549	0.749057	0.802205	0.778393	0.69162	0.688368	0.598491	0.767591
ENSPEMG00000011851	Csrnp2	4.72643	5.04042	4.60274	6.04032	7.76545	5.44366	0.748803	0.797954	0.783174	0.686737	0.698733	0.564284	0.768676
ENSPEMG00000005972	SNORD65	0.960786	1.46769	1.04033	3.46779	1.40712	4.43645	0.748783	0.69089	0.695607	0.788859	0.775953	0.872258	0.722133
ENSPEMG00000010756	Uvssa	7.35001	6.93483	7.73311	8.48032	7.92209	7.83205	0.748536	0.731256	0.7575	0.775016	0.744972	0.684686	0.767041
ENSPEMG00000010850	Rad51	5.34966	5.64376	5.51143	5.99906	7.34255	6.15188	0.748508	0.801804	0.774252	0.69065	0.688055	0.608465	0.764727
ENSPEMG00000014314	Zfp827	1.35959	1.86783	1.49169	2.61151	2.81233	1.69876	0.748465	0.755927	0.81478	0.668682	0.679047	0.51984	0.761896
ENSPEMG00000013213	Cops4	80.5335	80.0913	83.437	84.276	85.6437	91.6116	0.748375	0.745115	0.69229	0.790797	0.748819	0.881705	0.738654
ENSPEMG00000020829	Slc39a3	27.1775	25.1561	24.6838	31.1423	26.7862	33.2088	0.748344	0.715016	0.666741	0.815684	0.822354	0.879262	0.731246
ENSPEMG00000021508	Ing5	0.418491	0.407544	0.475795	0.700309	0.965321	0.535124	0.748244	0.794854	0.788301	0.698385	0.695836	0.560853	0.774991
ENSPEMG00000008332	Gm20521	21.2258	21.3413	23.9046	27.8189	22.9973	27.6942	0.748172	0.688774	0.725328	0.789928	0.749578	0.823049	0.736636
ENSPEMG00000023212	Rbck1	27.8873	25.4275	23.6917	29.8838	27.5374	31.7217	0.748061	0.738188	0.655752	0.810975	0.841601	0.855801	0.734856
ENSPEMG00000015342	Brd4	18.3761	19.6003	17.5819	31.7944	26.675	19.9056	0.748058	0.730353	0.793164	0.707376	0.724723	0.556692	0.760121
ENSPEMG00000000111	Xrn2	14.2123	14.6092	15.5712	17.2374	16.4467	15.2951	0.747935	0.725108	0.811195	0.71156	0.680974	0.58193	0.764433
ENSPEMG00000001891	Ttc41	0.0640228	0.067238	0.132869	0.189064	0.285982	0.136443	0.747866	0.786838	0.794265	0.701868	0.679252	0.577741	0.774585
ENSPEMG00000020034	Dennd3	0.83652	0.638931	0.93203	0.990512	1.72583	1.40812	0.7478	0.808812	0.72731	0.745745	0.727355	0.717944	0.765706
ENSPEMG00000009323	Med27	28.3559	20.0692	21.6363	31.8188	28.8346	39.474	0.747773	0.75033	0.649718	0.826342	0.83444	0.885981	0.740951
ENSPEMG00000010884	Gpr35	0.517208	0.434546	0.298681	0.534575	0.598408	0.597055	0.747331	0.784337	0.676288	0.766488	0.820255	0.751981	0.746187
ENSPEMG00000000154	Clcn6	0.820775	0.570644	0.827959	1.29823	2.0466	1.09139	0.747023	0.805987	0.764859	0.716735	0.716659	0.595211	0.77565
ENSPEMG00000018292	Tk2	18.5333	15.4259	15.9283	19.0459	19.184	19.2196	0.746833	0.786271	0.669544	0.807927	0.839312	0.765582	0.761816
ENSPEMG00000011277	Mettl2	10.928	8.22218	11.8327	14.7709	12.2364	17.5322	0.746821	0.726822	0.679369	0.820932	0.789716	0.880243	0.741825
ENSPEMG00000000446	Rif1	2.35144	2.75651	2.91778	4.16829	5.21222	3.03892	0.746621	0.77823	0.805111	0.680938	0.674691	0.536485	0.769848
ENSPEMG00000023410	Ipp	5.55295	5.00512	4.7473	6.03742	5.43781	6.335	0.746558	0.731797	0.656136	0.813696	0.840604	0.854874	0.734258
ENSPEMG00000018683	Zfp282	4.11672	4.93293	5.31802	6.14904	9.47303	6.44124	0.746518	0.794941	0.781246	0.689524	0.672758	0.606082	0.764718
ENSPEMG00000019156	Jag1	5.43522	3.13313	4.92284	7.73183	6.08778	6.24498	0.74645	0.744157	0.712542	0.802883	0.801006	0.726434	0.764367
ENSPEMG00000012533	Vti1a	18.4048	15.6329	16.1871	18.2211	20.0457	20.9268	0.746438	0.794384	0.658891	0.802786	0.816397	0.825484	0.753239
ENSPEMG00000013430	Cacng1	0.0184323	0.0211178	0.0598751	0.199585	0.0485913	0.157129	0.74637	0.680514	0.728098	0.782922	0.757989	0.791304	0.734598
ENSPEMG00000018211	Hdgfl3	12.6406	13.3844	13.1793	13.7675	17.2886	15.3162	0.745925	0.799178	0.753357	0.700867	0.690476	0.664377	0.756348
ENSPEMG00000023812	Tle2	7.58481	10.0352	9.05098	10.6941	12.1835	9.84328	0.745535	0.751179	0.817888	0.649568	0.635762	0.557506	0.749726
ENSPEMG00000001093	Eme2	0.685693	0.628475	1.01823	1.07995	2.0142	1.3987	0.745518	0.80085	0.754345	0.720099	0.69439	0.664505	0.765839
ENSPEMG00000023423	Setmar	3.64855	3.65065	3.73992	4.30979	5.38625	4.12111	0.745368	0.801121	0.774324	0.695737	0.695605	0.58096	0.769288
ENSPEMG00000017350	Nfatc2ip	4.48024	3.39845	4.39868	5.42168	4.95427	4.86897	0.745041	0.754752	0.715154	0.799033	0.789051	0.71857	0.767731
ENSPEMG00000009711	Appl2	6.82973	5.74049	5.76182	8.23017	6.91405	7.08379	0.744531	0.731496	0.70477	0.787849	0.818325	0.709887	0.752296
ENSPEMG00000017418	Aldoa	1.09804	1.13222	0.832263	1.72939	1.59206	1.11155	0.743817	0.746143	0.774025	0.699652	0.737778	0.550323	0.755768
ENSPEMG00000017359	Gorasp1	18.8454	17.6358	18.0245	19.3756	18.8099	19.3685	0.743614	0.751271	0.662402	0.822544	0.840509	0.807546	0.750937
ENSPEMG00000016123	Lekr1	0.0803445	0.0460251	0.130494	0.237264	0.317706	0.128421	0.743528	0.780952	0.784665	0.70877	0.696582	0.562559	0.773842
ENSPEMG00000022356	Nup50	16.511	16.0051	16.5676	19.4556	21.9166	17.2499	0.743152	0.789935	0.779358	0.697804	0.703146	0.550168	0.771081
ENSPEMG00000014012	Krba1	2.97598	3.97655	3.46857	4.75294	7.19297	4.48238	0.743097	0.787177	0.785955	0.670821	0.669453	0.569999	0.758718
ENSPEMG00000013150	Terf1	3.41436	3.40237	4.10973	4.23638	4.43767	5.61819	0.743066	0.735215	0.692322	0.783253	0.736766	0.874057	0.732905
ENSPEMG00000003131	Farsb	32.7624	34.8101	37.6213	38.9054	37.0961	38.8913	0.743048	0.694289	0.770891	0.736762	0.668942	0.745118	0.737558
ENSPEMG00000018726	Pank4	7.49629	6.45124	6.5833	8.07615	7.86217	7.43576	0.742865	0.772328	0.701539	0.779142	0.81553	0.673675	0.763729
ENSPEMG00000007654	Ggta1	0.0189473	0.0542695	0.0205159	0.0466275	0.083248	0.0605697	0.74286	0.765115	0.766757	0.664988	0.673294	0.637174	0.736389
ENSPEMG00000013647	Map10	2.77023	2.34763	2.19969	3.34154	3.43892	2.6614	0.742579	0.778575	0.742559	0.729048	0.768643	0.582191	0.765689
ENSPEMG00000008575	Aldh3a1	13.8801	3.46261	8.10548	37.229	12.9961	27.6276	0.742083	0.699758	0.696877	0.799743	0.803618	0.781342	0.738416
ENSPEMG00000009022	Hist2h3c1	1.40261	0.899897	1.45798	2.04339	3.99335	2.33157	0.742037	0.807753	0.744698	0.719141	0.713816	0.634299	0.766996
ENSPEMG00000013265	Cyp46a1	0.315258	0.541784	0.633951	1.42972	1.01906	0.623876	0.741965	0.708797	0.806484	0.696783	0.683582	0.560423	0.752923
ENSPEMG00000011452	Nkiras2	22.2461	25.1221	22.5522	24.9257	32.0952	27.7975	0.741814	0.788517	0.754308	0.682068	0.683522	0.64473	0.746642
ENSPEMG00000007828	Ttc19	5.49646	5.79549	5.85667	7.24274	9.39043	6.48696	0.741499	0.790487	0.782247	0.682054	0.68143	0.556856	0.764705
ENSPEMG00000018968	Tln1	49.8097	58.2098	58.0379	71.6318	99.5992	66.3199	0.741338	0.787038	0.786161	0.675089	0.667936	0.56475	0.761164
ENSPEMG00000007022	Stt3a	137.247	165.55	164.069	171.691	209.514	179.386	0.740924	0.767098	0.790847	0.666073	0.637167	0.611103	0.748294
ENSPEMG00000000291	Pm20d2	1.47858	0.672224	1.27063	1.98682	3.341	1.95068	0.740722	0.807423	0.735023	0.732536	0.734433	0.631435	0.769773
ENSPEMG00000021413	Rnf103	18.1164	14.9738	15.1126	23.1779	19.4291	18.229	0.740699	0.733518	0.723545	0.764506	0.794641	0.650395	0.754379
ENSPEMG00000001590	Nrbf2	15.3455	13.7363	17.3486	20.194	20.6193	16.871	0.740643	0.761097	0.775921	0.728464	0.7041	0.591302	0.770728
ENSPEMG00000021074	Orc5	12.7129	11.4815	12.2566	15.1823	14.9453	12.6313	0.740558	0.76277	0.762005	0.729197	0.741924	0.56868	0.768679
ENSPEMG00000014694	Ascc2	16.0492	17.0756	16.6547	17.8392	21.002	18.017	0.740136	0.78911	0.774839	0.674227	0.66981	0.587657	0.755532
ENSPEMG00000017284	Washc2	17.0228	17.3916	19.7254	20.7451	22.5986	19.3777	0.740099	0.765231	0.793821	0.697152	0.658761	0.583664	0.765031
ENSPEMG00000013336	Gm20721	1.12244	1.1462	1.13611	1.58527	1.35084	2.2621	0.739917	0.710461	0.667026	0.790381	0.771718	0.901373	0.716902
ENSPEMG00000022141	Sppl2b	31.6596	38.3371	41.6706	40.035	55.4658	57.6433	0.739698	0.762376	0.726143	0.723542	0.683241	0.773551	0.735715
ENSPEMG00000022891	Nrg1	0.4103	0.11752	0.155494	1.84777	0.793196	0.633952	0.739692	0.707927	0.746587	0.747813	0.763529	0.635432	0.748012
ENSPEMG00000009200	Gldc	0.126005	0.189476	0.264346	0.248068	0.304492	0.327279	0.739549	0.733907	0.755298	0.721399	0.655247	0.751979	0.737609
ENSPEMG00000011641	Gpr107	17.3238	16.7932	16.0209	19.1874	21.2066	17.5298	0.739499	0.790377	0.758334	0.696131	0.725193	0.555279	0.762771
ENSPEMG00000009525	Stbd1	11.2725	14.182	12.7017	13.5596	20.8123	22.1902	0.739315	0.767278	0.708622	0.723704	0.705318	0.784382	0.730305
ENSPEMG00000009336	Meig1	0.0873442	0.150105	0.0945754	0.214945	0.153504	0.139609	0.739148	0.683674	0.788084	0.680289	0.692506	0.5961	0.727922
ENSPEMG00000006754	Wdr62	0.368175	0.577831	0.540643	0.615613	0.629327	0.612666	0.739128	0.700077	0.804651	0.660196	0.616071	0.646694	0.725701
ENSPEMG00000010137	Ranbp9	30.6767	30.5285	25.5529	38.4509	45.51	31.7674	0.739102	0.78376	0.763223	0.686238	0.719057	0.546683	0.75867
ENSPEMG00000016040	Zfp174	0.527882	0.641446	0.467661	0.645597	0.829338	0.656253	0.739093	0.775882	0.759058	0.666561	0.693012	0.597146	0.741477
ENSPEMG00000005498	Serinc2	0.0725882	0.041582	0.0392989	0.10718	0.0637856	0.116023	0.7386	0.713037	0.654693	0.811678	0.82789	0.848937	0.727519
ENSPEMG00000020105	Ncbp1	33.1622	30.9797	34.185	36.4543	34.8426	34.8918	0.738491	0.732149	0.726821	0.7838	0.753934	0.712018	0.758443
ENSPEMG00000016265	Rapgef1	14.2823	12.8158	13.9199	15.7995	18.5554	15.0532	0.73846	0.801137	0.74626	0.718836	0.722892	0.598126	0.768505
ENSPEMG00000023681	Rab36	1.55254	1.85496	1.32885	2.13956	2.3972	1.73313	0.737972	0.758331	0.777944	0.661744	0.696529	0.536687	0.74552
ENSPEMG00000016025	Dusp8	0.995016	1.66613	1.5857	2.26028	4.11618	2.21298	0.737814	0.783293	0.780518	0.669698	0.659458	0.575613	0.754726
ENSPEMG00000009533	Ap1ar	10.2621	9.32095	10.1352	11.223	10.3523	11.8253	0.737759	0.71825	0.6605	0.819527	0.801767	0.871743	0.732812
ENSPEMG00000020665	Eri1	5.597	5.10214	3.92956	6.66042	6.80471	5.5011	0.737596	0.766266	0.726901	0.716714	0.773093	0.596111	0.74963
ENSPEMG00000000105	Crtc3	15.0751	13.7816	12.9514	20.712	19.6957	14.6476	0.737458	0.750715	0.763835	0.708701	0.738507	0.546139	0.758288
ENSPEMG00000019223	Utp3	64.6332	51.6614	60.5683	83.3391	66.6976	102.432	0.73736	0.712469	0.65482	0.812588	0.798246	0.893297	0.723982
ENSPEMG00000009480	Cspp1	1.1928	1.87557	1.46948	2.26443	1.74336	1.926	0.737359	0.66369	0.780298	0.68345	0.673547	0.662054	0.714452
ENSPEMG00000011962	Prdm15	1.51478	1.66526	1.78241	2.11166	2.35826	1.74942	0.736845	0.759637	0.804091	0.670358	0.653874	0.526125	0.759923
ENSPEMG00000009550	Smc3	11.2003	12.5369	12.2028	14.048	12.2855	15.1157	0.736828	0.671027	0.70768	0.754824	0.724763	0.844285	0.707497
ENSPEMG00000008384	Clcn3	2.83302	1.94948	2.97259	3.39308	5.57239	4.05624	0.736289	0.80261	0.725425	0.730837	0.718721	0.665371	0.761281
ENSPEMG00000000398	Tmem51	0.408845	0.234206	0.0442693	0.623799	0.359265	0.620813	0.736	0.718177	0.657495	0.788498	0.830026	0.800049	0.724125
ENSPEMG00000011788	Lman2	138.321	136.326	134.624	138.54	142.533	147.478	0.735999	0.762375	0.649995	0.775904	0.783269	0.856973	0.725295
ENSPEMG00000021645	Tmem209	21.5796	21.9987	22.2356	23.6309	25.8698	22.7064	0.735964	0.781803	0.782592	0.674399	0.66883	0.546709	0.759634
ENSPEMG00000020523	Nrip1	5.17488	4.24439	4.0145	13.3455	7.14909	6.79297	0.735946	0.696009	0.745024	0.741007	0.755727	0.636992	0.74053
ENSPEMG00000006869	Glcci1	3.13631	3.31685	4.31714	4.76213	5.88574	4.235	0.735738	0.768233	0.787027	0.689701	0.655283	0.57734	0.760976
ENSPEMG00000017063	Fbxw9	2.89729	3.39926	2.06988	3.49882	3.63956	3.58594	0.735719	0.736377	0.713246	0.696889	0.748269	0.682109	0.718868
ENSPEMG00000000708	Ifngr2	23.4736	18.0054	18.5637	24.9363	23.1649	27.6159	0.734603	0.744783	0.635578	0.815015	0.836073	0.846528	0.732956
ENSPEMG00000004528	Eid2b	4.58944	4.91267	5.06613	5.03428	5.53418	5.98512	0.73445	0.739028	0.70485	0.736305	0.693165	0.821723	0.722354
ENSPEMG00000023542	Slc31a2	4.79399	6.68537	5.40227	7.06784	11.6086	7.85906	0.734115	0.780987	0.764341	0.664776	0.663905	0.595473	0.744495
ENSPEMG00000019713	Dusp6	4.64028	4.93531	4.15846	5.58882	6.03284	4.80116	0.733981	0.761289	0.768768	0.667154	0.70447	0.529683	0.746414
ENSPEMG00000015818	Deaf1	12.61	13.5457	13.1542	15.6451	13.367	14.4654	0.73382	0.655059	0.747117	0.728523	0.716908	0.71079	0.716047
ENSPEMG00000022122	D10Wsu102e	1.1784	1.13341	1.7958	2.0765	2.12213	1.65874	0.733737	0.738818	0.781863	0.713663	0.667292	0.603605	0.758107
ENSPEMG00000016091	Zfp771	14.8338	11.2957	11.7839	19.3395	14.2816	23.1168	0.733687	0.707266	0.645882	0.80894	0.810539	0.880454	0.718752
ENSPEMG00000000381	Snx11	17.1526	18.601	19.1275	19.2205	25.974	23.3066	0.733365	0.782324	0.734795	0.69796	0.675193	0.687272	0.74147
ENSPEMG00000015409	Sertad2	19.162	21.1098	20.1728	28.5201	30.5832	20.7532	0.733342	0.751734	0.7953	0.665828	0.673497	0.502915	0.754366
ENSPEMG00000014903	Ythdf2	23.2011	22.8339	21.9652	26.8979	29.8493	23.5861	0.732993	0.778054	0.765983	0.681567	0.703705	0.529853	0.757347
ENSPEMG00000017778	Mmaa	22.3897	20.04	21.635	26.9929	22.0971	26.097	0.732955	0.690924	0.677597	0.801195	0.795425	0.810808	0.727164
ENSPEMG00000001847	Cog1	22.5212	24.8481	24.9023	26.8652	25.9387	24.9746	0.732924	0.686321	0.815752	0.660595	0.623286	0.574839	0.731726
ENSPEMG00000015316	Copb1	55.5877	59.5916	63.2269	66.2384	79.1956	65.5085	0.732657	0.774479	0.779864	0.672561	0.647215	0.577881	0.752879
ENSPEMG00000017802	Ilf2	87.8714	70.1788	74.3503	94.2567	86.2324	99.3109	0.732587	0.737824	0.6389	0.816297	0.833657	0.835218	0.733477
ENSPEMG00000000965	Rpl7l1	63.4245	56.6987	69.3654	68.3258	78.5008	80.8077	0.732108	0.768868	0.69042	0.767909	0.727346	0.791589	0.743805
ENSPEMG00000020406	Pkn2	11.3255	12.7469	14.2506	15.313	18.8708	14.4726	0.73202	0.766119	0.787996	0.67013	0.639818	0.566685	0.752919
ENSPEMG00000020760	Wisp2	301.481	356.867	283.662	350.096	375.751	352.028	0.731906	0.733122	0.751514	0.654361	0.684792	0.620551	0.717677
ENSPEMG00000007580	Axin1	11.6909	8.49615	9.52056	14.177	13.5855	11.2712	0.731897	0.761502	0.71363	0.754232	0.781228	0.621239	0.758205
ENSPEMG00000002990	Mertk	0.322646	0.173029	0.163529	1.67585	0.971203	0.402326	0.731888	0.713489	0.761939	0.714516	0.731233	0.567873	0.746418
ENSPEMG00000014331	Efhc1	1.66255	1.55971	1.63061	1.90931	2.22316	1.73307	0.731814	0.787903	0.756827	0.694305	0.702004	0.555299	0.760863
ENSPEMG00000006519	Otud7b	15.6108	14.4692	14.7839	23.2297	29.2914	16.77	0.731637	0.777638	0.768575	0.683093	0.695211	0.529741	0.758856
ENSPEMG00000018450	Drc1	0.0469822	0.161482	0.101744	0.212738	0.173396	0.140178	0.731348	0.680838	0.805537	0.645516	0.635393	0.570757	0.720019
ENSPEMG00000002769	Ciz1	18.5489	17.7512	16.2646	25.1775	21.2054	18.7771	0.730743	0.711435	0.747145	0.716642	0.748052	0.582046	0.740318
ENSPEMG00000001348	Acap1	0.581037	1.28383	1.31221	1.73219	1.37855	1.53017	0.73057	0.664917	0.789704	0.679026	0.628047	0.666328	0.716018
ENSPEMG00000013374	Gatad2b	12.5853	13.8628	13.6326	23.1613	28.5734	14.6851	0.730522	0.763849	0.784499	0.667944	0.674351	0.509883	0.754945
ENSPEMG00000016938	Asb1	0.873074	0.911363	0.745781	1.1077	1.92652	1.23011	0.730508	0.793372	0.739188	0.682967	0.695324	0.601725	0.7474
ENSPEMG00000013208	Slc25a10	7.98988	8.94843	6.70891	8.93803	9.08238	9.74905	0.730243	0.721219	0.689414	0.707946	0.748698	0.744973	0.705249
ENSPEMG00000000637	2410002F23Rik	10.5418	12.7404	12.3185	12.332	16.0672	16.4602	0.730097	0.751846	0.718297	0.701343	0.671388	0.755028	0.721521
ENSPEMG00000017883	Opa1	14.4549	13.2559	15.6936	17.2288	17.9184	15.4153	0.729552	0.758506	0.760625	0.719451	0.694534	0.586127	0.761287
ENSPEMG00000014188	Fut1	0.582906	0.971393	0.860679	2.33242	9.47271	4.70288	0.729526	0.791995	0.734604	0.689094	0.685681	0.632503	0.745448
ENSPEMG00000008377	Mars2	2.35502	1.50435	2.49496	3.16875	3.00737	2.67195	0.729085	0.748689	0.717281	0.768024	0.748732	0.669899	0.757363
ENSPEMG00000003970	Nt5c2	26.286	27.2699	25.9031	29.948	32.2353	27.0753	0.728949	0.763078	0.778461	0.658354	0.67697	0.508873	0.748424
ENSPEMG00000017416	Rundc3a	0.0663974	0.0108673	0.0102706	0.065359	0.141696	0.0909667	0.728556	0.800561	0.683632	0.739036	0.76562	0.67825	0.748743
ENSPEMG00000013055	Aldh18a1	19.3414	22.8729	24.0521	25.7509	38.5605	28.6931	0.728488	0.777803	0.759289	0.671954	0.652076	0.606351	0.744133
ENSPEMG00000003242	Arhgap39	4.5604	4.8645	5.83474	5.95448	8.959	6.83121	0.728437	0.780771	0.749921	0.688717	0.661416	0.628954	0.747349
ENSPEMG00000009417	Prpsap2	16.6467	15.0636	13.0502	18.2615	18.6105	16.3321	0.728167	0.762544	0.703777	0.721185	0.779418	0.60872	0.741511
ENSPEMG00000000596	Zfp869	8.13417	7.1674	8.52601	14.0228	12.0103	8.54447	0.728151	0.723128	0.768731	0.707459	0.709641	0.548192	0.750603
ENSPEMG00000017873	Rbm6	16.8254	16.701	16.988	23.0338	18.4224	18.4997	0.728121	0.678115	0.746548	0.729988	0.732215	0.633861	0.730841
ENSPEMG00000019649	Blzf1	16.7018	19.3503	19.5551	21.1907	21.3798	19.4444	0.728119	0.704995	0.815822	0.644621	0.60572	0.548917	0.733075
ENSPEMG00000000435	Fam241a	4.42699	5.02788	3.08451	5.49457	7.03608	5.12753	0.727907	0.768007	0.736581	0.668	0.71157	0.577712	0.733711
ENSPEMG00000007217	Cxcl16	3.64087	2.03219	2.45973	5.69753	5.27756	3.28278	0.727769	0.752317	0.730576	0.729611	0.756165	0.576844	0.754134
ENSPEMG00000023771	Bcat1	0.258621	0.703715	0.805093	0.850104	2.71493	1.87494	0.727684	0.777335	0.734297	0.687005	0.665344	0.668633	0.73657
ENSPEMG00000003380	Snrk	8.25782	7.21516	6.91434	10.601	10.5751	7.86118	0.727548	0.754226	0.745074	0.704439	0.737434	0.542413	0.751576
ENSPEMG00000013619	Tgm1	0.0352313	0.0302732	0.00953701	0.0953708	0.0773971	0.244022	0.727523	0.710773	0.644901	0.778309	0.76961	0.892483	0.705003
ENSPEMG00000012069	Nlrp10	0.0754791	0.140523	0.194104	0.167172	0.356502	0.321717	0.727517	0.76051	0.729753	0.699964	0.658578	0.71733	0.731088
ENSPEMG00000015945	Vcpip1	8.10429	6.75471	7.62683	13.2652	18.3383	9.08121	0.727311	0.778164	0.760114	0.683497	0.692796	0.534806	0.755937
ENSPEMG00000017862	Trim8	56.7115	64.6787	62.7548	69.8787	74.8938	63.5474	0.727202	0.735735	0.806885	0.635364	0.621373	0.511661	0.739046
ENSPEMG00000008347	Strn4	22.0746	23.5457	22.8746	26.3429	32.9575	25.133	0.727169	0.778417	0.766436	0.662209	0.663712	0.54856	0.747532
ENSPEMG00000017269	Fam166a	0.15424	0.159041	0.116907	0.318838	0.203303	0.180791	0.727153	0.687926	0.744529	0.713263	0.739277	0.601933	0.728639
ENSPEMG00000020177	Crbn	10.832	9.90185	9.03318	14.8164	12.0086	10.9686	0.727083	0.706654	0.729888	0.726725	0.760712	0.604314	0.735403
ENSPEMG00000020640	Rnf14	14.403	16.259	18.6114	18.5595	23.8333	19.7903	0.726713	0.762889	0.766448	0.67648	0.635641	0.617654	0.742899
ENSPEMG00000013448	Pus1	18.1041	14.0898	17.0167	20.9974	18.253	20.3473	0.726509	0.720416	0.663673	0.806322	0.801116	0.785103	0.736587
ENSPEMG00000008745	Slc4a8	0.216608	0.172964	0.248755	0.387673	0.559484	0.272779	0.726195	0.776765	0.761909	0.685291	0.682109	0.543419	0.756203
ENSPEMG00000012728	Raf1	56.8128	54.917	49.6175	65.0734	70.4821	56.2639	0.725984	0.767826	0.744204	0.682363	0.721912	0.535059	0.746506
ENSPEMG00000023408	Twistnb	17.0443	14.2682	15.9938	21.4994	18.0014	28.2049	0.725953	0.703509	0.64082	0.797354	0.782463	0.89387	0.709656
ENSPEMG00000016528	Ubn2	1.85709	2.64269	2.60132	3.16281	3.10187	2.59925	0.725021	0.693843	0.814072	0.639314	0.605601	0.542108	0.727151
ENSPEMG00000019232	Arfrp1	7.9131	9.70841	9.26405	9.63745	10.779	12.6817	0.724953	0.712703	0.697755	0.716126	0.680711	0.817505	0.702951
ENSPEMG00000004572	Dtna	0.0428936	0.016381	0.0154816	0.0844455	0.0408329	0.0533244	0.724928	0.699502	0.683838	0.771303	0.799203	0.708462	0.727897
ENSPEMG00000019575	Pcid2	14.2227	12.031	14.1512	14.9643	15.8926	15.283	0.724913	0.773713	0.684294	0.773	0.756689	0.717435	0.752159
ENSPEMG00000016627	Mfsd9	2.0477	1.80203	1.65489	3.12576	5.89361	2.92513	0.724856	0.788682	0.740967	0.680345	0.691474	0.571518	0.748124
ENSPEMG00000011772	Tsnaxip1	0.0993527	0.031044	0.0293395	0.168925	0.0873044	0.125117	0.724842	0.707912	0.664766	0.784355	0.815257	0.742506	0.726827
ENSPEMG00000013595	Tmem154	5.92435	9.00258	8.17219	10.5809	20.7847	12.4935	0.724841	0.776261	0.754882	0.66232	0.653401	0.590814	0.739239
ENSPEMG00000019846	Mlycd	16.9408	16.4609	16.0952	20.0892	20.6604	16.7691	0.724816	0.752892	0.762523	0.680818	0.704605	0.51199	0.749426
ENSPEMG00000023970	Adnp2	6.79353	6.7769	7.14919	9.98159	10.3578	7.07119	0.724462	0.74389	0.77998	0.673738	0.677906	0.503513	0.750207
ENSPEMG00000015689	Fbxl3	8.61601	6.29613	7.10663	10.52	11.5994	8.26885	0.724201	0.773446	0.723825	0.720796	0.743875	0.57365	0.75508
ENSPEMG00000018483	Mdm4	0.870356	1.06748	1.29884	1.8453	4.27019	2.17591	0.724099	0.78322	0.747281	0.675232	0.666142	0.591736	0.74455
ENSPEMG00000010963	Zkscan5	7.83165	6.81896	7.42082	9.548	9.04125	7.70477	0.723949	0.73887	0.737987	0.724597	0.738799	0.568768	0.750943
ENSPEMG00000023069	Fbxo48	0.0954818	0.16409	0.103387	0.140983	0.251709	0.203488	0.723931	0.759162	0.733846	0.660264	0.660963	0.651852	0.72012
ENSPEMG00000008220	Sergef	8.23987	6.31798	8.29958	9.38949	9.24257	9.05252	0.72387	0.749384	0.687712	0.781794	0.76269	0.717428	0.749417
ENSPEMG00000005239	SCARNA6	0.0876763	0.401801	0.094935	0.34522	0.462264	0.840837	0.723609	0.706541	0.680141	0.716059	0.70902	0.821592	0.694425
ENSPEMG00000014972	Alms1	0.905603	0.840265	0.874694	1.31623	1.36553	0.901568	0.723557	0.748421	0.767066	0.682091	0.695592	0.510503	0.750305
ENSPEMG00000014247	Begain	0.0851329	0.181139	0.131687	0.323234	0.309923	0.142554	0.723544	0.714099	0.799775	0.643913	0.647678	0.491954	0.735165
ENSPEMG00000009676	Zscan29	2.20568	2.21033	2.3384	4.37072	5.20733	2.44238	0.723533	0.755161	0.775286	0.66836	0.675794	0.502878	0.749902
ENSPEMG00000018907	Sec63	35.4218	34.3366	32.6527	43.5372	37.6269	36.1286	0.723472	0.694014	0.731373	0.720253	0.750071	0.60282	0.729166
ENSPEMG00000015959	Ccdc22	16.0654	13.3148	13.9474	18.1122	15.5928	17.2609	0.723373	0.711711	0.652304	0.797115	0.818439	0.773461	0.726759
ENSPEMG00000013201	Snrnp35	9.67918	7.42975	7.07402	13.6688	9.92473	10.1213	0.722933	0.702336	0.694863	0.755627	0.788221	0.667177	0.729317
ENSPEMG00000013539	Phf14	15.3083	14.9023	15.6133	19.6736	15.8311	17.318	0.722349	0.662765	0.715614	0.751908	0.743391	0.706811	0.718661
ENSPEMG00000011610	Dus1l	12.3121	11.1571	10.59	14.7564	12.416	12.6494	0.722278	0.698069	0.693345	0.75111	0.787899	0.669065	0.725235
ENSPEMG00000012136	Cacna1h	0.154897	0.0794618	0.112648	0.375497	0.284415	0.145348	0.722178	0.723033	0.745459	0.712893	0.729932	0.555248	0.744412
ENSPEMG00000007716	Ankmy1	0.0685511	0.176712	0.213401	0.269916	0.384017	0.21001	0.722059	0.738926	0.795568	0.644085	0.610596	0.538932	0.737812
ENSPEMG00000010774	Lrrc59	158.299	184.217	183.711	181.144	221.904	217.553	0.722033	0.744941	0.728895	0.680351	0.643972	0.71205	0.717588
ENSPEMG00000021091	Purg	4.51734	3.43571	3.63396	6.21784	4.362	5.13995	0.721653	0.690602	0.676471	0.776654	0.795446	0.730243	0.723028
ENSPEMG00000019114	1700021F05Rik	24.5279	17.6718	19.8345	30.4323	22.9029	32.7299	0.721623	0.699507	0.635538	0.804508	0.810042	0.846096	0.713977
ENSPEMG00000000163	Pigv	9.12673	9.54945	10.1444	10.2844	10.5456	10.0208	0.721575	0.718776	0.788437	0.670937	0.612768	0.591356	0.736241
ENSPEMG00000001504	SNORA7	6.75295	7.17071	7.31203	7.45799	8.53922	10.004	0.721515	0.728591	0.668084	0.741033	0.710371	0.843804	0.70667
ENSPEMG00000008337	Gpatch8	8.04109	9.42918	8.57037	13.6535	13.1558	8.79458	0.721306	0.718699	0.788234	0.654326	0.664117	0.490319	0.737478
ENSPEMG00000000026	Cwc25	16.2598	14.3228	15.6522	22.3057	15.8211	21.4479	0.720977	0.668765	0.66826	0.784222	0.776738	0.808427	0.709682
ENSPEMG00000003541	Csf3	0.3133	0.323051	0.135695	0.58596	0.633205	0.300462	0.720943	0.744516	0.748667	0.669392	0.7123	0.518493	0.736291
ENSPEMG00000018704	Pkn1	35.1507	31.2765	28.9182	39.7729	37.1437	34.2703	0.720287	0.73277	0.695547	0.731623	0.783477	0.614178	0.73339
ENSPEMG00000004430	Thap2	1.23404	2.22173	1.75615	2.08241	3.31513	2.51723	0.720133	0.747788	0.759376	0.640407	0.62548	0.605597	0.720631
ENSPEMG00000005515	Mrps35	23.9333	16.5297	18.2945	31.1251	21.9728	34.9256	0.72003	0.694954	0.632517	0.801006	0.806198	0.854204	0.709219
ENSPEMG00000020505	Snx21	15.008	13.7427	11.8804	16.7459	15.7487	14.8946	0.719727	0.730131	0.685634	0.727128	0.788039	0.633261	0.725408
ENSPEMG00000007890	Ina	0.0328591	0.0470581	0.00889487	0.0404315	0.0721858	0.0962887	0.719684	0.738082	0.658039	0.719328	0.736104	0.796649	0.700666
ENSPEMG00000019237	Polk	5.605	5.418	5.66966	6.43149	8.72198	6.52002	0.71952	0.784127	0.736614	0.678151	0.677617	0.579854	0.743581
ENSPEMG00000022080	Vwa5a	9.44523	9.64979	7.72534	12.6708	11.1808	9.52401	0.719282	0.706825	0.738727	0.684848	0.729994	0.553028	0.724525
ENSPEMG00000021922	Cipc	8.50989	6.02265	6.77065	11.025	9.66391	8.15639	0.719215	0.7331	0.703551	0.744163	0.771245	0.612398	0.742102
ENSPEMG00000024226	Phf12	11.9359	11.9544	12.4811	16.6529	18.1376	12.4373	0.718548	0.747055	0.77328	0.66399	0.66834	0.496388	0.74533
ENSPEMG00000015900	Ino80e	20.2778	20.6181	20.8456	23.9873	21.2828	21.5932	0.718473	0.657341	0.744527	0.715342	0.706854	0.634171	0.717109
ENSPEMG00000005537	Scyl1	44.9882	43.4898	42.5696	47.8425	45.5106	44.9298	0.718349	0.707648	0.697462	0.735163	0.779001	0.628528	0.726298
ENSPEMG00000019372	Alkbh3	14.6506	11.6264	12.17	19.861	14.6874	15.7386	0.718308	0.691071	0.687116	0.761779	0.783183	0.686992	0.724118
ENSPEMG00000024210	Ccdc18	0.688717	1.37332	1.21253	1.56807	1.30279	1.63023	0.718272	0.649344	0.754198	0.672113	0.629042	0.712125	0.691827
ENSPEMG00000020673	Rbm28	14.7114	12.3315	15.1762	16.9612	16.0415	15.8565	0.718242	0.727135	0.696032	0.770995	0.747053	0.696256	0.742289
ENSPEMG00000017573	1810010H24Rik	1.15455	0.881839	0.625066	2.20984	1.23999	1.33279	0.717475	0.682719	0.700868	0.736224	0.76901	0.652005	0.717859
ENSPEMG00000020120	Taf3	8.19222	6.43455	6.7967	13.093	7.89297	10.408	0.717359	0.670501	0.680917	0.766182	0.776765	0.732753	0.713292
ENSPEMG00000018279	Srpr	98.9047	104.802	106.328	117.97	118.949	104.291	0.717243	0.717032	0.796954	0.645292	0.631049	0.490667	0.736056
ENSPEMG00000015253	Rgs16	3.77948	4.65259	3.41758	4.48226	7.9584	6.06245	0.717222	0.772528	0.716132	0.667364	0.675971	0.635781	0.723027
ENSPEMG00000017193	Slc22a14	0.0121811	0.0418675	0.065948	0.131897	0.171263	0.05192	0.71695	0.736035	0.788866	0.649259	0.6326	0.498237	0.740521
ENSPEMG00000015874	Nqo1	155.309	99.3218	111.098	197.394	146.4	173.581	0.716847	0.706659	0.650512	0.787001	0.811276	0.749955	0.722208
ENSPEMG00000014427	Rrs1	27.091	19.2724	26.1276	36.342	30.0617	28.9796	0.716832	0.712763	0.699451	0.762513	0.758779	0.66329	0.737925
ENSPEMG00000002264	Rdh13	2.95167	2.64868	2.48478	4.2323	6.20695	3.29069	0.716731	0.774358	0.742759	0.668966	0.685735	0.531902	0.742698
ENSPEMG00000014071	Rhpn1	1.19063	1.34233	1.50863	1.73307	1.59719	2.49018	0.716722	0.685958	0.661629	0.756639	0.717218	0.871876	0.695246
ENSPEMG00000021504	Gadd45b	33.3566	37.6436	47.2485	52.999	48.4511	77.5027	0.716688	0.686538	0.667045	0.757194	0.711014	0.865199	0.698164
ENSPEMG00000014887	Six5	9.77268	12.0585	11.8247	12.1317	13.5561	12.6699	0.716535	0.713382	0.776106	0.635219	0.592397	0.614407	0.712352
ENSPEMG00000000468	Zfpm1	3.07822	2.39589	2.67179	3.64338	3.18737	3.09604	0.716479	0.721332	0.680803	0.765552	0.786702	0.666707	0.73524
ENSPEMG00000011527	Inha	0.465248	0.36646	0.393567	0.958879	0.421604	0.898566	0.71643	0.658895	0.664079	0.773975	0.770946	0.805811	0.700795
ENSPEMG00000020086	Abce1	52.1578	53.2645	58.8283	57.2215	60.9544	62.4973	0.716182	0.724729	0.711799	0.720737	0.65623	0.756562	0.719408
ENSPEMG00000002372	Sec16a	12.1605	14.0254	13.6718	17.4714	22.9486	14.7443	0.716101	0.758731	0.770073	0.644208	0.642595	0.512041	0.737874
ENSPEMG00000008584	Alkbh2	5.07649	3.64591	4.78574	7.03571	4.90474	6.8896	0.716045	0.681878	0.653478	0.793745	0.782874	0.810827	0.712962
ENSPEMG00000008889	Morn2	0.7665	1.82953	0.899121	1.5719	1.90838	1.90579	0.716025	0.698487	0.738212	0.639409	0.643224	0.659083	0.692231
ENSPEMG00000021699	Prpf8	35.4742	37.6982	39.302	51.2599	54.8359	38.1882	0.715482	0.735208	0.780986	0.652829	0.650392	0.487054	0.740098
ENSPEMG00000010829	Crcp	7.0987	12.2631	14.2895	12.5997	23.2768	22.5405	0.71543	0.741632	0.716789	0.685279	0.643086	0.719046	0.714071
ENSPEMG00000021278	Ica1l	0.0846338	0.105779	0.0166619	0.340814	0.175785	0.11478	0.714904	0.680124	0.738484	0.690339	0.721365	0.569653	0.716915
ENSPEMG00000024196	Gtf2b	31.6884	26.4184	28.4885	32.8536	31.8301	36.9503	0.714873	0.725962	0.614606	0.801293	0.804634	0.856349	0.713117
ENSPEMG00000018459	Nt5c	10.7301	10.2445	9.65269	13.1495	10.3813	14.0324	0.714788	0.667008	0.641079	0.775016	0.780344	0.846101	0.692388
ENSPEMG00000023042	Scnm1	31.3214	28.3408	29.0971	45.9971	29.8912	45.4038	0.714651	0.657948	0.658354	0.774217	0.770275	0.815455	0.697807
ENSPEMG00000016810	Mospd2	1.69492	1.6451	1.26211	1.76819	1.89018	1.81808	0.714204	0.745202	0.663687	0.706544	0.768984	0.674721	0.709983
ENSPEMG00000007457	Rcor3	2.38345	3.24777	3.95516	4.27588	6.717	4.3131	0.713661	0.754626	0.762704	0.651734	0.622115	0.564941	0.732814
ENSPEMG00000011392	Kcnn1	3.77744	2.47902	2.89886	4.12449	3.6819	4.86538	0.713343	0.720325	0.613443	0.801441	0.810591	0.845683	0.711915
ENSPEMG00000017753	Chrm1	0.0152405	0.0785743	0.0165022	0.135019	0.0535692	0.08932	0.713272	0.638809	0.730803	0.681154	0.691314	0.664738	0.688499
ENSPEMG00000015193	Pex10	3.07587	2.66051	1.8748	4.29101	3.70525	2.9086	0.713073	0.717471	0.708924	0.700926	0.75383	0.571555	0.723307
ENSPEMG00000010890	Chka	9.58271	10.6676	9.18322	12.1216	13.221	10.0825	0.71295	0.736207	0.767279	0.633284	0.658526	0.486371	0.727012
ENSPEMG00000018771	Atp13a1	30.9375	32.1055	33.0079	37.8961	37.969	32.201	0.712516	0.717169	0.783984	0.65163	0.643683	0.486272	0.734913
ENSPEMG00000017749	Tubgcp5	3.21258	3.07987	4.48473	4.35801	4.6661	4.73174	0.712415	0.716941	0.719064	0.726505	0.659114	0.717338	0.725523
ENSPEMG00000022108	4930451G09Rik	0.0914671	0.0733554	0.148559	0.180073	0.136638	0.253411	0.712272	0.681907	0.660271	0.771547	0.723059	0.854009	0.701808
ENSPEMG00000022583	Mok	0.62948	0.835065	1.00446	0.94576	1.95056	1.51804	0.712168	0.761776	0.719326	0.675757	0.647488	0.66009	0.722461
ENSPEMG00000000956	Mgat2	48.6568	45.5742	43.4086	51.5004	54.6254	47.7803	0.711993	0.764259	0.706623	0.691141	0.736292	0.555329	0.734771
ENSPEMG00000018638	Stk11ip	4.26027	3.74038	4.11314	4.69185	5.19026	4.29076	0.711988	0.76997	0.719864	0.702311	0.709643	0.562539	0.745644
ENSPEMG00000001117	Rbms3	3.62264	2.92335	2.30237	7.61259	4.62274	3.877	0.711881	0.68278	0.719452	0.711941	0.740275	0.592398	0.718884
ENSPEMG00000016743	Ccnt1	2.00721	1.82133	2.71239	3.22454	5.56656	3.1655	0.711654	0.770097	0.739626	0.671692	0.655426	0.569479	0.738338
ENSPEMG00000020507	Lrrc46	3.8927	2.10604	2.97097	4.8297	3.64631	5.15619	0.711576	0.704917	0.625366	0.800738	0.80471	0.820579	0.713008
ENSPEMG00000021153	Cnot8	34.6042	26.528	29.5954	37.0769	35.5365	35.1858	0.710975	0.740748	0.646959	0.777161	0.800381	0.708826	0.73139
ENSPEMG00000008138	Hist1h1c	187.827	165.291	141.954	232.453	239.472	175.728	0.710839	0.743817	0.719367	0.684617	0.730175	0.531811	0.731756
ENSPEMG00000008295	Afg3l1	10.3334	9.00642	10.3951	10.9251	12.3249	10.9769	0.710337	0.773513	0.697287	0.723227	0.710681	0.634	0.742086
ENSPEMG00000004522	U4	1.14477	1.49892	1.06246	1.77078	3.16153	1.74263	0.710239	0.765095	0.739599	0.64339	0.655038	0.545868	0.726138
ENSPEMG00000008569	Rgp1	11.5505	10.4573	11.0321	13.8278	15.8	11.5768	0.710116	0.761141	0.738626	0.674569	0.687687	0.517865	0.740883
ENSPEMG00000012406	Pcnt	3.13414	3.71997	3.75995	4.79679	4.65541	3.60239	0.710066	0.696413	0.793521	0.636425	0.622173	0.485691	0.724843
ENSPEMG00000021393	Zfp106	13.5321	11.6227	13.1025	16.9263	24.8409	15.6323	0.709889	0.775139	0.727892	0.673553	0.677841	0.55446	0.738048
ENSPEMG00000022135	Ankrd16	3.46713	2.68548	2.2102	7.3738	4.12803	3.92347	0.709716	0.674573	0.709675	0.719303	0.745035	0.614531	0.714229
ENSPEMG00000012910	Gdnf	0.261825	0.0627847	0.0263722	0.941015	0.337085	0.356856	0.709544	0.674772	0.700555	0.73006	0.75386	0.63459	0.714171
ENSPEMG00000011670	Fyttd1	24.6927	24.52	25.3368	28.247	32.4146	25.9408	0.709396	0.761039	0.751236	0.656192	0.656108	0.515106	0.73732
ENSPEMG00000023993	Nle1	12.0975	8.68888	9.90737	15.2782	11.8041	12.9726	0.709238	0.695484	0.658286	0.772899	0.791438	0.714138	0.718343
ENSPEMG00000008372	Dysf	4.2286	4.46616	4.50667	6.18352	5.17875	4.58137	0.709045	0.67126	0.762023	0.675593	0.675062	0.537593	0.718665
ENSPEMG00000004406	Lifr	3.82662	3.78933	2.59595	5.18505	3.72651	4.71159	0.708988	0.666443	0.659548	0.733187	0.775589	0.732389	0.690016
ENSPEMG00000011288	Sec24d	14.7542	18.2725	18.2331	18.8257	29.4274	22.9983	0.708875	0.757805	0.732184	0.652527	0.632702	0.612344	0.719536
ENSPEMG00000005763	Tsr3	16.9918	12.0324	15.2801	22.0557	16.6689	27.3331	0.708705	0.685422	0.622032	0.791404	0.778837	0.868629	0.697257
ENSPEMG00000013518	Zfp598	21.483	19.156	20.5298	21.2931	24.51	23.4039	0.708604	0.778889	0.656652	0.736149	0.735707	0.713258	0.72854
ENSPEMG00000013606	Harbi1	5.80599	5.02307	5.10481	6.91601	6.59299	5.5417	0.708595	0.728951	0.713668	0.706989	0.738666	0.550728	0.73336
ENSPEMG00000010347	Slc30a7	12.0689	12.1774	12.2201	13.5162	16.665	13.2174	0.708503	0.76893	0.737742	0.654687	0.656791	0.543254	0.732065
ENSPEMG00000015273	Mpnd	8.33488	7.81905	8.34884	9.33372	8.49802	8.64941	0.708388	0.679022	0.693918	0.754115	0.745259	0.677033	0.720339
ENSPEMG00000019910	Katnbl1	3.26921	3.74552	4.81423	4.50532	6.39668	5.34155	0.708241	0.745531	0.735015	0.672114	0.624671	0.638093	0.723088
ENSPEMG00000009125	Iba57	3.77963	3.43929	3.53677	4.45544	4.20969	3.67945	0.707914	0.718752	0.72394	0.702165	0.725786	0.541824	0.732286
ENSPEMG00000016310	Tmem63a	7.51463	6.45711	6.55691	13.1139	12.6955	7.02177	0.707912	0.724897	0.748327	0.671519	0.691163	0.49731	0.732994
ENSPEMG00000015529	Coq8b	50.8851	41.247	40.6142	56.1202	50.2712	51.2729	0.707304	0.715839	0.643796	0.763172	0.806335	0.698233	0.716963
ENSPEMG00000018189	Bckdha	36.5229	33.7734	29.8713	44.0643	39.3816	35.6272	0.707153	0.7041	0.701166	0.702433	0.752343	0.576129	0.716704
ENSPEMG00000007189	Mrpl39	24.5431	19.6316	18.9555	26.977	23.2204	30.5444	0.707148	0.697941	0.606679	0.786487	0.80706	0.844955	0.695839
ENSPEMG00000001705	Tmem170	1.80754	1.74329	2.12305	2.21152	3.48178	2.53546	0.707074	0.769472	0.720838	0.673461	0.654959	0.604154	0.729473
ENSPEMG00000014101	Elavl2	0.109336	0.0751591	0.0710324	0.118388	0.105684	0.116506	0.707005	0.723997	0.621252	0.774141	0.817853	0.748462	0.712265
ENSPEMG00000023258	Lrrfip2	64.0073	59.2043	59.8498	72.6177	62.569	68.0971	0.706821	0.667481	0.656758	0.765616	0.781779	0.740108	0.703275
ENSPEMG00000020725	Tmtc2	0.131765	0.083868	0.23779	0.302643	0.437414	0.21841	0.706783	0.749622	0.745547	0.678012	0.651136	0.551587	0.738292
ENSPEMG00000023367	Mterf4	9.2206	7.28173	7.40823	11.1425	8.47131	11.4341	0.70678	0.679047	0.622768	0.785209	0.800096	0.819447	0.696995
ENSPEMG00000009190	Zfp180	6.18821	7.02049	7.45855	11.3406	11.5895	6.9348	0.706234	0.714809	0.776318	0.643748	0.640657	0.474868	0.729118
ENSPEMG00000010649	Fkbp15	10.8661	11.4807	12.6076	13.7635	15.3935	12.1902	0.706181	0.734971	0.772234	0.644547	0.619215	0.507505	0.731769
ENSPEMG00000018196	Fgfr1op	4.98824	5.11115	4.38212	5.38273	5.3427	6.69939	0.706156	0.693847	0.622584	0.74248	0.753743	0.852624	0.679779
ENSPEMG00000023521	Ctf1	1.32713	2.04315	1.66153	1.83709	2.5146	2.25383	0.705557	0.720521	0.736141	0.628815	0.611424	0.63189	0.696615
ENSPEMG00000014290	Fcgbp	0.21741	0.212184	0.258659	0.285346	0.320767	0.245969	0.705444	0.738149	0.75792	0.665941	0.637604	0.529201	0.735489
ENSPEMG00000023882	Cog5	18.9336	20.3575	19.9743	20.6004	23.1348	20.8398	0.705372	0.744802	0.754248	0.626392	0.611698	0.550756	0.716813
ENSPEMG00000015334	Tslp	1.54832	0.823596	0.598751	2.06843	1.70069	1.41417	0.705331	0.722386	0.664656	0.733895	0.785526	0.630077	0.719286
ENSPEMG00000000467	Tatdn2	27.4628	25.0969	23.9357	32.1285	31.043	26.2674	0.705286	0.724836	0.714917	0.689739	0.730593	0.532289	0.726449
ENSPEMG00000001657	1700066M21Rik	8.38053	9.34587	9.07435	10.2264	15.9922	11.4665	0.705154	0.76481	0.726751	0.650188	0.645197	0.578297	0.721927
ENSPEMG00000001854	Smarcad1	5.62152	4.80931	5.35153	7.05595	8.90172	5.80709	0.705097	0.762757	0.730386	0.670236	0.679453	0.523802	0.736224
ENSPEMG00000000824	Rorb	0.0813723	0.0815743	0.0550681	0.0901121	0.107257	0.162579	0.705073	0.710499	0.620137	0.740817	0.747873	0.848511	0.683979
ENSPEMG00000021565	Ranbp2	12.7553	11.3932	14.1894	18.5441	20.313	13.4271	0.704796	0.73666	0.752189	0.669033	0.661646	0.505592	0.736442
ENSPEMG00000015632	Zfp740	15.636	12.9779	12.5214	16.3509	19.3959	15.506	0.704755	0.772508	0.682567	0.698949	0.736358	0.586673	0.730014
ENSPEMG00000021723	H13	215.731	198.643	163.834	265.186	214.559	226.463	0.704541	0.678781	0.666251	0.726511	0.776744	0.667662	0.699141
ENSPEMG00000003346	SNORD86	2.41314	0.614382	1.45162	4.22293	2.59172	2.5714	0.704349	0.697856	0.671625	0.755196	0.771813	0.662281	0.720526
ENSPEMG00000016917	Prkaa2	0.634648	0.515038	0.400861	0.898038	1.33612	0.648092	0.704139	0.76299	0.721514	0.661151	0.689529	0.52203	0.729307
ENSPEMG00000014461	Utp4	50.9256	45.0816	52.7671	60.674	55.6363	53.1644	0.704044	0.698772	0.709376	0.734143	0.716182	0.621408	0.728209
ENSPEMG00000000562	Clhc1	3.19834	2.95845	2.5998	3.184	3.39965	3.9391	0.703868	0.723957	0.607339	0.749641	0.775631	0.828729	0.689559
ENSPEMG00000008563	2210408I21Rik	0.989444	0.884761	0.849248	1.71632	1.50564	0.932185	0.703836	0.706948	0.742294	0.671808	0.694449	0.502205	0.724878
ENSPEMG00000019123	Terb1	0.886627	1.3544	1.0027	1.84896	1.6217	1.13373	0.703617	0.675077	0.777148	0.62291	0.63399	0.487451	0.706171
ENSPEMG00000012464	Ssr2	203.568	240.552	230.522	255.19	247.35	326.707	0.703476	0.666834	0.658212	0.721322	0.688578	0.844717	0.674812
ENSPEMG00000010750	Lcmt2	6.9907	7.57089	7.62594	11.0239	9.627	7.50476	0.703461	0.68201	0.767123	0.655266	0.65645	0.496737	0.718575
ENSPEMG00000023000	Il15ra	1.00759	0.252109	0.764963	1.73286	0.875228	1.77712	0.70337	0.677529	0.630216	0.788298	0.781369	0.811578	0.701286
ENSPEMG00000001085	Upf1	31.0844	27.8061	31.9827	42.9769	37.5333	31.7565	0.703283	0.693926	0.735685	0.697792	0.696387	0.546238	0.726148
ENSPEMG00000015115	Mecp2	4.94118	3.491	3.49253	6.78245	5.65663	4.56321	0.703237	0.711062	0.692126	0.718442	0.755087	0.582237	0.722547
ENSPEMG00000023280	Dgke	1.32332	1.06128	1.21795	1.68876	2.06405	1.31946	0.703056	0.758198	0.725136	0.675241	0.68723	0.522412	0.735322
ENSPEMG00000024024	Sema6c	1.48788	1.39677	1.19233	1.50332	1.53207	1.62038	0.703024	0.72476	0.618095	0.733747	0.788477	0.755728	0.692839
ENSPEMG00000019707	Nup155	4.82431	5.64314	6.11869	6.71926	8.98252	6.32103	0.702953	0.74488	0.758367	0.634671	0.612852	0.527397	0.724086
ENSPEMG00000022351	Tmem62	3.31812	2.8231	3.229	4.50657	4.20752	3.23736	0.702489	0.71459	0.732101	0.690791	0.699456	0.52477	0.730361
ENSPEMG00000021953	Eml6	0.019954	0.0502947	0.0302484	0.0510691	0.0596164	0.0425253	0.701993	0.688506	0.773747	0.596658	0.595037	0.525131	0.69439
ENSPEMG00000014342	Tmed1	23.97	21.4839	21.811	27.1335	25.1244	36.0447	0.701481	0.687001	0.609501	0.769058	0.760314	0.879833	0.682638
ENSPEMG00000021421	Serpinb2	0.589364	0.998779	0.771107	1.61958	2.66499	6.05774	0.701293	0.699374	0.63032	0.735932	0.715495	0.855842	0.681238
ENSPEMG00000021828	Dhx35	2.53298	2.5768	2.83726	3.5466	4.47081	2.85034	0.701174	0.746547	0.752471	0.643433	0.638599	0.496054	0.729248
ENSPEMG00000001237	Sfswap	6.36083	7.35924	7.68533	11.113	8.48498	7.80024	0.701025	0.6471	0.757854	0.668752	0.653567	0.556139	0.704937
ENSPEMG00000018300	Ctcf	16.4612	14.591	16.9125	21.6756	19.6382	16.6755	0.70094	0.699664	0.731388	0.697786	0.694661	0.54395	0.726775
ENSPEMG00000016198	Tma16	26.2238	24.0675	27.3404	37.043	28.1475	49.2164	0.700801	0.663686	0.626019	0.766037	0.742529	0.872283	0.680182
ENSPEMG00000006786	Gmip	1.48707	1.79563	2.32508	2.6786	2.56467	2.09745	0.700705	0.681159	0.775376	0.654565	0.603294	0.546063	0.716695
ENSPEMG00000017929	Dhtkd1	2.63291	2.37322	2.25935	3.7569	2.58699	3.0158	0.700368	0.650192	0.674763	0.734827	0.754133	0.685625	0.695131
ENSPEMG00000017104	Cpsf1	14.8919	12.8254	13.489	16.0131	16.0788	14.468	0.700212	0.741982	0.679353	0.722439	0.751405	0.587179	0.729569
ENSPEMG00000015230	Trim56	5.12419	5.08	6.06929	7.75137	11.1651	6.36286	0.700192	0.752896	0.743382	0.647346	0.639846	0.514062	0.728343
ENSPEMG00000005161	Dnajb12	25.1216	26.7066	25.8032	31.794	38.963	27.2873	0.699772	0.746075	0.750007	0.631059	0.637945	0.48818	0.723423
ENSPEMG00000004551	Zfp276	4.72078	5.06273	5.49294	6.26472	5.15037	6.4153	0.699547	0.629498	0.681624	0.731766	0.685986	0.791879	0.680266
ENSPEMG00000000977	SNORA25	2.86001	3.68629	2.12905	5.98248	3.14148	4.57137	0.699477	0.630774	0.687591	0.701085	0.722785	0.686351	0.678199
ENSPEMG00000017206	0610030E20Rik	1.15931	1.68456	1.4696	1.47518	2.39771	2.47067	0.699195	0.724693	0.684388	0.667584	0.64416	0.725125	0.689269
ENSPEMG00000017664	Adamts20	0.00889731	0.0135915	0.0256904	0.0262745	0.023455	0.0284425	0.699154	0.664622	0.722712	0.69987	0.624469	0.712932	0.69869
ENSPEMG00000009952	Fosl1	21.4481	18.3893	17.0736	31.5995	20.9827	24.2399	0.699069	0.655147	0.672123	0.733223	0.7579	0.674376	0.696114
ENSPEMG00000022766	Sp3	13.9018	14.1845	15.7399	18.7615	25.1489	16.3271	0.698876	0.750934	0.743951	0.64272	0.635048	0.511114	0.726133
ENSPEMG00000019696	Nsmaf	6.51408	5.07589	5.70416	6.32362	7.4517	7.22159	0.698762	0.764968	0.62727	0.747997	0.757417	0.730743	0.717799
ENSPEMG00000007152	F8a	7.21753	4.19378	4.75846	9.51698	7.48715	6.96365	0.698757	0.705629	0.6596	0.744348	0.777522	0.642815	0.715845
ENSPEMG00000005554	Klhl24	17.3857	16.9702	13.3942	24.0666	22.3342	16.5142	0.69857	0.704923	0.723594	0.660096	0.704745	0.505592	0.712293
ENSPEMG00000023022	Gpbp1l1	20.2228	22.3938	22.9439	33.627	30.0752	21.9612	0.698557	0.682973	0.767375	0.644837	0.643105	0.481603	0.71578
ENSPEMG00000022129	Rad18	4.16403	4.9075	5.09054	4.92163	5.87548	5.64579	0.698522	0.714837	0.726321	0.647664	0.598438	0.661967	0.697367
ENSPEMG00000013260	Mybbp1a	59.4562	55.125	64.8698	76.1981	79.7522	61.7874	0.698511	0.726133	0.746123	0.668284	0.654919	0.507628	0.73058
ENSPEMG00000020284	Fzr1	21.7703	20.4537	18.7231	22.596	21.5044	24.9255	0.698503	0.691191	0.599127	0.758764	0.789353	0.833997	0.679821
ENSPEMG00000013303	Galnt6	0.153317	0.105393	0.0199212	0.247507	0.194003	0.137232	0.698408	0.70496	0.679119	0.695522	0.755372	0.582952	0.705841
ENSPEMG00000000514	Zc3hc1	22.6427	21.188	21.5752	25.8668	21.9188	25.9927	0.698333	0.650747	0.62958	0.769287	0.769692	0.813275	0.68387
ENSPEMG00000010350	Tcap	0.516914	0.514979	0.730056	1.03978	0.612221	0.981887	0.69814	0.633196	0.67869	0.742294	0.701888	0.769854	0.687098
ENSPEMG00000010386	Rbpj	21.8197	19.5692	18.0958	31.4676	29.4889	20.2231	0.698133	0.711105	0.728872	0.667011	0.698258	0.497198	0.719988
ENSPEMG00000012280	Nfya	16.1704	18.031	16.9618	19.6526	22.8154	17.7177	0.697821	0.73386	0.759182	0.61383	0.617687	0.480736	0.715676
ENSPEMG00000022741	Luc7l2	10.7066	10.7524	11.4483	13.8801	12.1467	11.3595	0.697498	0.660116	0.745124	0.679938	0.667345	0.548527	0.710473
ENSPEMG00000007368	Fam118a	8.02876	7.67966	6.47748	8.15603	8.36567	8.55531	0.697435	0.72183	0.624612	0.713379	0.77453	0.714091	0.68885
ENSPEMG00000003801	Smc1a	10.5349	11.043	12.3775	15.2764	12.8902	12.0576	0.697426	0.652895	0.752842	0.675931	0.647658	0.560981	0.707967
ENSPEMG00000012385	Pim1	8.80634	6.06793	5.9106	17.7307	12.2278	8.19925	0.697328	0.685233	0.712655	0.693535	0.719914	0.547515	0.713415
ENSPEMG00000013072	Zfp592	8.34065	8.14874	7.16726	10.497	12.7166	8.33579	0.69681	0.745861	0.728696	0.641775	0.670304	0.49	0.720603
ENSPEMG00000014738	Ercc6	1.79839	1.86944	2.161	2.89287	3.26082	1.99579	0.696498	0.722906	0.760556	0.638934	0.630216	0.474495	0.724407
ENSPEMG00000022076	Adnp	17.028	14.8249	15.3766	25.1135	26.1349	15.97	0.69649	0.725022	0.735358	0.659143	0.678395	0.483619	0.724497
ENSPEMG00000009878	9530077C05Rik	0.479768	1.03063	0.76841	0.954369	1.1945	1.02247	0.696291	0.684713	0.756634	0.599894	0.578194	0.579819	0.684041
ENSPEMG00000009645	Rft1	4.35529	4.94825	3.83819	5.69242	6.96326	4.6796	0.696172	0.735133	0.738231	0.620506	0.650042	0.485013	0.711404
ENSPEMG00000005804	Sema6a	4.4858	3.21288	3.20846	6.82026	6.44936	3.88119	0.695983	0.71907	0.713118	0.680262	0.711736	0.513568	0.721623
ENSPEMG00000011281	Pram1	0.619492	1.19606	0.919216	1.25349	1.71375	1.1002	0.695921	0.711344	0.767488	0.595487	0.586312	0.503488	0.70116
ENSPEMG00000000300	Dchs2	0.0103487	0.0260841	0.0156876	0.044822	0.0491059	0.0176437	0.695661	0.699289	0.772011	0.608884	0.617973	0.453287	0.709177
ENSPEMG00000007951	Oxsm	11.3659	9.35681	10.0239	11.2477	11.9148	11.8918	0.695405	0.750873	0.612726	0.761235	0.781887	0.736233	0.713664
ENSPEMG00000016813	Rnf41	32.3684	28.8815	31.3236	32.3248	35.376	34.1396	0.695325	0.763001	0.641595	0.736477	0.733118	0.700552	0.71976
ENSPEMG00000006819	Cenpo	1.34857	1.39245	2.00104	2.09774	3.05767	2.00472	0.695303	0.741967	0.73775	0.651536	0.619032	0.55107	0.721637
ENSPEMG00000002777	Paqr6	2.4127	2.8362	3.33359	3.20373	4.05251	3.45469	0.69529	0.722242	0.741045	0.644278	0.592381	0.598168	0.709057
ENSPEMG00000011604	Atf7ip2	0.934646	0.82145	1.05361	1.14689	1.32759	1.03005	0.694844	0.741754	0.724993	0.676423	0.652562	0.548922	0.72842
ENSPEMG00000000279	Pskh1	11.8418	11.9426	10.2836	14.2201	15.4945	11.646	0.694735	0.730519	0.727277	0.636886	0.675951	0.482187	0.713675
ENSPEMG00000023965	Mapk1ip1	4.82828	3.97319	5.55995	6.60107	5.48023	5.79825	0.694593	0.670668	0.687909	0.741387	0.703415	0.684424	0.709621
ENSPEMG00000009371	Tlr3	0.0298248	0.0439331	0.0369075	0.071299	0.0486721	0.131663	0.694322	0.655773	0.627415	0.737285	0.715459	0.86232	0.666311
ENSPEMG00000024045	Rabl2	4.37298	4.3344	4.1743	6.89585	4.37358	5.67144	0.694155	0.626501	0.675374	0.724591	0.728095	0.704772	0.681607
ENSPEMG00000013552	Dexi	9.42822	9.92873	9.14782	10.7597	12.2073	17.4713	0.694085	0.692284	0.618353	0.730669	0.715918	0.852512	0.672897
ENSPEMG00000021598	Mcmbp	20.1472	17.4285	17.7006	21.3502	24.3931	19.812	0.694071	0.760816	0.68604	0.683218	0.712443	0.552506	0.723697
ENSPEMG00000002369	Dpy19l4	5.68702	6.45713	6.21812	6.50217	7.04359	6.41093	0.693999	0.70204	0.768234	0.594864	0.571984	0.521958	0.69658
ENSPEMG00000016372	2310022A10Rik	6.95323	6.15071	6.80518	9.65657	7.46465	7.39776	0.693991	0.65821	0.698905	0.715969	0.719551	0.611012	0.704443
ENSPEMG00000010995	Nob1	44.7947	39.7775	48.1096	54.1695	49.3277	70.5374	0.693973	0.674023	0.617827	0.763427	0.730497	0.867652	0.680117
ENSPEMG00000014872	Evc2	8.27075	7.25376	7.88717	9.9062	10.3096	8.00214	0.693758	0.731792	0.71981	0.673802	0.687741	0.505043	0.726027
ENSPEMG00000015730	Supt5	73.6957	76.7465	72.1753	88.6437	85.2388	74.1192	0.693719	0.686474	0.750809	0.633128	0.657411	0.469159	0.707099
ENSPEMG00000020827	Cog3	3.16049	3.26718	3.42215	5.42648	9.65643	4.42261	0.693611	0.752557	0.729274	0.637149	0.64005	0.512209	0.719091
ENSPEMG00000022399	Cwf19l2	6.63288	6.62046	6.39829	9.65941	6.56534	8.42499	0.693607	0.62442	0.668654	0.728096	0.729931	0.723826	0.678506
ENSPEMG00000011781	Mysm1	2.3281	3.03888	2.70846	3.76555	3.63086	2.72223	0.693518	0.67495	0.778313	0.606182	0.605488	0.461234	0.70165
ENSPEMG00000017670	Morn1	2.78489	2.77129	2.1022	3.85353	2.83871	3.06927	0.693421	0.650358	0.674211	0.6996	0.742867	0.640275	0.683388
ENSPEMG00000002691	Slc8a2	0.0149539	0.00571085	0.0269865	0.05888	0.0262809	0.0318692	0.693388	0.64889	0.703133	0.721701	0.696177	0.646438	0.702411
ENSPEMG00000018721	Phf7	0.464947	0.388718	0.149671	0.556633	0.795043	0.468659	0.693316	0.748327	0.681502	0.660689	0.713611	0.55489	0.707789
ENSPEMG00000000582	Nfat5	1.99418	2.78563	3.90304	4.91677	10.0829	4.68564	0.693283	0.746898	0.735003	0.635461	0.618641	0.532691	0.716743
ENSPEMG00000008119	Coq9	42.932	39.1931	42.982	49.0053	42.7247	47.0408	0.693277	0.654835	0.648074	0.764159	0.748435	0.754568	0.694642
ENSPEMG00000009767	Snapc2	21.6751	18.3685	17.5537	25.7161	20.1472	24.2025	0.692961	0.662228	0.622564	0.75834	0.787529	0.755253	0.685441
ENSPEMG00000023635	Rnf39	0.588193	1.44544	1.35685	1.15799	4.03753	3.79694	0.69287	0.733687	0.675817	0.668035	0.644205	0.707262	0.691134
ENSPEMG00000006061	F12	0.181471	0.180189	0.183395	0.464445	0.276404	0.219155	0.692712	0.65221	0.726732	0.678748	0.686754	0.550722	0.700879
ENSPEMG00000018737	Irak4	10.7048	11.4838	12.5855	12.4622	12.6695	14.6164	0.692633	0.669301	0.665699	0.713011	0.652704	0.810687	0.677816
ENSPEMG00000024178	Usp19	28.191	26.0642	24.87	36.8566	36.2912	26.5579	0.692452	0.712849	0.725879	0.657032	0.687085	0.483612	0.716399
ENSPEMG00000006436	Bloc1s4	12.0988	11.2523	13.216	15.4124	13.9461	21.8031	0.69227	0.669622	0.616969	0.754329	0.723405	0.869737	0.674191
ENSPEMG00000016912	Mon2	7.93415	7.67952	7.54375	10.7113	11.7186	7.76263	0.692125	0.725875	0.739178	0.639705	0.657774	0.466578	0.719038
ENSPEMG00000001199	Flad1	15.9989	13.2679	14.056	21.2299	15.3095	18.0067	0.69199	0.650986	0.651172	0.747528	0.760387	0.708051	0.691112
ENSPEMG00000009972	Supt6	31.9002	35.2928	36.026	49.5071	49.0793	34.0585	0.691955	0.694764	0.765254	0.627181	0.625599	0.45657	0.71335
ENSPEMG00000012414	Myg1	41.0764	33.1705	34.9627	43.9462	39.8232	51.6391	0.691912	0.687377	0.588889	0.778362	0.784161	0.853553	0.682267
ENSPEMG00000018007	Asphd2	0.0161439	0.00616532	0.00582681	0.0317828	0.0283723	0.0114684	0.691912	0.714633	0.702872	0.681814	0.716311	0.518826	0.716953
ENSPEMG00000014666	Zkscan2	0.597294	0.452409	0.409604	0.712076	0.769796	0.53746	0.691885	0.738341	0.685436	0.682063	0.726863	0.5352	0.717233
ENSPEMG00000018767	Synj1	3.3821	3.61074	3.43389	5.13158	5.01789	3.41792	0.691148	0.696841	0.754015	0.630713	0.644153	0.456032	0.711732
ENSPEMG00000009393	Cxcl3	4.07517	2.31995	2.79553	5.50638	8.34079	17.8282	0.691057	0.698527	0.605298	0.743104	0.728908	0.856942	0.675617
ENSPEMG00000021536	Mtfmt	12.5529	11.3688	11.9922	14.1447	12.2695	15.6007	0.691051	0.65903	0.605097	0.771525	0.761629	0.855645	0.675531
ENSPEMG00000004422	Derl2	20.1806	21.1448	20.4537	22.2549	26.2863	34.8549	0.690971	0.696049	0.619928	0.723221	0.704063	0.84096	0.672442
ENSPEMG00000009687	Hpcal1	20.2898	21.2078	22.2421	22.7643	21.7668	22.7113	0.690632	0.629932	0.718851	0.686591	0.617812	0.706471	0.680952
ENSPEMG00000021227	Apba3	31.0149	24.821	25.9392	33.0348	30.7151	31.21	0.690513	0.710185	0.619686	0.758591	0.79358	0.698421	0.705131
ENSPEMG00000021910	Mtcl1	4.4706	4.04749	4.12007	7.05101	5.04792	4.73513	0.69044	0.653241	0.704785	0.695155	0.709861	0.577531	0.698598
ENSPEMG00000024218	Agfg1	43.4562	42.2219	41.1681	44.0019	50.9793	45.4913	0.69016	0.763897	0.680815	0.659551	0.679579	0.582696	0.70979
ENSPEMG00000018720	Irf2	14.4971	12.7095	11.2212	22.3996	16.9382	14.0839	0.690147	0.671074	0.701777	0.684374	0.717922	0.548356	0.701053
ENSPEMG00000018112	Mtrf1l	6.16515	6.47476	6.8719	7.45204	7.78103	11.1262	0.689968	0.676846	0.622263	0.732169	0.700695	0.856405	0.669715
ENSPEMG00000018778	Ppwd1	14.2341	14.3628	15.1347	15.9646	14.7285	16.8506	0.689933	0.636424	0.645389	0.741493	0.696859	0.831456	0.671025
ENSPEMG00000011085	Car14	0.0119167	0.163835	0.0258066	0.105573	0.178017	0.21587	0.689828	0.679053	0.686852	0.633791	0.633883	0.694694	0.663122
ENSPEMG00000021000	Hsd17b3	0.0590748	0.203045	0.106609	0.135685	0.363376	0.314745	0.689717	0.721049	0.691635	0.63538	0.624067	0.660907	0.682092
ENSPEMG00000024002	Lss	6.50926	8.65693	9.24323	8.75856	10.6884	10.6281	0.689335	0.690731	0.718721	0.641849	0.58432	0.672432	0.68365
ENSPEMG00000024001	Fam229a	0.284176	0.139534	0.307703	0.519502	0.71347	0.302813	0.688603	0.739389	0.719051	0.662499	0.660763	0.508705	0.723021
ENSPEMG00000005129	Eftud2	51.7061	49.4708	50.7737	54.6929	53.3193	51.2659	0.688498	0.6996	0.694285	0.701936	0.71731	0.551326	0.715344
ENSPEMG00000011833	Bbs7	7.82686	9.05415	7.52507	9.93775	9.0344	8.54687	0.688442	0.64491	0.733178	0.62028	0.650998	0.530987	0.676468
ENSPEMG00000020877	Dcun1d5	29.7198	30.3736	31.2698	34.6137	34.6136	48.2226	0.688412	0.671749	0.614951	0.736017	0.709474	0.862274	0.666754
ENSPEMG00000012801	Chek2	1.02628	0.744181	0.759587	0.933505	1.28995	1.23202	0.688304	0.757215	0.614687	0.722715	0.7432	0.721524	0.700687
ENSPEMG00000016254	4930430F08Rik	4.31355	3.9048	4.26703	4.85767	4.75757	6.71497	0.688296	0.678777	0.602088	0.753389	0.732167	0.869488	0.671671
ENSPEMG00000010788	Chtop	43.4718	39.0652	38.5206	44.5927	42.496	48.7458	0.688139	0.687889	0.581563	0.769133	0.789491	0.8381	0.677193
ENSPEMG00000021693	Csnk1g1	4.89531	4.7617	4.5921	6.34549	8.59268	5.21636	0.688132	0.745351	0.722961	0.632869	0.647027	0.490844	0.714644
ENSPEMG00000016852	Cyb5r1	53.9262	65.4486	62.0993	62.3785	72.1451	80.2316	0.687695	0.684377	0.669319	0.665947	0.63089	0.760901	0.667411
ENSPEMG00000015011	Pou6f1	1.25822	2.03553	1.31446	2.50197	3.62804	1.75845	0.687608	0.72181	0.745996	0.599779	0.61395	0.468607	0.702223
ENSPEMG00000011992	Ica1	0.222791	0.218786	0.137849	0.532602	0.349595	0.220445	0.6874	0.66374	0.71691	0.661568	0.692511	0.518125	0.696489
ENSPEMG00000010428	Abtb1	10.5531	7.59178	7.59089	11.9321	10.2954	10.4947	0.687387	0.698759	0.623212	0.746113	0.788951	0.677683	0.69897
ENSPEMG00000007001	Uhrf1bp1	0.810495	0.805589	1.09264	1.72773	4.95244	2.12767	0.687354	0.753546	0.707228	0.640977	0.636747	0.552194	0.710122
ENSPEMG00000008055	Pex16	28.1514	23.0482	26.4406	31.1984	27.6838	35.559	0.687327	0.674374	0.595253	0.777219	0.765303	0.849212	0.680284
ENSPEMG00000015646	Ell2	23.4983	21.6431	22.3199	25.0218	30.1166	24.2237	0.687241	0.758009	0.695945	0.657555	0.670386	0.537277	0.716321
ENSPEMG00000023707	Nrde2	3.39101	2.65171	3.0831	4.69436	3.62304	3.45854	0.687224	0.66811	0.680233	0.718647	0.730106	0.605074	0.703034
ENSPEMG00000019145	Dzip3	1.55467	1.56948	2.02144	2.54015	2.69869	1.77884	0.68712	0.703921	0.753033	0.639907	0.617742	0.481231	0.715745
ENSPEMG00000018453	Ermard	1.16212	1.53529	0.987397	1.53803	1.72967	1.39238	0.687015	0.69566	0.721182	0.600903	0.63961	0.522358	0.680881
ENSPEMG00000012175	Mchr1	0.353434	0.196328	0.197146	0.463875	0.545856	0.296725	0.686805	0.738885	0.684166	0.677917	0.714444	0.527098	0.715973
ENSPEMG00000017692	Zfp551	0.0571896	0.0786262	0.123849	0.101331	0.190967	0.158445	0.686674	0.724822	0.701318	0.657822	0.60919	0.650897	0.697715
ENSPEMG00000020835	Zswim8	18.0027	19.5577	18.8052	21.8669	26.8351	19.7996	0.686495	0.733932	0.738909	0.611991	0.61541	0.480167	0.708171
ENSPEMG00000010670	Btbd10	6.81574	5.9934	6.67305	6.72482	7.73139	7.87362	0.686177	0.742399	0.618215	0.733208	0.717901	0.761599	0.698398
ENSPEMG00000015091	Gtpbp4	43.2468	38.8773	45.4007	49.7367	44.1922	49.8645	0.686122	0.656089	0.638861	0.761228	0.725088	0.77824	0.688682
ENSPEMG00000012938	Klhl29	3.40225	3.60593	2.95634	4.81259	6.14222	3.50193	0.686003	0.730924	0.728949	0.619933	0.644451	0.466975	0.708407
ENSPEMG00000002944	Tmem40	1.13442	1.22013	1.00273	1.11668	2.1768	2.07226	0.685864	0.739409	0.646566	0.673129	0.67241	0.708183	0.685148
ENSPEMG00000022136	Atl1	2.7876	2.64184	2.81316	3.00052	2.96305	2.7937	0.68586	0.70519	0.705607	0.69362	0.685101	0.5447	0.718073
ENSPEMG00000019568	Mroh8	0.0650309	0.0682967	0.14083	0.213379	0.109527	0.167465	0.685636	0.623882	0.694537	0.712908	0.664679	0.697009	0.683199
ENSPEMG00000022470	Nup37	8.87837	8.35768	8.59235	11.209	9.05248	14.3521	0.685552	0.649409	0.604316	0.75149	0.735879	0.863766	0.662641
ENSPEMG00000018947	Zfp784	4.25114	4.09068	4.13761	5.91259	4.51212	4.58084	0.684	0.634182	0.695066	0.693721	0.702662	0.597795	0.686799
ENSPEMG00000018646	Zscan21	8.09459	8.17462	8.5879	9.23404	8.39564	10.1265	0.683668	0.634616	0.627164	0.73871	0.700957	0.84431	0.661882
ENSPEMG00000014078	Numa1	36.4117	39.4611	40.6748	55.9351	59.9529	38.3801	0.683622	0.702629	0.752935	0.617562	0.618162	0.445236	0.708527
ENSPEMG00000005910	Prickle3	10.0732	10.6125	9.30665	16.3501	12.729	10.4188	0.683497	0.651655	0.724018	0.650637	0.673298	0.508271	0.691145
ENSPEMG00000012388	Tacc3	2.21872	5.17474	5.43402	5.31706	7.76383	6.31869	0.683493	0.68901	0.74177	0.607839	0.558554	0.586765	0.683578
ENSPEMG00000011777	Ccdc85c	1.00338	0.60732	1.14795	1.78902	1.68023	1.02884	0.683492	0.70071	0.714996	0.678965	0.669274	0.521707	0.715426
ENSPEMG00000007661	5730455P16Rik	9.50097	10.1504	11.8379	11.8189	13.5389	11.5068	0.683443	0.70977	0.740849	0.634344	0.584284	0.546327	0.705359
ENSPEMG00000020531	G3bp1	120.392	116.589	123.911	124.873	128.266	123.639	0.683349	0.725207	0.69565	0.691099	0.653985	0.595662	0.715621
ENSPEMG00000017575	Gtf2e1	8.22038	7.06797	8.07957	8.72423	10.706	8.71001	0.683276	0.755312	0.681099	0.674879	0.672815	0.571145	0.715173
ENSPEMG00000023523	Pxmp4	9.89913	12.1208	11.7601	11.9841	15.872	13.2229	0.683026	0.721349	0.724767	0.609101	0.585517	0.564285	0.690648
ENSPEMG00000024085	Dcdc2b	0.0173767	0.318534	0.263414	0.410518	0.305389	0.35181	0.682735	0.614783	0.748594	0.614712	0.570028	0.609819	0.662948
ENSPEMG00000012922	Irf4	0.0316236	0.0724619	0.0171208	0.0726344	0.175995	0.0786276	0.682479	0.733697	0.710254	0.608069	0.626595	0.524779	0.692546
ENSPEMG00000017646	Rab33b	10.794	11.4246	11.4263	11.3825	12.8124	14.2749	0.682449	0.693167	0.632418	0.694637	0.664371	0.801513	0.666795
ENSPEMG00000024130	Alas1	28.2117	18.1131	20.6519	37.5593	28.2115	27.8612	0.682428	0.677101	0.64582	0.731306	0.759451	0.63595	0.697017
ENSPEMG00000010096	Ncl	238.407	226.777	260.448	305.51	248.037	281.293	0.682154	0.624778	0.6701	0.728273	0.694546	0.712265	0.680573
ENSPEMG00000011717	Fbxo34	3.54404	4.26729	4.04522	6.69948	6.10951	3.84863	0.682089	0.67194	0.755034	0.617344	0.62216	0.448928	0.698921
ENSPEMG00000001422	Tada1	5.94135	5.7154	4.47428	6.59661	6.11451	6.10286	0.681947	0.680566	0.638007	0.685199	0.752993	0.632732	0.675078
ENSPEMG00000003580	Nadsyn1	3.11164	3.16158	3.63524	4.23174	3.32432	4.30169	0.681816	0.616748	0.655153	0.728738	0.684435	0.781904	0.666904
ENSPEMG00000015531	Zfp398	1.56229	1.46726	1.56095	2.8117	2.60426	1.49327	0.681812	0.688761	0.7348	0.639949	0.651688	0.461974	0.706273
ENSPEMG00000010909	Rasd2	0.101224	0.220347	0.0657627	0.328816	0.257952	0.151008	0.681631	0.653184	0.735468	0.606951	0.639362	0.486881	0.678037
ENSPEMG00000023239	Derl1	47.8742	44.8471	41.6806	48.9208	63.0274	50.9104	0.68147	0.7553	0.671573	0.650521	0.677465	0.564994	0.701524
ENSPEMG00000009897	Qtrt1	18.0979	15.1896	16.6577	21.9155	16.9665	23.4476	0.68125	0.644018	0.600379	0.76391	0.758269	0.825817	0.668485
ENSPEMG00000022757	Slc30a5	17.2633	16.953	17.3102	18.8783	22.1301	17.9781	0.681227	0.743481	0.713249	0.631164	0.635455	0.500894	0.709213
ENSPEMG00000011886	Ikzf2	0.89409	0.644352	1.01496	1.46211	1.19117	0.968093	0.681141	0.673967	0.704077	0.694424	0.678677	0.560095	0.706564
ENSPEMG00000002313	Ribc2	0.0621054	0.142308	0.153708	0.270737	0.187111	0.141811	0.680866	0.627319	0.760359	0.623429	0.595455	0.513551	0.683449
ENSPEMG00000013167	Vps16	31.4267	27.7329	28.5921	36.5736	30.3521	33.1752	0.680811	0.647461	0.632305	0.741964	0.76022	0.700725	0.681846
ENSPEMG00000018464	Aco1	26.1889	25.4276	26.5751	28.7397	29.2851	26.1666	0.680803	0.711345	0.727467	0.647246	0.645657	0.475279	0.713183
ENSPEMG00000012685	Tmem179	0.328474	0.263431	0.320101	0.452672	0.346368	0.350016	0.680676	0.653237	0.672428	0.719896	0.718947	0.623812	0.694604
ENSPEMG00000018035	Ide	13.2742	10.9989	13.8489	16.6908	20.0059	13.7025	0.680505	0.733868	0.710105	0.655403	0.650679	0.506011	0.715404
ENSPEMG00000013118	Zfp444	8.47832	8.58444	7.55761	12.7179	9.33643	9.06312	0.680325	0.633596	0.696768	0.671266	0.696475	0.565762	0.680057
ENSPEMG00000016991	Moap1	32.157	24.9377	22.0166	33.4553	32.5753	31.7707	0.680206	0.712779	0.608604	0.723959	0.782761	0.663934	0.689913
ENSPEMG00000023966	Cox6a2	0.292501	0.614382	0.105573	0.575854	0.599737	0.571421	0.679659	0.663547	0.684152	0.615371	0.657748	0.602232	0.657231
ENSPEMG00000016655	Syngap1	1.35892	1.72197	1.67802	1.85128	2.1248	1.6804	0.679555	0.690957	0.763365	0.583065	0.558513	0.476186	0.690416
ENSPEMG00000006925	Stox2	0.0820085	0.154752	0.0835746	0.166201	0.220429	0.12337	0.679319	0.697025	0.741101	0.580407	0.599192	0.467815	0.684119
ENSPEMG00000009666	Zfp334	1.00158	0.838066	1.23073	1.69489	1.51302	1.09125	0.679268	0.678716	0.725486	0.665808	0.64645	0.512445	0.707012
ENSPEMG00000000521	Socs7	1.72726	1.6326	1.83129	2.28116	3.80081	2.1933	0.679131	0.744812	0.705657	0.631496	0.63039	0.520199	0.705524
ENSPEMG00000017674	Mylip	17.5336	14.8061	14.5272	22.2198	22.0589	15.9415	0.6791	0.708164	0.697559	0.658892	0.693023	0.489017	0.705724
ENSPEMG00000009454	Map2k3	40.3968	41.172	42.4834	45.1376	41.7	43.3381	0.679045	0.605034	0.699475	0.690265	0.649764	0.668135	0.671391
ENSPEMG00000002133	U1	0.703014	0.966527	0.304487	0.830424	1.72973	1.19859	0.678881	0.731638	0.670025	0.626377	0.657495	0.591902	0.680245
ENSPEMG00000006553	Bnc2	4.65742	4.95179	4.95223	7.0144	4.95207	5.76188	0.678858	0.603694	0.686936	0.690284	0.681676	0.652809	0.667897
ENSPEMG00000002161	Cep68	5.07342	5.11638	5.70258	6.91381	7.20262	5.30074	0.67847	0.697179	0.745095	0.625759	0.614868	0.455706	0.706926
ENSPEMG00000017347	Supt20	5.25157	6.98409	6.83105	7.46697	11.769	7.93679	0.67843	0.726378	0.72398	0.605306	0.589651	0.525468	0.693817
ENSPEMG00000022159	Dph1	6.33931	7.31454	7.75875	7.97026	9.14785	7.63546	0.67841	0.698921	0.752604	0.600353	0.560636	0.505192	0.694482
ENSPEMG00000018739	Pstpip1	0.06097	0.0279412	0.0528142	0.156043	0.117868	0.0519749	0.677951	0.679351	0.709843	0.666573	0.677627	0.50031	0.703163
ENSPEMG00000008883	Mgea5	15.1269	13.3939	13.5812	19.4835	19.0968	14.0771	0.677947	0.700755	0.708575	0.651503	0.677352	0.475541	0.705082
ENSPEMG00000009306	2300009A05Rik	3.60518	4.86655	3.5558	4.53262	4.76766	4.83055	0.67793	0.654337	0.695163	0.602964	0.619022	0.622938	0.650815
ENSPEMG00000017974	Fem1c	10.9814	10.0233	9.73139	15.89	15.4466	10.1112	0.677666	0.695161	0.718564	0.639234	0.664253	0.460967	0.702555
ENSPEMG00000020476	Zfp810	2.11651	1.65913	1.58932	3.85722	2.60264	2.03887	0.677413	0.655439	0.69134	0.677094	0.70301	0.539825	0.690197
ENSPEMG00000019047	Zbed5	4.69159	4.82869	4.85867	6.54407	7.56104	4.80221	0.677339	0.713612	0.735457	0.613677	0.621586	0.445017	0.704444
ENSPEMG00000016082	Rnf167	51.8666	47.9806	42.7354	61.3989	50.1267	54.335	0.67724	0.643194	0.633072	0.711606	0.755965	0.666415	0.670239
ENSPEMG00000021822	Pex26	1.6001	1.81507	2.07565	2.26904	3.0627	2.05111	0.67713	0.721308	0.734766	0.61191	0.589099	0.493902	0.701684
ENSPEMG00000022410	Ptpro	0.0047378	0.0162842	0.00513004	0.0139911	0.0291428	0.0151455	0.677093	0.711883	0.717742	0.587834	0.60018	0.519025	0.679705
ENSPEMG00000008274	Tyw1	18.1573	18.3223	18.8414	19.6401	21.4932	18.8336	0.676978	0.727403	0.728319	0.617136	0.60664	0.481653	0.704805
ENSPEMG00000009202	Unc119	20.3622	19.2218	18.7259	20.0914	20.6315	21.8869	0.676762	0.706235	0.571156	0.738423	0.765286	0.807447	0.668787
ENSPEMG00000017577	Gnl3	24.1433	20.9255	31.2964	32.0809	30.7248	44.4956	0.676632	0.662194	0.618413	0.737539	0.686753	0.830163	0.668699
ENSPEMG00000021789	Thoc1	16.8091	16.3841	18.2471	19.522	17.5402	21.4869	0.676524	0.634128	0.620578	0.740362	0.696377	0.832318	0.661416
ENSPEMG00000004274	SCARNA17	2.30589	3.96276	2.49679	3.40474	4.05251	4.03668	0.676385	0.662842	0.697383	0.598162	0.602386	0.624665	0.65211
ENSPEMG00000013503	Orc4	27.8936	26.5877	26.1167	28.3166	30.2758	36.5419	0.675985	0.685945	0.584854	0.728625	0.72249	0.843712	0.659502
ENSPEMG00000011023	Dennd5b	1.47466	1.08956	1.66844	2.12111	3.46436	1.82151	0.675441	0.739579	0.701371	0.641238	0.634351	0.516575	0.707106
ENSPEMG00000014110	Myo7b	0.0551235	0.0315774	0.0410349	0.12548	0.078713	0.0513963	0.675349	0.658775	0.692967	0.67787	0.695496	0.533121	0.692845
ENSPEMG00000009392	Eif1ad	27.425	23.6567	23.0473	27.7348	28.1757	26.9701	0.675306	0.722821	0.609715	0.716766	0.769808	0.639972	0.692581
ENSPEMG00000020885	Mppe1	9.51178	8.27777	7.67763	9.49543	9.33766	10.5042	0.675241	0.692746	0.568516	0.744013	0.784041	0.790145	0.667523
ENSPEMG00000011908	Srgap1	1.9376	1.77907	2.77504	3.63199	6.91921	3.09702	0.674971	0.735018	0.711633	0.62626	0.615408	0.507239	0.703351
ENSPEMG00000023755	Tmem268	7.43979	8.11294	6.21164	9.6837	15.9107	8.95449	0.67477	0.736426	0.700794	0.612665	0.632173	0.500379	0.694527
ENSPEMG00000009895	Mkrn3	0.369396	0.32555	0.369211	0.587385	0.424477	0.393622	0.674725	0.638633	0.694675	0.682735	0.686026	0.561136	0.686666
[truncated: 12,161 more rows]
