# Supplementary material for: RASSF1 is identified by transcriptome coordination analysis as a target of ATF4
Source: FEBS Open Bio. 2023 Feb 14;13(3):556–69. doi: 10.1002/2211-5463.13569 (PMC9989924; doi:10.1002/2211-5463.13569)
Supplement: Supplementary file 4 — Table S2. The calculation of Pearson's R values for whole transcriptome coordination of RASSF1 and UPR target genes HSPA5/BiP, DNAJB9, HSP90B1, ATF4, DNAJC3, and DDIT3 in human liver specimens. [file FEB4-13-556-s002.xlsx]

## Sheet: Liver_Samples
							Pearson's R Values
Gene.name	sample1	sample2	sample3	sample4	sample5	sample6	vs HSPA5	vs DNAJB9	vs HSP90B1	vs ATF4	vs DNAJC3	vs DDIT3	vs RASSF1
A1BG	530.743	485.233	731.715	634.529	394.329	397.161	-0.361372	-0.71653	-0.499296	-0.599601	-0.446945	-0.0465466	-0.31005
A1CF	113.039	154.004	151.386	151.162	156.347	125.364	-0.187077	-0.111896	-0.507413	0.393808	-0.332563	0.341202	0.38754
A2M	333.395	126.704	625.289	220.178	593.669	881.498	0.557995	0.433483	0.390028	0.195706	0.411683	0.812004	0.360116
A2ML1	1.61509	1.90487	1.63919	3.04914	2.24831	2.99255	0.664585	0.332194	0.476316	0.201416	0.273672	0.239814	0.75002
A2MP1	0.455986	1.73938	1.18894	5.21816	1.41798	3.52352	0.535988	0.109238	0.325944	0.0547737	0.142983	0.107543	0.675895
A4GALT	0.227983	0.69857	0.57966	0.328862	0.544483	0.780675	0.707979	0.855114	0.550885	0.899836	0.761077	0.710177	0.761781
A4GNT	0.179689	0.166081	0.213309	0.553286	0.044465	0.387572	0.48889	-0.0526029	0.364737	-0.246412	0.160129	-0.0350666	0.425305
AAAS	11.3419	17.1415	16.5333	14.1273	12.9992	15.4295	0.461032	0.440481	0.259221	0.6233	0.50589	0.49224	0.613467
AACS	20.806	28.2449	24.989	29.9593	25.7076	26.3114	0.366492	0.203352	0.0981519	0.453536	0.107329	0.200524	0.768156
AACSP1	0.587655	0.716051	0.219949	0.945164	0.349275	0.589512	0.191026	0.0163785	0.30045	-0.0616366	0.0897587	-0.598359	0.212722
AADAC	283.317	303.455	242.058	242.914	264.109	232.304	-0.502892	-0.00215284	-0.188781	0.172414	-0.0903549	-0.666781	-0.456441
AADACL2	0.178969	0.433437	0.090656	0.145907	0.143753	0.141911	-0.0223053	0.369167	0.184331	0.539977	0.308972	-0.442446	0.0750314
AADACL3	0.02924	0.082715	0.092879	0.109433	0.048252	0.093862	0.569314	0.172666	0.265031	0.24231	0.296391	0.421637	0.737537
AADACP1	14.0767	16.2138	14.435	30.3094	17.1563	13.4056	-0.13438	-0.458874	-0.302515	-0.291052	-0.483009	-0.273397	0.194256
AADAT	17.34	19.3949	23.1114	25.6929	16.265	16.5653	-0.161925	-0.583369	-0.383597	-0.397977	-0.39949	-0.061237	0.0640824
AAGAB	10.5176	17.9377	13.3271	12.2107	13.1066	19.757	0.850455	0.946423	0.799596	0.861971	0.918666	0.461202	0.789756
AAK1	9.53514	10.768	10.4168	12.6164	11.1432	11.7549	0.522015	0.193117	0.236553	0.245978	0.104123	0.294064	0.792143
AAMDC	28.2328	32.2885	35.998	36.2078	32.5762	28.9695	-0.247072	-0.495914	-0.598162	-0.110916	-0.508216	0.259748	0.200196
AAMP	28.0001	29.9995	33.3349	30.0656	24.7117	29.686	0.244651	-0.0931871	0.121727	-0.122856	0.244163	0.215741	0.134717
AANAT	0.278531	0.096883	0.146893	0.063265	0.214212	0.190527	-0.193853	0.021882	0.0511948	-0.257071	-0.00753455	-0.0895518	-0.55654
AAR2	6.4121	8.09052	6.86396	7.02595	7.18947	7.14544	0.279998	0.573329	0.217838	0.862638	0.399389	0.115976	0.588722
AARD	2.16121	2.19566	1.95196	2.2712	2.2986	1.95657	-0.54833	-0.340105	-0.490168	-0.0659473	-0.605966	-0.554553	-0.183688
AARS1	23.6471	32.2224	26.3851	30.9057	26.3458	30.095	0.574837	0.501293	0.442472	0.622772	0.475053	0.10763	0.795627
AARS2	4.30284	5.19374	6.12996	4.19095	4.53167	5.33205	0.341726	0.317647	0.169802	0.361276	0.446256	0.689174	0.280824
AARSD1	12.5528	14.8785	15.1373	11.7463	12.6198	14.5575	0.4253	0.548939	0.371717	0.561036	0.655703	0.523745	0.312606
AASDH	7.435	8.84183	6.38997	9.50681	8.63821	8.57065	0.29435	0.300131	0.264578	0.371434	0.105024	-0.219007	0.544525
AASDHPPT	16.4033	25.49	21.73	19.7578	22.8867	21.1357	0.217489	0.510473	0.0345504	0.875128	0.291587	0.435806	0.594259
AASS	83.5259	39.5265	58.4821	68.5333	33.3623	42.1708	-0.412927	-0.70927	-0.223682	-0.931644	-0.405251	-0.624409	-0.70149
AATF	12.3318	11.2497	10.5211	12.2676	12.7822	14.1466	0.596433	0.532905	0.647533	0.189743	0.427955	0.131608	0.391944
AATK	0.689623	0.814452	1.50957	0.588312	0.623367	0.879131	0.0892643	-0.0391403	-0.0798143	-0.0010951	0.159512	0.570812	0.00344858
ABAT	162.748	118.756	156.15	148.054	116.543	98.0116	-0.718792	-0.917752	-0.638014	-0.892919	-0.688227	-0.484328	-0.792703
ABCA1	51.1036	37.5577	48.996	42.0288	40.007	43.5851	-0.249903	-0.480225	-0.125649	-0.77748	-0.188295	-0.11283	-0.665892
ABCA10	12.5698	12.4221	10.416	19.1422	14.0885	23.7367	0.819311	0.517252	0.735645	0.213339	0.527118	0.241609	0.688302
ABCA11P	2.00597	3.67071	3.76309	3.44643	2.11407	3.09716	0.361525	0.126086	0.139467	0.283842	0.297065	0.308598	0.51301
ABCA12	0.017102	0.018298	0	0.044261	0.022626	0.556092	0.93948	0.770248	0.911501	0.389175	0.827071	0.456397	0.638047
ABCA13	0.918077	1.07295	1.35408	1.00936	1.26736	1.03414	-0.161807	-0.0920868	-0.485545	0.238524	-0.238936	0.736892	0.152752
ABCA17P	1.56315	1.53184	2.76238	1.81678	2.13743	1.65025	-0.247233	-0.394987	-0.567413	-0.170502	-0.396943	0.636585	-0.0473119
ABCA2	4.91391	7.63055	9.15324	12.1483	6.99487	8.04364	0.244112	-0.206832	-0.0929944	-0.0498005	-0.143543	0.252641	0.544188
ABCA3	0.666996	1.04037	1.3842	1.04724	0.783812	1.06238	0.351169	0.0615016	0.0448424	0.183559	0.231243	0.612856	0.457927
ABCA4	0.949293	1.81248	3.08937	1.60155	1.72248	0.689186	-0.39924	-0.430352	-0.658104	-0.0475741	-0.413311	0.359822	-0.0864611
ABCA5	65.1068	79.0168	84.3863	58.7425	77.4868	57.4679	-0.484268	-0.151827	-0.578333	0.242606	-0.265993	0.255459	-0.218379
ABCA6	158.57	147.413	151.906	117.084	144.406	94.5573	-0.883948	-0.547625	-0.72377	-0.30131	-0.570534	-0.393008	-0.808774
ABCA7	2.69061	4.42335	4.2305	6.20458	4.5758	5.28438	0.53178	0.199217	0.206065	0.299051	0.12668	0.383868	0.832661
ABCA8	120.371	86.7502	126.857	148.73	97.1541	111.062	-0.0723988	-0.644999	-0.20361	-0.777673	-0.402975	-0.105687	-0.133381
ABCA9	41.6588	53.9092	36.7736	35.3553	49.6002	35.2859	-0.373973	0.212055	-0.228802	0.529638	-0.0641414	-0.262161	-0.119597
ABCB1	24.0617	34.1539	21.4723	26.4215	40.3472	40.3126	0.52696	0.800263	0.485087	0.796757	0.491629	0.366592	0.635459
ABCB10	12.9059	17.2742	12.5064	11.9325	13.8685	13.0769	0.00112352	0.501553	0.147027	0.728439	0.348553	-0.173245	0.148503
ABCB11	105.04	40.2233	47.4621	70.0551	44.803	38.9687	-0.541995	-0.647582	-0.254367	-0.862987	-0.469815	-0.782622	-0.815755
ABCB4	109.871	243.887	130.442	284.373	145.696	180.603	0.286069	0.117788	0.168378	0.276775	0.100198	-0.179306	0.574584
ABCB5	1.19389	1.26421	1.49703	1.57859	1.34122	1.7024	0.776798	0.307526	0.47361	0.140362	0.399071	0.653371	0.75363
ABCB6	9.49444	8.16526	8.66077	9.67406	9.85264	10.0456	0.285613	0.0692795	0.242417	-0.216609	-0.025986	0.145714	0.159651
ABCB7	14.8929	17.0781	15.9619	16.0552	15.574	14.7934	-0.231145	-0.0656478	-0.328296	0.375027	-0.132286	-0.120015	0.181345
ABCB8	8.63455	12.6701	10.3885	10.8163	9.36101	10.8653	0.458929	0.493423	0.362408	0.672231	0.515019	0.129464	0.649141
ABCB9	3.63111	4.04271	4.83161	5.17813	4.2107	6.33643	0.891129	0.487418	0.647879	0.256517	0.57713	0.641901	0.791431
ABCC1	1.60663	3.78817	2.32901	4.30007	2.07077	5.13402	0.867309	0.612813	0.742332	0.477523	0.673048	0.248979	0.860333
ABCC10	10.9069	14.0151	11.9646	15.8097	11.8173	15.7569	0.764698	0.457269	0.609502	0.368555	0.505643	0.179066	0.829896
ABCC11	2.67874	3.94166	2.9317	2.32312	1.8066	2.24533	-0.0866989	0.118075	0.0675445	0.256801	0.272038	-0.314895	-0.106233
ABCC12	0	0.017791	0.100539	0.038315	0	0	-0.171556	-0.45572	-0.431235	-0.262358	-0.264852	0.363599	-0.0395573
ABCC13	0.747142	0.753098	0.545285	0.76542	1.10214	0.608298	-0.436812	-0.0986686	-0.430982	0.15065	-0.487515	-0.168964	-0.0951448
ABCC2	124.781	136.044	116.744	118.132	141.549	88.5553	-0.817755	-0.399555	-0.748693	0.0184698	-0.646514	-0.401287	-0.446846
ABCC3	66.8773	101.239	74.3222	67.6322	50.1355	60.998	-0.0299881	0.130762	0.0860086	0.297431	0.269888	-0.315326	0.0122587
ABCC4	8.7192	6.41441	5.19975	5.98461	5.39023	12.5554	0.749348	0.65166	0.917791	0.160284	0.785001	0.0819131	0.273694
ABCC5	5.02448	6.47672	7.37476	8.99239	7.63751	8.46553	0.558845	0.186072	0.180758	0.24396	0.110163	0.590615	0.817974
ABCC6	66.7982	119.83	81.6923	88.6787	87.0888	60.9019	-0.277791	0.0104249	-0.315254	0.456615	-0.133689	-0.207727	0.145334
ABCC6P1	49.5402	73.1764	71.0906	56.712	33.0987	46.5589	-0.0304257	-0.102783	-0.0468989	0.0477783	0.143922	-0.0935371	-0.00320928
ABCC6P2	14.6518	23.2978	13.2911	18.0082	13.6445	17.454	0.337983	0.473519	0.440957	0.553513	0.484794	-0.314555	0.424635
ABCC8	0.234863	0.253323	0	0.266604	0.007368	0.281874	0.455928	0.329447	0.682646	0.03714	0.496521	-0.520943	0.200041
ABCC9	45.5287	70.6468	70.0957	51.2559	51.2119	49.3664	-0.0687503	0.0618325	-0.203801	0.395373	0.107462	0.264854	0.155201
ABCD1	2.74261	3.8427	2.16904	3.60776	2.35455	2.92551	0.220565	0.217189	0.327566	0.264911	0.255458	-0.513203	0.319313
ABCD2	0.109145	0.147304	0.225698	0.768716	0.292385	0.386091	0.280392	-0.181333	0.0261986	-0.171955	-0.18024	0.0900465	0.494952
ABCD3	89.328	118.163	131.424	173.555	106.092	131.213	0.359189	-0.122751	0.0568349	-0.0460694	-0.0292354	0.215495	0.586163
ABCD4	20.5588	24.0937	27.5294	28.3203	22.138	24.1864	0.221183	-0.227488	-0.119205	-0.0689842	-0.0834301	0.35313	0.456926
ABCE1	23.8375	26.2612	20.9549	21.2796	25.3282	32.0402	0.779743	0.944449	0.873469	0.670738	0.860568	0.292865	0.544613
ABCF1	19.9843	20.9405	19.4976	20.3872	21.1468	23.8699	0.887101	0.889765	0.868048	0.622041	0.803865	0.413784	0.723781
ABCF2	6.02675	8.16375	4.96046	6.62742	5.89588	10.3369	0.888844	0.889593	0.95559	0.622521	0.904243	0.15781	0.686703
ABCF3	15.2753	17.6038	17.4256	18.2351	13.8329	19.9334	0.823941	0.459218	0.718631	0.245523	0.701175	0.280754	0.655166
ABCG1	3.82337	4.8245	6.31129	5.24076	4.73871	5.63193	0.478289	0.152	0.105028	0.22672	0.250996	0.81955	0.590952
ABCG2	18.0194	13.1799	23.571	19.6061	25.7111	8.41652	-0.776253	-0.750238	-0.948855	-0.421393	-0.901272	0.0714057	-0.443583
ABCG4	0.078326	0.078176	0.038358	0.067041	0.04597	0.066348	0.125683	0.220628	0.479622	0.0030491	0.334804	-0.769056	-0.119197
ABCG5	36.4577	36.163	56.3295	52.2072	35.249	31.8527	-0.300771	-0.697498	-0.558786	-0.50425	-0.51725	0.131015	-0.107937
ABCG8	30.414	33.5793	47.8847	41.553	29.7231	23.1598	-0.439409	-0.70068	-0.657773	-0.418255	-0.550524	0.0553872	-0.197824
ABHD1	5.55284	9.69635	5.56985	5.31083	3.48397	3.05608	-0.288557	-0.0489849	-0.135319	0.192499	0.0283364	-0.491501	-0.171784
ABHD10	20.8958	20.0055	23.8674	19.5745	23.6647	19.2565	-0.555867	-0.397388	-0.72232	-0.126648	-0.542452	0.405499	-0.348395
ABHD11	8.2156	11.0516	9.79063	9.51864	9.55219	8.96283	0.0166592	0.232574	-0.133719	0.65294	0.109505	0.160272	0.424059
ABHD12	12.852	13.6533	11.3296	10.6105	15.1821	15.6775	0.453044	0.809223	0.538173	0.676551	0.572183	0.321843	0.346894
ABHD12B	14.7947	19.0815	19.5561	23.1091	20.0906	20.3016	0.392881	0.0847744	0.0130206	0.281433	-0.0186998	0.459227	0.780412
ABHD13	6.49972	8.34054	6.21573	6.9496	7.48218	7.11144	0.174947	0.573577	0.228446	0.803804	0.320682	-0.117375	0.444588
ABHD14A	10.1931	12.738	12.9623	10.2045	9.77758	9.09009	-0.330123	-0.208796	-0.377322	0.103683	-0.0977992	0.00924276	-0.169302
ABHD14B	45.1532	53.5303	59.9726	34.7521	45.8429	30.3429	-0.585861	-0.316209	-0.593162	0.00858317	-0.305435	0.0347949	-0.436303
ABHD15	10.5821	13.6827	15.8341	11.5249	10.3307	7.7814	-0.48743	-0.463126	-0.598645	-0.112152	-0.358976	0.014956	-0.261527
ABHD16A	16.7411	26.5202	20.5568	21.0081	18.0832	22.5966	0.524592	0.594775	0.464206	0.722961	0.623178	0.145468	0.650049
ABHD16B	1.06727	1.7221	1.79341	1.40563	1.31272	1.92494	0.760495	0.646139	0.54413	0.637011	0.729444	0.709271	0.754246
ABHD17A	8.70146	9.45898	9.55905	8.52024	9.32856	8.35143	-0.496538	-0.148612	-0.592706	0.281721	-0.284429	0.208437	-0.182926
ABHD17B	10.0874	10.5718	9.17769	7.83551	8.88367	9.31021	-0.062572	0.383168	0.26443	0.321866	0.434531	-0.291142	-0.314796
ABHD17C	1.51448	1.07818	1.03554	1.83428	1.86571	2.4473	0.629188	0.439554	0.576774	0.129103	0.346612	0.257693	0.491713
ABHD18	18.2451	17.0092	17.6116	18.8743	17.1299	15.5879	-0.748882	-0.93802	-0.719809	-0.785231	-0.842205	-0.619284	-0.599453
ABHD2	133.282	198.716	169.664	154.797	164.339	139.726	-0.156593	0.135844	-0.268575	0.587029	0.000291804	0.0990059	0.24721
ABHD3	20.94	16.8432	20.0702	19.7121	19.3422	28.0034	0.780166	0.518589	0.763698	0.0628914	0.634214	0.432927	0.386776
ABHD4	5.55143	7.90273	5.84538	9.57789	6.69527	6.09953	0.00503574	-0.16117	-0.134066	0.0821482	-0.229393	-0.270552	0.390453
ABHD5	13.257	19.0893	11.8341	13.6455	13.8685	13.1993	0.00459125	0.396349	0.155706	0.618277	0.273063	-0.372553	0.190928
ABHD6	34.8914	48.0225	46.7727	38.127	40.0365	30.0408	-0.467372	-0.251296	-0.575166	0.208398	-0.298802	0.0284206	-0.107965
ABHD8	4.1151	5.25434	5.34772	5.82543	7.10609	4.17988	-0.394846	-0.257434	-0.66428	0.192639	-0.600167	0.246554	0.16497
ABI1	17.8366	21.5101	18.3947	19.1778	20.4429	24.3247	0.885127	0.962532	0.82956	0.819042	0.853446	0.46436	0.828197
ABI2	10.0388	12.1872	11.9645	13.8157	12.778	15.0355	0.825201	0.562417	0.546091	0.499207	0.48209	0.59652	0.947888
ABI3	2.82145	2.54747	4.04013	3.77016	2.48439	3.90934	0.509263	-0.051656	0.265129	-0.250949	0.220261	0.491299	0.359899
ABI3BP	13.8897	19.7793	18.874	22.0296	24.7991	17.2982	-0.116701	-0.0499286	-0.433926	0.366558	-0.385563	0.349775	0.452126
ABITRAM	6.65444	10.21	8.64122	7.42798	7.14652	9.87767	0.705747	0.778927	0.644005	0.778339	0.837272	0.408104	0.673116
ABL1	8.04935	12.7037	11.0222	10.8781	9.67239	12.5217	0.740109	0.688008	0.560374	0.75865	0.704904	0.470374	0.854592
ABL2	5.04066	5.16774	7.35264	6.47784	7.1576	7.75258	0.529642	0.262658	0.16751	0.220649	0.191755	0.925157	0.605716
ABLIM1	20.7032	25.21	19.6314	23.4876	20.392	27.2486	0.850634	0.789999	0.885127	0.59141	0.828745	0.0716873	0.731349
ABLIM2	0.397327	1.03296	0.55788	0.776345	0.593615	1.21173	0.886527	0.855442	0.814932	0.760056	0.843084	0.325959	0.872587
ABLIM3	26.3721	13.4031	11.697	33.8395	18.39	25.685	0.175948	-0.186926	0.237557	-0.470452	-0.104928	-0.393203	0.0366042
ABO	0.803179	0.991703	1.02408	1.11468	1.00108	0.981763	0.261356	-0.0171186	-0.134811	0.266519	-0.102636	0.456335	0.700049
ABR	5.34585	7.79195	8.65553	9.66035	8.99329	12.4965	0.865215	0.599341	0.573741	0.495457	0.545473	0.73959	0.920781
ABRA	0.502408	0.633285	0.751988	0.805663	0.661353	0.763889	0.549398	0.120139	0.150669	0.190262	0.145006	0.645434	0.771516
ABRACL	8.15705	12.0263	11.9985	10.2012	11.5393	17.3379	0.928394	0.855958	0.75793	0.69613	0.83095	0.752746	0.836346
ABRAXAS1	10.3708	10.1116	10.325	11.6556	11.2328	11.268	0.348809	0.02309	0.126426	-0.0492593	-0.109873	0.235479	0.506258
ABRAXAS2	6.42537	7.90231	6.36014	6.68296	6.42796	7.78983	0.734912	0.866126	0.809323	0.768999	0.87442	0.0831699	0.64846
ABT1	4.82708	5.47327	5.59039	4.48125	5.39894	5.52474	0.341182	0.620764	0.239262	0.701958	0.525397	0.70751	0.341124
ABTB1	4.13476	3.5055	3.38902	5.48087	3.6042	2.93187	-0.410949	-0.702306	-0.426106	-0.617298	-0.648573	-0.58704	-0.229277
ABTB2	3.73991	4.64149	3.76073	3.17379	3.70826	2.72131	-0.580375	-0.12919	-0.435469	0.220513	-0.209015	-0.370494	-0.378754
ACAA1	126.986	206.811	242.72	232.274	163.873	129.748	-0.233087	-0.433376	-0.51454	-0.0537927	-0.374751	0.150948	0.155191
ACAA2	237.718	313.967	254.365	378.244	200.653	215.878	-0.0936279	-0.348509	-0.15533	-0.176927	-0.224147	-0.430911	0.134006
ACACA	27.5925	56.9294	21.0676	19.0999	26.2182	34.3252	0.244378	0.657408	0.436143	0.731392	0.595175	-0.18455	0.239117
ACACB	93.112	154.2	112.059	110.386	111.63	69.9787	-0.443668	-0.134508	-0.449	0.320287	-0.247802	-0.269696	-0.0518657
ACAD10	24.3183	25.8175	26.5932	28.0457	24.5993	21.9292	-0.536721	-0.723312	-0.69817	-0.365702	-0.672075	-0.261752	-0.163386
ACAD11	91.5075	134.101	118.528	119.536	102.578	82.3164	-0.348485	-0.268762	-0.46666	0.175465	-0.287829	-0.152896	0.0616368
ACAD8	21.9717	20.5659	17.0564	16.2347	16.6962	15.6039	-0.539072	-0.197804	-0.139947	-0.220897	-0.103915	-0.786756	-0.740605
ACAD9	22.6236	21.9136	21.1703	22.6638	21.1412	21.2117	-0.370154	-0.509234	-0.129339	-0.5977	-0.344932	-0.914096	-0.46145
ACADL	28.6065	40.9409	33.2997	23.023	24.306	22.3237	-0.281578	0.0398915	-0.162034	0.286804	0.105759	-0.210838	-0.211334
ACADM	167.305	262.603	212.65	221.94	174.522	144.47	-0.296171	-0.205301	-0.352499	0.187481	-0.188572	-0.25975	0.0498993
ACADS	55.2904	74.9281	73.6148	64.208	54.2034	44.7338	-0.428086	-0.376417	-0.50842	0.00434729	-0.293452	-0.138555	-0.147659
ACADSB	206.104	114.398	166.018	155.883	167.758	107.427	-0.818466	-0.834653	-0.691193	-0.844967	-0.791372	-0.431653	-0.895648
ACADVL	331.597	372.792	464.333	391.203	330.929	378.432	0.183049	-0.159667	-0.0949416	-0.0653411	0.0671297	0.512007	0.237603
ACAN	0.260315	0.236328	0.332744	0.212856	0.362894	1.1624	0.899425	0.77379	0.846654	0.415596	0.804127	0.580138	0.604686
ACAP1	8.67433	14.8698	12.2963	14.7159	12.349	11.1904	0.0977174	0.0626809	-0.148689	0.450324	-0.0517628	0.117701	0.5794
ACAP2	32.8824	37.4334	36.8091	33.1955	34.6398	42.1783	0.893839	0.883292	0.805528	0.696904	0.924179	0.655888	0.712896
ACAP3	7.23806	11.8737	9.66707	7.15573	6.79723	9.10836	0.323281	0.504671	0.343563	0.615369	0.602293	0.153105	0.319162
ACAT1	313.882	488.893	451.13	327.763	373.444	424.538	0.383144	0.584936	0.273322	0.76002	0.577247	0.501164	0.477239
ACAT2	40.5648	84.9806	41.6917	26.8484	52.1858	45.4124	0.0357648	0.546643	0.162945	0.763419	0.397954	-0.0548434	0.157965
ACBD3	8.27529	12.4929	14.6867	13.2969	15.3541	17.1761	0.678069	0.549876	0.321606	0.603081	0.405142	0.918361	0.860061
ACBD4	26.8996	42.4633	42.4926	40.398	32.9099	26.0328	-0.284112	-0.326764	-0.502316	0.109366	-0.315645	0.0567502	0.13337
ACBD5	39.0363	52.2617	48.596	53.2873	47.8764	35.2984	-0.446103	-0.423037	-0.640132	0.0657193	-0.533297	-0.120163	0.0777693
ACBD6	10.1911	14.9733	15.1088	13.0364	14.515	14.3121	0.381657	0.456783	0.0555727	0.754412	0.303958	0.769242	0.71918
ACBD7	13.2964	18.0912	19.1554	18.2808	17.972	15.5284	-0.0633595	-0.122033	-0.435664	0.327264	-0.24693	0.48022	0.444591
ACCS	6.39397	20.4807	15.0962	13.2374	11.9158	14.6436	0.410969	0.509595	0.237413	0.770775	0.464601	0.361176	0.674873
ACCSL	0.021475	0	0.025123	0.095817	0	0	-0.183607	-0.655728	-0.313659	-0.618134	-0.5107	-0.310723	-0.0401838
ACD	3.14173	2.10143	2.91961	3.72062	2.47514	3.67413	0.446167	-0.104527	0.376119	-0.479949	0.114988	0.0635106	0.182936
ACE	2.93145	3.29472	3.02832	3.71583	2.63721	2.79305	-0.0803383	-0.376876	-0.138093	-0.241214	-0.217029	-0.429582	0.105591
ACE2	1.27066	6.69895	2.48365	4.74577	10.8125	4.57895	-0.00404742	0.320164	-0.161773	0.644803	-0.0972605	0.279156	0.440641
ACER1	1.05388	0.737957	0.829828	0.855803	0.819343	1.26055	0.633768	0.432278	0.759226	-0.0902104	0.584872	0.137444	0.13768
ACER2	1.21415	1.67057	1.78449	1.69354	1.67968	2.71636	0.961093	0.77092	0.770766	0.560598	0.780592	0.724591	0.84843
ACER3	8.21591	13.2844	11.7841	11.5008	11.6573	13.9752	0.766275	0.761894	0.527072	0.854594	0.667155	0.654198	0.941625
ACHE	0.53175	2.13179	0.768997	0.216874	0.43614	1.97759	0.674555	0.881456	0.762646	0.783355	0.91648	0.21189	0.520375
ACIN1	28.169	34.4516	38.3955	45.2396	33.6558	43.3521	0.667623	0.195153	0.347054	0.153594	0.270963	0.48261	0.788812
ACKR1	0.045694	0.082686	0.226103	0.222087	0.358518	1.09264	0.89969	0.728323	0.767281	0.430442	0.708065	0.655943	0.710146
ACKR2	8.85766	7.10717	9.6408	9.31687	6.31023	6.27429	-0.479117	-0.836117	-0.504683	-0.812719	-0.543456	-0.311528	-0.523799
ACKR3	3.72562	9.35144	1.00638	0.313729	1.8398	2.76821	0.0324918	0.477435	0.293341	0.558763	0.445596	-0.371879	-0.00210511
ACKR4	5.57413	8.48002	10.8869	8.79892	6.88707	8.0023	0.221655	-0.0547848	-0.112232	0.15209	0.0758786	0.568644	0.425366
ACLY	11.1634	30.2182	7.11249	8.12726	9.93582	18.558	0.379133	0.723171	0.553153	0.75003	0.682923	-0.151143	0.350308
ACMSD	95.6564	103.567	70.4519	68.4376	70.9595	63.5883	-0.436616	-0.0323012	-0.0818813	0.0473839	0.00548296	-0.729997	-0.516925
ACO1	72.5734	86.3801	61.0803	67.4924	51.0056	55.6213	-0.231648	-0.0604876	0.0252547	0.0255345	0.0852274	-0.707731	-0.262921
ACO2	33.9584	46.7227	29.3034	30.198	24.1304	27.2016	-0.122183	0.143039	0.112893	0.262344	0.236997	-0.55192	-0.127101
ACOD1	0.090355	0.019095	0.031706	0.091446	0	0.07904	0.256674	-0.170468	0.401876	-0.590658	0.125325	-0.404296	-0.125564
ACOT1	13.438	20.512	19.5481	9.70572	23.1986	13.3812	-0.295273	0.178699	-0.372123	0.532665	-0.0895077	0.367294	-0.0175763
ACOT11	5.91899	7.9922	8.02762	9.1799	6.52282	7.2112	0.215177	-0.135674	-0.0587544	0.0736957	-0.0364678	0.135735	0.513413
ACOT12	27.7671	112.892	58.5536	102.863	121.85	80.9764	0.171191	0.333502	-0.0515311	0.684884	0.00607359	0.254833	0.670251
ACOT13	41.2709	77.5294	56.3675	52.922	57.5242	50.4153	0.0440866	0.355673	-0.0399428	0.742844	0.203934	0.105983	0.406392
ACOT2	39.2941	74.7619	45.5341	51.9899	58.5658	48.4337	0.0563768	0.41642	0.0170432	0.777336	0.18337	-0.0189223	0.439134
ACOT4	3.97434	3.94142	4.55852	3.09742	3.04614	5.32877	0.694488	0.581754	0.731616	0.235762	0.818479	0.440932	0.264305
ACOT6	3.50008	3.82406	3.35221	2.53243	4.16808	3.44098	-0.149347	0.41868	-0.0423147	0.550763	0.145704	0.182729	-0.0981588
ACOT7	4.59836	8.60673	5.89789	6.23711	4.9276	5.32529	0.10419	0.254963	0.0854373	0.535604	0.263224	-0.131034	0.347849
ACOT8	8.08608	9.3416	11.0142	8.66232	7.68577	8.9788	0.173422	-0.0238253	-0.0112507	0.060098	0.215381	0.449578	0.156222
ACOT9	14.1067	15.0771	12.5508	11.8735	13.7249	21.3027	0.861913	0.901258	0.941231	0.546012	0.920978	0.350633	0.529597
ACOX1	182.443	242.466	199.066	195.454	161.196	123.087	-0.524995	-0.357534	-0.460542	-0.00863492	-0.303853	-0.470186	-0.282039
ACOX2	146.766	199.134	230.336	195.625	182.185	118.542	-0.520472	-0.531545	-0.745459	-0.0753671	-0.546285	0.10301	-0.108114
ACOX3	11.3634	18.0067	12.3834	12.1931	10.1988	12.3611	0.176166	0.386092	0.271229	0.543585	0.448466	-0.208939	0.250981
ACOXL	1.44034	2.02715	2.32378	2.34706	1.90321	1.90654	0.167213	-0.146761	-0.223115	0.142185	-0.123816	0.470737	0.543378
ACP1	57.745	70.5541	66.3373	49.7532	62.6865	62.2574	0.100525	0.515107	0.119675	0.681143	0.440111	0.362348	0.127644
ACP2	36.0412	41.2714	33.3335	28.4946	24.9849	27.9568	-0.237499	-0.00137257	0.0291172	0.0511274	0.183272	-0.51649	-0.373576
ACP3	0.809278	0.644004	0.885637	0.822478	0.5311	1.03243	0.641317	0.183757	0.6122	-0.232464	0.521693	0.26174	0.223566
ACP4	0.181704	0.120129	0.066425	0.260039	0.328561	0.335498	0.420035	0.366341	0.358679	0.197885	0.142885	0.18966	0.442005
ACP5	21.5641	21.5355	24.7014	20.811	18.3116	24.4532	0.54944	0.261131	0.506657	-0.00754906	0.597104	0.393227	0.192637
ACP6	9.20464	11.9558	14.1562	8.49503	10.5761	8.72274	-0.292859	-0.123316	-0.431104	0.190942	-0.106921	0.378126	-0.120042
ACP7	1.05359	1.28454	1.53991	1.5249	1.06698	1.19026	0.068196	-0.344192	-0.218948	-0.16607	-0.151195	0.232242	0.273023
ACR	0.232043	0.031251	0.604078	0.721061	0.394398	0.13282	-0.326896	-0.749974	-0.624469	-0.586691	-0.703344	0.160516	-0.072602
ACRBP	0.771823	2.09875	1.75091	1.50698	1.17702	1.95712	0.672456	0.622898	0.485722	0.719193	0.668807	0.492871	0.783687
ACRV1	0.083813	0	0.139999	0.046687	0.124523	0.185092	0.450691	0.276489	0.299923	0.00953136	0.28788	0.737208	0.217272
ACSBG1	2.43088	4.31353	5.05093	3.81456	3.07932	4.04731	0.390558	0.207037	0.104589	0.374964	0.328853	0.604994	0.537709
ACSBG2	0.358961	0.530633	0.272759	0.516138	0.626344	0.251581	-0.455526	-0.162778	-0.487906	0.225397	-0.502224	-0.301897	0.0243479
ACSF2	69.7	75.0271	65.6733	64.3293	57.3364	39.1711	-0.778131	-0.584379	-0.627426	-0.290849	-0.528413	-0.651459	-0.612711
ACSF3	14.0987	16.6264	15.9167	14.6021	14.7202	12.9077	-0.487122	-0.250175	-0.543251	0.195684	-0.284528	-0.103105	-0.147921
ACSL1	529.192	692.274	509.273	571.042	531.184	543.124	0.0971001	0.367024	0.210345	0.570143	0.31119	-0.362926	0.278003
ACSL3	39.5396	45.8281	31.1535	27.7712	33.5208	50.8783	0.645385	0.879851	0.865884	0.600074	0.911115	0.0485899	0.310768
ACSL4	4.62265	31.2937	21.8341	16.8834	36.671	86.019	0.916868	0.895136	0.801231	0.689643	0.818695	0.658411	0.799631
ACSL5	82.3092	77.1232	94.2849	110.023	64.3819	42.9155	-0.598072	-0.859464	-0.673716	-0.636063	-0.709952	-0.415657	-0.386802
ACSL6	4.42083	8.24814	5.68537	6.58642	3.22769	3.2402	-0.198792	-0.180593	-0.184887	0.0942541	-0.0680898	-0.389481	0.0170945
ACSM1	2.06817	2.53483	3.55944	2.08846	5.02404	5.40754	0.553089	0.627473	0.359525	0.553279	0.424923	0.831772	0.557336
ACSM2A	328.156	498.805	582.161	425.74	432.709	255.954	-0.489416	-0.422022	-0.691687	0.0306044	-0.442396	0.164206	-0.111067
ACSM2B	559.256	740.033	623.562	500.796	615.492	326.868	-0.704064	-0.31539	-0.651382	0.117457	-0.428349	-0.290152	-0.392357
ACSM3	96.2625	128.284	113.873	110.78	113.03	78.1412	-0.586728	-0.341247	-0.665867	0.164966	-0.473141	-0.193612	-0.127755
ACSM4	0.281741	0.524809	0.181881	0.732693	0.578484	1.32934	0.894838	0.7373	0.816339	0.48315	0.682166	0.345716	0.796842
ACSM5	183.403	127.081	206.6	151.499	157.653	95.9886	-0.800391	-0.856617	-0.822101	-0.703059	-0.756242	-0.136567	-0.759102
ACSM6	0.357293	1.01329	0.633326	0.715666	1.30576	1.43038	0.659807	0.817017	0.492877	0.845706	0.546032	0.621352	0.812144
ACSS1	1.88337	3.10088	3.13405	3.10805	3.5366	4.90227	0.882939	0.771957	0.642696	0.671781	0.669404	0.779115	0.910069
ACSS2	61.45	132.688	48.8397	47.3699	72.6065	50.4391	-0.131846	0.359682	0.0315382	0.620598	0.213649	-0.30769	0.0481572
ACSS3	47.8991	64.6631	41.2805	43.1305	39.0993	49.1268	0.228032	0.513942	0.464448	0.52025	0.572818	-0.373869	0.142681
ACTA1	0.043293	0.032686	0	0	0.218584	0.153997	0.263983	0.524952	0.222555	0.479133	0.199386	0.419882	0.312159
ACTA2	18.6899	26.058	21.2822	22.5981	112.507	97.2718	0.423567	0.581985	0.296621	0.535365	0.277849	0.579542	0.499349
ACTB	512.788	604.468	472.069	357.172	432.547	857.059	0.830952	0.895776	0.935333	0.559156	0.972684	0.325483	0.469287
ACTBL2	0.032853	0.054516	0.042614	0.05467	0.016497	0.029387	-0.00736015	-0.207975	-0.0230688	-0.0734542	0.0122878	-0.352883	0.0999423
ACTG1P17	1.94209	2.83523	4.41457	3.86032	1.73554	2.25368	-0.030192	-0.418211	-0.290272	-0.244841	-0.196458	0.215005	0.132518
ACTG2	3.93577	3.9982	2.85588	4.00575	9.96687	5.02556	-0.102503	0.19317	-0.18523	0.344151	-0.210313	0.24998	0.160275
ACTL10	0.512325	0.346793	0.901675	0.622864	0.775519	1.03378	0.54979	0.263518	0.282054	0.0721444	0.278579	0.855259	0.434664
ACTL6A	15.9444	18.3915	15.0772	14.8245	18.4386	21.9595	0.760369	0.960627	0.793779	0.764685	0.818286	0.412931	0.614371
ACTL6B	0.974273	0.175671	0.316854	0.367362	0.226031	0.934174	0.342878	0.182993	0.592981	-0.351547	0.397141	-0.186591	-0.221477
ACTL7A	0.055518	0.087424	0	0	0.214441	0.027915	-0.318924	0.17262	-0.286686	0.405815	-0.227415	0.0371454	-0.0553413
ACTL7B	0	0	0	0.020571	0.017633	0	-0.246262	-0.38265	-0.462144	-0.149306	-0.622918	-0.0335929	0.179183
ACTN1	23.7007	24.5641	30.1842	23.6163	24.0859	40.5776	0.888151	0.686439	0.782114	0.360642	0.80581	0.681978	0.587588
ACTN2	0.051713	0.253274	0.020203	0.232488	0.692414	0.204785	-0.0836646	0.210658	-0.210433	0.468731	-0.214011	0.211226	0.308171
ACTN3	0.223296	0.072313	0.144	0.077784	0.026488	0.05761	-0.457184	-0.534911	-0.187137	-0.755257	-0.22943	-0.520166	-0.847006
ACTN4	44.2473	62.3434	50.8562	44.9571	55.7391	66.1274	0.730145	0.965745	0.679915	0.940824	0.832893	0.530302	0.723025
ACTR10	24.6233	32.0085	22.6289	23.8446	28.7736	30.7886	0.511029	0.893101	0.599739	0.899991	0.683291	0.128626	0.543823
ACTR1A	16.1369	21.3733	17.8507	14.1177	16.6291	21.775	0.669085	0.901331	0.72508	0.799643	0.911091	0.376054	0.500914
ACTR1B	17.5884	21.9425	19.5697	17.4093	15.9991	17.2795	-0.0126455	0.157381	0.0575922	0.3422	0.296141	-0.142432	0.029494
ACTR2	27.6056	37.6512	30.051	33.0201	30.7052	48.4649	0.973625	0.900145	0.922179	0.672137	0.916772	0.422303	0.822729
ACTR3	49.3842	57.5517	47.8251	54.4024	55.504	72.2053	0.92281	0.89613	0.890349	0.652125	0.831359	0.386449	0.788064
ACTR3B	7.23949	7.92758	3.85445	5.4173	5.35994	7.43549	0.347316	0.611729	0.687535	0.378241	0.622905	-0.468111	0.0797367
ACTR3BP2	0	2.7e-05	0	0.037753	2e-06	0	-0.0312939	-0.451886	-0.184077	-0.385043	-0.394165	-0.268805	0.190287
ACTR3BP5	0	0.035902	0.141335	0	0	0	-0.155326	-0.241859	-0.340454	-0.0599833	-0.0810457	0.439135	-0.100138
ACTR3C	14.4092	20.6028	19.3034	19.5392	18.6678	17.0669	0.0627916	0.0835095	-0.232352	0.520883	-0.0467273	0.326482	0.558858
ACTR5	2.5717	2.92811	1.95714	2.25337	2.47483	3.22018	0.667896	0.885584	0.866629	0.630792	0.830319	-0.0314003	0.43202
ACTR6	22.9948	25.6768	24.3876	23.3931	20.4684	21.418	-0.195475	-0.185178	-0.12471	-0.013837	0.0358882	-0.34031	-0.156894
ACTR8	9.78519	7.84505	8.5477	13.2851	8.2211	13.9866	0.677683	0.20777	0.610128	-0.148607	0.356101	0.0887279	0.470108
ACTRT3	0.719058	1.15059	0.911834	1.09408	1.03171	0.911796	0.126877	0.206646	-0.0950411	0.599565	-0.00143808	0.137529	0.630193
ACVR1	12.4773	16.0563	16.3542	14.3202	15.1485	14.0582	0.013773	0.12978	-0.273174	0.545484	0.0226746	0.550076	0.407484
ACVR1B	10.0408	16.9197	12.6385	14.3502	11.9358	11.9683	0.130783	0.219282	0.0282475	0.547143	0.169981	-0.0565708	0.480417
ACVR1C	1.32234	1.7751	1.34922	1.4755	1.12837	0.598877	-0.644686	-0.488011	-0.570533	-0.128572	-0.465187	-0.573567	-0.369219
ACVR2A	10.1378	11.2798	10.2903	11.5041	12.6905	15.4922	0.858504	0.807183	0.748489	0.591246	0.677824	0.544981	0.781854
ACVR2B	3.82921	2.6728	4.40193	3.91255	3.46853	2.79481	-0.582086	-0.889337	-0.713035	-0.819701	-0.744661	-0.00540888	-0.544189
ACVRL1	2.85229	3.97119	3.12951	4.7772	3.68835	4.54856	0.665679	0.417886	0.477129	0.404453	0.351735	0.188715	0.846706
ACY1	121.576	209.577	148.033	128.405	138.73	128.248	-0.0296973	0.330721	0.00169573	0.650406	0.256431	-0.0650742	0.202875
ACY3	4.22892	9.45562	13.5461	26.5242	8.18209	7.17626	-0.027063	-0.457448	-0.297661	-0.270489	-0.394512	-0.0149288	0.292762
ACYP1	6.65556	5.87709	7.29801	7.76238	7.47284	6.27849	-0.410501	-0.719333	-0.68473	-0.545423	-0.794804	0.15358	-0.119765
ACYP2	21.9244	33.3453	30.1486	33.1887	29.4546	29.1185	0.288795	0.203634	-0.014203	0.542995	0.0990601	0.334586	0.734113
ADA	1.37655	2.68996	1.64687	1.93883	1.33852	2.08093	0.500909	0.560456	0.511343	0.636167	0.618312	-0.0407927	0.57379
ADA2	9.32302	7.60411	11.1636	11.6565	9.92902	12.6309	0.572574	0.0589504	0.316561	-0.19771	0.172692	0.571208	0.447943
ADAD1	0	0	0	0	0.023492	0.060271	0.819076	0.780284	0.746575	0.492525	0.68822	0.587108	0.631742
ADAD2	0.39682	0.296992	0.221104	0.64107	0.392583	0.644095	0.583867	0.239447	0.540799	-0.0472192	0.254557	-0.0185647	0.484315
ADAL	10.7256	14.4974	9.79669	11.3789	12.6395	10.9173	-0.0580897	0.386601	0.0292302	0.678143	0.127687	-0.264782	0.249005
ADAM10	33.6802	30.8258	35.2039	32.7961	34.435	41.8324	0.77665	0.560291	0.682793	0.184387	0.621933	0.642567	0.46058
ADAM11	0.170334	0.224009	0.123185	0.125926	0.079114	0.179332	0.361215	0.502219	0.636612	0.327539	0.690368	-0.372386	0.0795807
ADAM12	0.273542	0.680608	1.1745	0.569796	0.840326	0.809011	0.250608	0.18535	-0.111907	0.395754	0.129097	0.907542	0.465122
ADAM15	10.4796	10.5832	15.5037	10.4412	13.3417	12.02	-0.0402766	-0.0830621	-0.328394	0.0634183	-0.12152	0.802087	0.0679684
ADAM17	7.43777	9.27871	7.85583	9.70615	8.81924	11.4429	0.914361	0.753668	0.781807	0.591881	0.700433	0.395271	0.907544
ADAM18	0.075286	1.40219	1.01321	0.542117	0.22287	0.783276	0.386639	0.432794	0.274884	0.609233	0.519916	0.293174	0.503332
ADAM19	2.00201	0.552094	1.15573	2.22865	1.47684	2.71385	0.487334	0.0977892	0.488563	-0.33026	0.200014	0.0625941	0.187041
ADAM20	1.36055	1.80258	1.97395	1.57708	1.6461	1.77177	0.388163	0.356598	0.0945631	0.554248	0.370552	0.775092	0.558127
ADAM21	0.368243	0.868055	0.470025	0.580371	0.462997	0.791729	0.71855	0.796411	0.694813	0.802251	0.783058	0.173807	0.761627
ADAM21P1	0.030314	0.146281	0.062706	0.027402	0.085895	0.021704	-0.243662	0.234174	-0.225002	0.636371	0.0370058	-0.0380515	0.0804699
ADAM22	0.115943	0.492548	0.572619	0.893226	0.556818	1.07699	0.822501	0.47174	0.523286	0.390657	0.458489	0.605661	0.917308
ADAM23	0.014882	0.125588	0.035441	0.133441	0.201851	0.290563	0.774662	0.776352	0.625957	0.681561	0.569499	0.517055	0.844303
ADAM28	1.75672	1.84215	2.4975	7.52172	4.10248	9.56639	0.786062	0.406743	0.597532	0.167216	0.408678	0.397825	0.737746
ADAM29	0.96784	1.35781	1.13065	1.40617	1.03428	0.991761	-0.0702658	-0.186701	-0.198561	0.126081	-0.168449	-0.247057	0.299207
ADAM30	0	0	0.017001	0	0.027534	0	-0.373839	-0.192306	-0.609876	0.105754	-0.467175	0.541496	-0.0571395
ADAM32	22.6251	30.059	29.3604	30.8535	29.3802	26.6997	0.0724894	0.00158886	-0.281469	0.424012	-0.1565	0.384127	0.603529
ADAM33	0.543715	0.472641	0.511473	0.48024	1.18061	0.872469	0.171139	0.380168	0.0625541	0.387141	0.0434596	0.493262	0.283946
ADAM3A	1.94873	3.03987	3.0036	1.67166	1.67406	1.16194	-0.422269	-0.226877	-0.416493	0.0876274	-0.137564	-0.0805641	-0.275906
ADAM5	0.205154	0.047842	0.153386	0.205902	0.182322	0.171872	-0.123265	-0.472107	-0.163943	-0.71617	-0.429708	-0.0320103	-0.269579
ADAM8	2.25066	3.18385	2.46133	4.39321	2.93206	2.69186	0.0620947	-0.183436	-0.121421	0.0196736	-0.253189	-0.178424	0.436401
ADAM9	13.0507	11.307	6.66872	8.84404	15.0772	19.708	0.590914	0.752539	0.711635	0.444819	0.609196	0.190263	0.3511
ADAMDEC1	0.162607	0.314183	0.168443	0.274489	0.167798	0.413362	0.917133	0.796031	0.894058	0.591014	0.850308	0.211291	0.798786
ADAMTS1	2.49126	4.50415	2.18843	4.77925	3.81885	6.37546	0.847224	0.747801	0.773237	0.595385	0.668072	0.236542	0.851091
ADAMTS10	5.65821	5.86958	11.0538	3.30897	8.48959	14.2435	0.652457	0.613536	0.516955	0.40479	0.632901	0.831271	0.43123
ADAMTS12	2.42431	2.17429	2.47618	3.68365	2.93751	5.38497	0.869149	0.550636	0.742296	0.220569	0.576828	0.447722	0.692603
ADAMTS13	5.21328	10.2183	9.93893	8.7669	7.40702	4.16461	-0.398203	-0.344909	-0.584481	0.127577	-0.3744	0.0173935	0.0360324
ADAMTS14	0.023876	0.057165	0.063236	0.044095	0.059611	0.125067	0.929719	0.829316	0.760526	0.634583	0.8099	0.760739	0.809073
ADAMTS15	0.074599	0.22366	0.068423	0.033118	0.254709	0.169367	0.16933	0.67333	0.183541	0.845204	0.331004	0.269841	0.357221
ADAMTS16	0.979347	0.808648	2.01939	1.2144	1.10659	2.81174	0.796575	0.481476	0.614378	0.180824	0.621689	0.752921	0.536635
ADAMTS17	6.6265	19.4646	13.5629	5.7666	12.1864	6.73247	-0.190329	0.228062	-0.217087	0.612149	0.0971496	0.127958	0.0854078
ADAMTS18	0.00716	0.030337	0.017437	0	0.326678	0.290199	0.445609	0.611464	0.329687	0.546698	0.320246	0.593468	0.492531
ADAMTS19	0	0	0	0	0.017944	0.228568	0.923311	0.788508	0.887484	0.420891	0.820951	0.509267	0.630775
ADAMTS2	4.00797	5.85124	5.25284	6.82972	5.61245	12.3475	0.980164	0.763921	0.859707	0.481323	0.787753	0.528345	0.816462
ADAMTS3	0.08698	0.158601	0.144581	0.062599	0.232307	0.497467	0.855493	0.870665	0.785302	0.614277	0.801028	0.648676	0.661716
ADAMTS4	1.66629	2.05655	2.30623	2.42692	1.82502	2.34211	0.616956	0.154059	0.299427	0.151192	0.303994	0.499178	0.718338
ADAMTS5	1.05573	2.32011	2.30299	2.22317	3.23246	2.12457	0.0731519	0.21563	-0.261282	0.592485	-0.12713	0.622227	0.569586
ADAMTS6	0.590863	1.42864	0.880478	0.879425	0.628696	1.90214	0.930832	0.882729	0.902196	0.688012	0.955754	0.379694	0.766505
ADAMTS7	0.343837	0.357556	0.256788	0.275058	0.331686	0.452738	0.712474	0.880939	0.886275	0.549568	0.8352	0.11888	0.402227
ADAMTS8	0.136347	0.25145	0.410713	0.334884	0.250987	0.132087	-0.321856	-0.526359	-0.649554	-0.144883	-0.501839	0.30185	0.0680039
ADAMTS9	2.95171	8.0629	5.64781	4.6448	6.67458	11.4234	0.883429	0.949777	0.767657	0.850614	0.860327	0.630811	0.846713
ADAMTSL1	1.48398	1.70505	2.40268	0.789346	2.83976	2.58542	0.263437	0.498692	0.131071	0.5113	0.307283	0.776399	0.258904
ADAMTSL2	6.51674	9.53951	8.39731	6.1945	7.67676	17.0402	0.938628	0.898865	0.900711	0.610682	0.934818	0.565826	0.682665
ADAMTSL3	100.418	128.393	133.315	134.453	132.246	116.863	-0.00383236	-0.0913962	-0.39666	0.340906	-0.258523	0.490043	0.531292
ADAMTSL4	9.14805	6.87248	9.35681	9.23456	5.41472	7.41455	-0.139705	-0.588261	-0.105492	-0.776197	-0.199351	-0.284168	-0.391897
ADAMTSL5	1.66707	1.8875	2.51941	1.31022	1.83036	1.91383	0.0648646	0.15799	-0.0650825	0.235273	0.224512	0.646099	0.00647093
ADAP1	1.30432	3.01754	1.1474	2.55177	1.6474	2.35719	0.48183	0.519548	0.480542	0.596202	0.458993	-0.15833	0.651041
ADAP2	5.81795	8.46085	8.36629	11.6534	8.74841	10.906	0.653169	0.28921	0.343273	0.303608	0.248708	0.434777	0.866802
ADAR	49.9903	61.6	58.4782	58.7355	48.1652	54.95	0.28611	0.111438	0.165984	0.260542	0.296706	0.0451437	0.412956
ADARB1	3.29143	6.69813	3.06612	6.29722	5.22786	5.6314	0.421773	0.486632	0.352545	0.629898	0.31042	-0.0591241	0.707109
ADARB2	0.308188	0.339254	0.317446	0.382348	0.888505	0.083907	-0.594153	-0.304268	-0.7048	0.0627914	-0.672485	0.0352069	-0.163671
ADAT1	16.671	23.1528	15.7507	25.7486	19.7874	24.4821	0.615195	0.462242	0.525113	0.43909	0.393186	-0.0100556	0.764395
ADAT2	7.88524	7.66399	8.22405	6.01647	10.6049	8.09898	-0.171411	0.22632	-0.211454	0.349663	-0.0805683	0.43275	-0.0657552
ADAT3	0.212336	0.901793	1.33047	0.956798	0.630203	0.504525	-0.0445414	-0.231115	-0.37977	0.115878	-0.177772	0.439808	0.300347
ADCK1	3.79887	5.78881	4.8876	4.62784	4.20208	5.51516	0.703245	0.724256	0.598853	0.771012	0.76799	0.379118	0.751721
ADCK2	4.22575	5.85752	4.55349	5.14313	4.75815	5.68404	0.722782	0.777181	0.65962	0.808311	0.718194	0.196455	0.828929
ADCK5	4.1326	3.48602	5.09462	3.73487	3.22081	3.57388	-0.237697	-0.499386	-0.30288	-0.541256	-0.193809	0.155991	-0.415362
ADCY1	20.4856	21.2095	20.3914	16.4988	12.909	7.14413	-0.739522	-0.610227	-0.594321	-0.378739	-0.471097	-0.561931	-0.670264
ADCY10	3.21249	4.3475	6.64987	8.94918	5.63863	4.31819	-0.0793805	-0.485464	-0.433191	-0.242692	-0.492446	0.207918	0.30563
ADCY10P1	1.70638	2.45778	3.60198	2.42147	3.19496	2.62254	0.0606436	0.0263704	-0.322096	0.310969	-0.10204	0.858375	0.369801
ADCY2	4.06206	5.67262	5.00557	5.20615	5.28532	5.60399	0.633824	0.68236	0.386656	0.870698	0.512075	0.551282	0.930459
ADCY3	2.75018	4.65004	4.90118	5.11251	5.96861	6.17456	0.614148	0.533252	0.264818	0.642802	0.314177	0.809221	0.886844
ADCY4	2.11221	3.36884	3.83999	3.64412	3.48001	4.00008	0.634411	0.408611	0.239299	0.536002	0.345039	0.835173	0.881494
ADCY5	1.44048	3.25939	2.96242	2.26412	3.67202	2.63991	0.10548	0.383657	-0.159962	0.767799	0.0744819	0.627219	0.536124
ADCY6	3.88658	6.65101	6.92982	6.20079	5.26188	5.96476	0.372781	0.220934	0.0540065	0.477862	0.256869	0.554816	0.656756
ADCY7	8.5695	12.0843	13.9594	15.4736	13.5376	14.3215	0.480619	0.14918	0.0614931	0.305118	0.0698148	0.666974	0.80936
ADCY8	0.014506	0.14511	0.014082	0.01346	0.04527	1.46301	0.947232	0.827966	0.930252	0.465138	0.879092	0.471151	0.647464
ADCY9	10.1168	12.8919	12.967	11.44	11.8418	9.51133	-0.443929	-0.279877	-0.628763	0.215214	-0.366825	0.135937	-0.0100543
ADCYAP1	0	0.161298	0.031952	0.168675	0	0.078	0.343109	0.184029	0.270087	0.303783	0.247994	-0.194451	0.54247
ADCYAP1R1	0.059021	0.757104	0.758452	0.423439	0.534228	0.228568	-0.141561	-0.00374447	-0.396006	0.458973	-0.109685	0.38707	0.28989
ADD1	44.9615	53.6993	55.1966	57.3607	54.7897	66.6998	0.904712	0.655067	0.630489	0.54721	0.624962	0.729416	0.93947
ADD2	1.39359	1.60322	1.66516	1.88425	2.51987	2.32659	0.44272	0.458579	0.197384	0.487633	0.156547	0.646929	0.646542
ADD3	31.5202	34.2684	46.0856	56.9675	38.8123	53.6823	0.607441	0.075958	0.289843	-0.0265767	0.16674	0.483363	0.673978
ADGB	0.713418	1.18493	1.22324	1.24741	1.39268	0.882796	-0.220572	-0.162034	-0.564077	0.32723	-0.426821	0.390658	0.364314
ADGRA1	0.071829	0.219011	0.175501	0.28871	0.022316	0.225737	0.555898	0.172101	0.416918	0.131559	0.383223	0.055812	0.584395
ADGRA2	1.54548	2.40229	2.24853	2.00227	3.27375	4.80581	0.83982	0.842926	0.700696	0.664433	0.711131	0.704865	0.763409
ADGRA3	105.52	111.092	91.6223	60.2939	73.323	61.9569	-0.508449	-0.125629	-0.219135	-0.0251701	-0.036582	-0.481998	-0.624398
ADGRB1	0.168935	0.209123	0.064803	0.050279	0.176809	0.051382	-0.519477	0.0673068	-0.249543	0.268714	-0.142688	-0.485419	-0.420322
ADGRB2	0.064518	0	0.287118	0.190678	0.211581	0.063852	-0.312882	-0.579048	-0.658176	-0.36993	-0.616453	0.500179	-0.0517642
ADGRB3	0.474863	0.560054	1.02504	0.90365	1.45086	1.95394	0.721592	0.588065	0.483298	0.432631	0.456494	0.809021	0.70032
ADGRD1	4.6489	6.41214	3.47679	1.49292	4.31885	3.9009	-0.0766621	0.482393	0.183104	0.548745	0.38399	-0.172355	-0.159941
ADGRE1	4.3661	2.96939	4.36473	4.90032	3.13417	3.49859	-0.245652	-0.755061	-0.294858	-0.888503	-0.47426	-0.263489	-0.360964
ADGRE2	3.90086	5.27361	3.3563	4.30844	5.16928	3.57877	-0.302759	0.133247	-0.256885	0.491959	-0.202108	-0.29296	0.102603
ADGRE3	0.284977	0.093987	0.214503	0.360779	0.163922	0.597253	0.7668	0.366627	0.732401	-0.0820499	0.526562	0.264012	0.422234
ADGRE4P	1.26025	1.57428	1.84091	2.53894	1.19533	2.01162	0.481225	-0.0552519	0.246002	-0.116344	0.130981	0.165838	0.547363
ADGRE5	7.70764	10.3644	9.04443	14.5395	10.374	11.9034	0.469139	0.12644	0.225978	0.173666	0.0735386	0.143246	0.724678
ADGRF1	2.87713	3.8792	3.7992	2.52379	3.65429	2.29269	-0.531642	-0.132135	-0.585054	0.297738	-0.285132	0.120677	-0.223077
ADGRF2	0.048277	0.177524	0.091616	0.079001	0.08931	0.05215	-0.132218	0.20372	-0.151133	0.600963	0.0865275	-0.0834756	0.207847
ADGRF3	1.61685	2.13899	1.23581	2.67882	0.869687	4.06205	0.898587	0.616713	0.902997	0.273904	0.765827	0.126226	0.648974
ADGRF5	8.44168	10.2861	8.55541	7.12315	9.80647	8.95996	0.0417948	0.60621	0.130096	0.783742	0.364606	0.187861	0.14008
ADGRG1	5.20462	6.25018	7.64522	8.14993	7.71678	8.47794	0.59922	0.260028	0.20171	0.289598	0.175742	0.77771	0.807551
ADGRG2	3.22563	2.87049	2.81054	3.07678	3.47837	2.72711	-0.683145	-0.452303	-0.613535	-0.294283	-0.729484	-0.346745	-0.473014
ADGRG3	0.067089	0.344872	0.215944	0.304156	0.22376	0.480004	0.911673	0.789176	0.731656	0.724925	0.756492	0.511767	0.963674
ADGRG4	0.640499	0.901647	1.27972	0.932241	0.716296	0.843118	0.11181	-0.162406	-0.185247	0.0159146	0.0123491	0.526778	0.249253
ADGRG5	0.235472	2.43507	2.35056	1.70033	0.76496	1.31651	0.233802	0.141894	0.00773939	0.41065	0.231844	0.336438	0.477218
ADGRG6	126.935	129.244	129.115	107.107	100.486	78.0566	-0.741429	-0.573954	-0.597186	-0.341911	-0.44423	-0.492237	-0.68778
ADGRG7	11.1339	20.637	22.733	23.8354	17.3273	10.4167	-0.327108	-0.463678	-0.602787	-0.026183	-0.483222	0.0757676	0.142856
ADGRL1	1.31439	1.88418	1.20949	1.31302	2.24108	2.33121	0.562841	0.846628	0.530541	0.810703	0.561267	0.428165	0.616806
ADGRL2	37.6574	39.7554	36.8186	41.196	40.9422	48.4045	0.901875	0.776813	0.82673	0.510438	0.710202	0.40661	0.78072
ADGRL3	0.451233	0.541696	0.653812	0.214204	2.74795	1.21748	-0.000448355	0.294235	-0.126711	0.423686	-0.0777458	0.491642	0.207504
ADGRL4	4.35013	5.0365	3.13517	3.75205	6.34795	5.50744	0.239679	0.635595	0.299932	0.641419	0.28983	0.15656	0.322774
ADGRV1	6.40311	7.44915	9.52406	7.19179	6.47244	6.06639	-0.270583	-0.410239	-0.482853	-0.146224	-0.255629	0.298267	-0.10506
ADH1A	591.285	1193.83	1415.62	1400.65	1090.33	825.619	-0.0985773	-0.288935	-0.458746	0.116198	-0.322509	0.344122	0.3672
ADH1B	3090.58	2442.24	3596.38	2949.29	2732.77	1193.4	-0.871321	-0.910621	-0.910921	-0.641515	-0.844173	-0.268436	-0.691827
ADH1C	1152.57	788.493	628.166	660.789	747.576	253.119	-0.880298	-0.619705	-0.582152	-0.527617	-0.612976	-0.803707	-0.910357
ADH4	1718.97	2752.91	2702.39	1929.25	1862.84	1362.32	-0.385217	-0.227864	-0.470685	0.169039	-0.192723	0.0118815	-0.109654
ADH5	137.011	157.707	131.267	122.908	149.043	126.976	-0.348625	0.25114	-0.199512	0.551823	0.000304612	-0.196075	-0.137228
ADH6	196.651	241.057	319.849	281.733	265.432	202.865	-0.312235	-0.497894	-0.673638	-0.110387	-0.526218	0.41257	0.100833
ADH7	3.27594	2.88339	3.87935	3.004	4.23581	0.922859	-0.910101	-0.725434	-0.977753	-0.338717	-0.874985	-0.138567	-0.57669
ADHFE1	62.5338	50.3567	77.5241	61.8625	50.3035	46.6945	-0.480483	-0.766724	-0.581032	-0.695054	-0.51837	0.00633705	-0.506797
ADI1	236.441	227.33	280.757	207.264	198.89	155.22	-0.688119	-0.664608	-0.684835	-0.439064	-0.507394	-0.161443	-0.628145
ADIG	0.091851	0	0.080793	0.080024	0.069315	0.09195	0.0944947	-0.298451	0.034882	-0.636049	-0.169107	0.201016	-0.185571
ADIPOQ	0.770492	0.857606	0.907452	1.11831	1.17711	1.01403	0.191467	0.0515895	-0.136127	0.222333	-0.227855	0.460653	0.578413
ADIPOR1	42.9103	46.6129	36.5604	37.9768	33.5868	40.6751	0.166393	0.348543	0.495221	0.204258	0.524537	-0.563699	-0.094891
ADIPOR2	55.9204	85.8895	45.5425	49.8092	45.052	49.9896	-0.00417301	0.339898	0.220465	0.468739	0.348253	-0.465949	0.0290094
ADIRF	73.82	36.5539	85.9387	22.393	28.3773	62.934	0.0455245	-0.0517545	0.140668	-0.324432	0.235109	0.200597	-0.394594
ADK	69.3749	98.7483	70.268	63.641	60.3741	60.1987	-0.155226	0.174187	0.00815237	0.393749	0.211913	-0.365128	-0.0690452
ADM	5.31928	5.68736	3.68046	3.25212	3.83715	4.52496	0.0116967	0.422147	0.397207	0.292565	0.473761	-0.484735	-0.269126
ADM2	0.714957	1.15462	0.959134	0.499857	0.479481	1.01285	0.468588	0.598989	0.55247	0.519503	0.772484	0.201258	0.252787
ADM5	0.275302	0.132758	0.284228	0.152599	0.081623	0.198923	-0.0598695	-0.306982	0.0579095	-0.599797	0.0664844	-0.0582897	-0.502843
ADNP	9.82648	15.0164	13.6155	16.0259	11.7989	16.6073	0.783811	0.495045	0.54992	0.487787	0.555472	0.404366	0.896489
ADNP2	7.12145	8.07699	4.27963	9.59298	9.84337	5.32295	-0.386584	-0.219277	-0.372071	0.0334007	-0.507065	-0.452007	-0.00593526
ADO	3.01942	3.61081	2.85154	3.06288	2.90747	4.87043	0.945286	0.894637	0.982872	0.570735	0.950303	0.316863	0.669614
ADORA1	0.27357	0.264764	0.20751	0.585056	0.192018	0.901506	0.883659	0.528995	0.824158	0.169778	0.643522	0.240162	0.656253
ADORA2A	13.8959	11.1062	17.8475	9.95579	12.7151	6.68112	-0.745506	-0.669177	-0.775804	-0.449349	-0.604349	0.00241482	-0.674442
ADORA2B	0.561969	1.2416	1.88855	0.909384	1.03346	1.09365	0.134525	0.0660718	-0.161615	0.298368	0.119925	0.709599	0.307854
ADORA3	2.09845	6.49674	2.17478	0.96904	2.46193	8.14216	0.795721	0.970759	0.870549	0.790273	0.965618	0.302051	0.600759
ADPGK	16.9884	20.4735	22.2865	28.8548	25.1905	23.8176	0.275934	-0.0496587	-0.090388	0.112608	-0.192087	0.399738	0.654226
ADPRH	0.849813	1.81958	0.764044	1.21298	1.10252	2.0019	0.811347	0.902196	0.834569	0.789133	0.845924	0.170512	0.766495
ADPRHL1	0.763577	1.2827	1.09656	1.20065	0.52746	0.795691	0.057524	-0.122644	-0.00299184	0.0426567	0.0883629	-0.197403	0.185664
ADPRM	9.16199	6.0209	6.00902	5.66162	8.7562	7.30289	-0.283268	0.000735646	-0.0403702	-0.194657	-0.14441	-0.208623	-0.510737
ADPRS	4.23322	6.20158	5.54241	4.57244	5.26034	5.80254	0.526856	0.7512	0.395702	0.906399	0.660503	0.573833	0.654001
ADRA1A	76.7735	134.572	112.371	116.511	70.8435	93.1323	0.180328	0.0770066	0.082526	0.284283	0.223184	-0.0424347	0.360572
ADRA1B	5.2365	4.60569	4.65563	4.93053	4.75482	3.53079	-0.95465	-0.868308	-0.820161	-0.657914	-0.869124	-0.692859	-0.808579
ADRA2A	0.175677	0.151201	0.171384	0.240851	0.948022	0.796893	0.39263	0.507398	0.256195	0.449312	0.207801	0.559439	0.469922
ADRA2B	1.08714	2.35885	2.26097	1.89307	1.36211	0.579271	-0.438005	-0.391016	-0.571456	0.0447464	-0.367095	-0.0885566	-0.0672605
ADRA2C	0.185956	0.074942	0.202492	0	0.341824	0.941636	0.795925	0.751854	0.762532	0.406953	0.731949	0.595071	0.502323
ADRB1	0.216688	0.384285	0.158103	0.399227	0.59766	0.319033	-0.0379852	0.210475	-0.147063	0.466764	-0.192294	0.0687829	0.374937
ADRB2	4.10801	3.69224	7.74246	6.79845	4.49796	3.24271	-0.35376	-0.729516	-0.638173	-0.517836	-0.598113	0.202199	-0.131365
ADRB3	1.97743	1.55068	1.98021	3.146	2.68701	3.11242	0.493396	0.118963	0.279932	-0.0531693	0.0447727	0.332161	0.5365
ADRM1	27.148	58.2078	34.1616	28.6204	36.5582	39.1309	0.274467	0.655805	0.306425	0.86732	0.536722	0.101409	0.433974
ADSL	20.0055	22.6711	21.4713	20.0849	20.8638	25.2732	0.912784	0.936421	0.867935	0.730336	0.959305	0.560403	0.721245
ADSS1	14.6377	35.5444	12.2034	10.7934	8.20353	11.4479	-0.0133565	0.321959	0.176582	0.481354	0.349082	-0.375562	0.0323338
ADSS2	14.3101	17.5241	10.103	15.4007	16.8068	19.4794	0.598068	0.776662	0.689516	0.642887	0.589078	-0.0173362	0.578292
ADTRP	1.86448	1.08569	2.05698	1.6115	1.91407	1.10669	-0.731168	-0.807866	-0.818586	-0.683425	-0.817755	0.0279154	-0.648188
AEBP1	3.17515	6.22851	5.34019	5.68048	19.5782	25.7317	0.689576	0.738297	0.558822	0.585322	0.530715	0.648482	0.659763
AEBP2	17.0742	20.616	21.763	26.4387	25.1582	24.885	0.450719	0.18886	0.0855062	0.303547	0.00731952	0.555204	0.784024
AEN	3.16317	5.43526	4.36051	3.86476	5.00603	7.84103	0.908988	0.946151	0.806511	0.789921	0.869258	0.632295	0.820306
AFAP1	4.31114	5.11728	6.32805	6.79861	5.14396	7.6294	0.812971	0.35916	0.518742	0.203924	0.466352	0.638903	0.790827
AFAP1L1	3.81392	4.81573	5.61662	4.75305	5.48316	5.56913	0.489954	0.420761	0.113307	0.564227	0.279225	0.97336	0.71261
AFAP1L2	0.943566	1.49516	0.815583	1.08306	1.29636	1.07132	0.0564503	0.478543	0.110916	0.742473	0.188305	-0.165126	0.367361
AFDN	106.527	114.121	90.771	114.37	98.5382	108.387	0.283764	0.264777	0.463498	0.164557	0.294783	-0.589327	0.257887
AFF1	32.5028	38.7066	38.0662	32.2382	32.8976	30.4331	-0.341643	-0.121101	-0.382479	0.234951	-0.0811412	0.0296269	-0.133129
AFF2	0.022063	0.029765	0.101098	0.112187	0.039062	0.187273	0.856385	0.410755	0.626573	0.144892	0.550881	0.620847	0.703404
AFF3	7.60895	6.0605	11.1435	9.58692	12.9367	10.7944	0.12103	-0.0276774	-0.201354	0.0176875	-0.210812	0.754212	0.284971
AFF4	33.5713	58.7492	49.303	39.9058	46.6453	48.7082	0.369859	0.622563	0.227096	0.883232	0.505935	0.472081	0.603048
AFG1L	9.69383	10.0824	8.88008	6.48147	8.90358	9.43929	0.0739306	0.533636	0.334821	0.432317	0.519094	0.00419668	-0.196016
AFG3L1P	8.67602	10.9266	7.74598	9.95396	9.0408	12.8095	0.875555	0.856144	0.908485	0.631119	0.837658	0.14765	0.745405
AFG3L2	31.1796	39.6333	28.5627	29.2734	27.9108	32.2208	0.237589	0.540965	0.456345	0.570725	0.577292	-0.332625	0.180772
AFM	312.059	767.963	810.105	652.236	554.881	822.228	0.66702	0.518757	0.371969	0.626339	0.554667	0.712766	0.813595
AFMID	102.437	115.018	116.743	90.3362	88.0031	82.9414	-0.441741	-0.276278	-0.36698	-0.0567004	-0.116959	-0.179116	-0.417979
AFP	12.4969	16.525	13.6769	13.1173	10.7697	6.11754	-0.656219	-0.482835	-0.592186	-0.116632	-0.445624	-0.494932	-0.398869
AFTPH	14.1375	17.8588	14.6836	16.7454	19.9307	18.7317	0.433016	0.648743	0.282503	0.783522	0.297625	0.412422	0.718346
AGA	9.60098	17.7994	16.6448	13.0802	16.2769	26.2262	0.908468	0.886546	0.747158	0.757728	0.84145	0.740305	0.839935
AGAP1	5.90675	8.37701	7.27918	5.85919	5.56438	9.25833	0.817281	0.830865	0.813866	0.661389	0.952764	0.412025	0.606829
AGAP12P	0.882916	0.660204	0.923488	5.37668	0.843613	5.70198	0.732102	0.271792	0.590485	0.0041462	0.37203	0.198799	0.637278
AGAP2	0.269435	0.276067	0.460745	1.18546	0.659646	0.649186	0.214355	-0.214927	-0.0689309	-0.172498	-0.270132	0.162034	0.472141
AGAP3	14.6971	14.7215	13.093	13.6704	14.5344	12.4511	-0.761354	-0.318702	-0.510962	-0.0764573	-0.495686	-0.714234	-0.587902
AGAP4	43.8595	55.9729	59.0031	47.9479	41.3746	68.9912	0.856807	0.673923	0.752756	0.465624	0.861225	0.57022	0.631547
AGAP7P	0	0.061582	0	0	0.088973	0	-0.269473	0.23821	-0.295746	0.605742	-0.156692	0.06837	0.123135
AGAP9	11.7707	20.8591	18.4393	11.8711	7.44952	23.1482	0.733207	0.666837	0.730006	0.500455	0.875094	0.341285	0.499576
AGBL1	0	0.051134	0	0.081121	0.017792	0	-0.0890421	-0.209537	-0.183626	0.0494026	-0.269381	-0.375648	0.288787
AGBL2	5.08733	8.33435	7.37286	10.3521	11.4208	6.50506	-0.184692	-0.139226	-0.470161	0.268314	-0.465672	0.206978	0.384315
AGBL3	5.11692	10.8979	7.06929	10.599	6.39442	12.5231	0.844484	0.663588	0.727297	0.582752	0.707486	0.249771	0.871582
AGBL4	0.719653	0.996961	1.61962	1.43966	1.12559	1.24602	0.268185	-0.141167	-0.15146	0.00869071	-0.0737625	0.692234	0.501141
AGBL5	8.43253	8.8391	8.69762	9.71349	8.74179	8.35324	-0.205294	-0.483033	-0.402	-0.217577	-0.507699	-0.234514	0.192906
AGER	1.95046	2.16832	3.47516	4.27598	2.44463	2.11892	-0.131165	-0.590731	-0.44622	-0.395798	-0.504048	0.128482	0.167815
AGFG1	23.4542	35.5114	21.5703	18.4626	23.027	32.3703	0.553305	0.879123	0.70965	0.800203	0.849527	0.0753562	0.413629
AGFG2	35.759	34.2597	36.824	30.5994	30.3206	24.0612	-0.809652	-0.668929	-0.695285	-0.444368	-0.548642	-0.413111	-0.761789
AGGF1	11.4721	14.0651	10.7631	12.1651	11.3007	13.9183	0.715783	0.817362	0.814996	0.69566	0.820673	-0.0375029	0.629222
AGK	9.44508	19.2552	13.5115	12.989	13.343	15.1853	0.451549	0.662646	0.355895	0.884252	0.562784	0.276295	0.678623
AGL	31.0961	34.3119	38.1823	33.7182	25.1402	33.0926	0.238002	-0.0740935	0.157913	-0.116255	0.274807	0.125331	0.105693
AGMAT	36.7776	61.0445	61.9307	60.75	44.2883	37.0455	-0.213489	-0.32787	-0.439728	0.0687332	-0.2787	0.0522703	0.175658
AGMO	56.3604	96.0782	99.4785	70.1267	94.2696	66.6178	-0.191435	0.0530727	-0.436033	0.511442	-0.131878	0.489872	0.229016
AGO1	4.04478	4.35612	6.52845	6.36363	4.41694	5.24902	0.212596	-0.311711	-0.138041	-0.252947	-0.133094	0.461991	0.343058
AGO2	8.9102	13.529	13.8093	13.7631	8.45307	16.516	0.82663	0.496069	0.653652	0.361313	0.69621	0.441756	0.736227
AGO3	14.8777	21.8354	16.6686	17.6917	17.9687	23.9458	0.872713	0.940043	0.810947	0.855108	0.875127	0.409881	0.854593
AGO4	12.156	11.4689	11.0049	12.7579	14.1356	16.2384	0.708808	0.637267	0.650847	0.356841	0.499242	0.409369	0.577638
AGPAT1	10.4901	17.825	12.2384	10.5571	12.7473	14.108	0.373412	0.741029	0.404136	0.901057	0.630994	0.174399	0.483547
AGPAT2	19.8252	50.9437	39.9928	32.0222	29.17	27.1368	0.0306839	0.193962	-0.0984388	0.564199	0.168456	0.157936	0.346308
AGPAT3	42.5394	64.7842	60.7385	47.3352	50.4305	38.2048	-0.363175	-0.127488	-0.464857	0.315553	-0.173162	0.0664818	-0.0223612
AGPAT4	0.847506	1.47948	1.72188	1.59332	1.20937	2.64921	0.955896	0.679887	0.748062	0.478392	0.767439	0.690062	0.83862
AGPAT5	14.6973	13.295	15.1884	11.0157	10.54	13.4486	0.0246468	-0.000408113	0.19736	-0.22555	0.326698	-0.0189075	-0.402957
AGPS	11.7848	10.4904	10.711	12.159	12.7186	16.5862	0.801276	0.633551	0.75873	0.26343	0.603305	0.420566	0.555891
AGR2	0.37656	0.122591	0.114938	0.087962	0.137056	0.091171	-0.546756	-0.371947	-0.164381	-0.588529	-0.265244	-0.684556	-0.897667
AGRN	5.13432	8.66185	14.1111	11.0472	6.31729	11.8072	0.516707	0.102434	0.197056	0.105089	0.298343	0.650222	0.548813
AGRP	0.561816	0.99896	0.927295	0.694409	0.850695	0.443655	-0.477987	-0.204705	-0.615463	0.300797	-0.344764	0.0874668	-0.0414853
AGT	310.833	476.053	511.645	366.819	383.947	272.539	-0.393383	-0.263691	-0.560534	0.170261	-0.274131	0.180372	-0.0567586
AGTPBP1	4.69477	6.07913	4.5891	7.0032	6.77964	8.80924	0.817755	0.699552	0.687728	0.543998	0.564612	0.381608	0.844562
AGTR1	38.7404	28.7634	27.7933	30.5761	23.056	26.6712	-0.363161	-0.450742	-0.0166348	-0.710992	-0.168813	-0.814855	-0.735375
AGTRAP	6.71027	4.55633	4.88116	5.014	7.58471	6.35874	-0.0939631	0.098642	-0.000456066	-0.0639433	-0.128037	0.0676542	-0.205275
AGXT	696.21	622.297	756.405	633.097	628.374	434.55	-0.875942	-0.841002	-0.868455	-0.579234	-0.762587	-0.288597	-0.739919
AGXT2	47.0858	37.4864	54.3665	51.8381	45.3549	42.1714	-0.358914	-0.791443	-0.570049	-0.762922	-0.634693	0.145546	-0.31159
AHCTF1	16.3487	27.2732	24.3979	18.681	21.4111	20.2354	0.0925633	0.352615	-0.0489257	0.703227	0.26853	0.372921	0.373227
AHCTF1P1	0.130124	0.164459	0.0729	0.354752	0.257475	0.111432	-0.208664	-0.325865	-0.333631	-0.115826	-0.521292	-0.285191	0.184849
AHCY	74.4736	45.3633	47.5913	42.2264	36.8351	44.9822	-0.349706	-0.321643	0.0258201	-0.62992	-0.0702888	-0.64882	-0.811924
AHCYL1	27.6273	30.6512	26.1825	27.7847	27.4276	31.0908	0.740914	0.88582	0.868859	0.711008	0.866781	0.0019392	0.596395
AHCYL2	8.78719	12.2009	10.5346	10.6369	11.8128	8.62199	-0.3742	-0.0712865	-0.53036	0.455353	-0.340741	0.0439933	0.171589
AHDC1	1.34516	2.34308	4.63954	3.00566	3.15683	2.6987	0.0624367	-0.157176	-0.345389	0.0914821	-0.167686	0.778449	0.340368
AHI1	13.1692	12.3069	15.6675	17.4268	21.4064	34.5413	0.840544	0.671761	0.700139	0.385667	0.61178	0.636315	0.683456
AHNAK	64.7364	56.857	75.3956	54.1421	72.7039	73.4487	0.194612	0.227136	0.0659988	0.108995	0.181543	0.749191	0.0385067
AHNAK2	0.308034	0.161951	0.178367	0.032887	0.280519	0.274121	0.0151487	0.340802	0.232866	0.09833	0.25441	0.101806	-0.313742
AHR	64.3489	54.5604	69.5353	73.3233	76.7029	60.5527	-0.417865	-0.612348	-0.6708	-0.4436	-0.773234	0.215977	-0.129353
AHRR	0.842268	0.570215	0.498529	0.536168	0.618989	0.329143	-0.857422	-0.606364	-0.552962	-0.564131	-0.621448	-0.78246	-0.919796
AHSA1	46.8348	68.2358	38.9395	44.2682	49.2024	63.0563	0.57189	0.875953	0.721043	0.811345	0.786803	-0.0272704	0.506314
AHSA2P	27.4561	37.4985	28.4429	39.2898	34.2224	29.0684	-0.0776066	-0.0516893	-0.203736	0.292081	-0.233217	-0.233338	0.3945
AHSG	1140.81	1251.18	2035.84	1379.45	1170.66	1314.37	0.0101263	-0.281602	-0.263062	-0.171481	-0.0849896	0.54756	0.0580988
AHSP	0	0.307323	0	0	0.14882	0	-0.133667	0.369183	-0.0625923	0.710708	0.130797	-0.145313	0.167857
AICDA	1.18117	1.34865	1.92254	1.68427	1.45577	1.17257	-0.30386	-0.576839	-0.644513	-0.257619	-0.525405	0.358106	0.0289441
AIDA	14.1232	16.8542	16.5651	16.4803	13.14	19.3035	0.881755	0.594465	0.779437	0.381605	0.806458	0.386248	0.698213
AIF1	14.9879	22.4881	17.9277	19.245	17.3391	36.8774	0.99009	0.872332	0.930636	0.593287	0.914433	0.484704	0.784043
AIF1L	0.62223	1.12829	0.661521	0.393875	0.777851	0.71493	0.0777267	0.598827	0.198856	0.783179	0.449325	0.045463	0.15804
AIFM1	32.1006	41.92	37.593	34.7172	30.2783	32.4649	0.00552149	0.0920599	-0.00354877	0.331766	0.219964	-0.0939759	0.141132
AIFM2	2.99392	7.15232	5.69427	5.8217	4.97934	4.50082	0.100067	0.163448	-0.117058	0.564498	0.0818053	0.202654	0.526575
AIFM3	0.898644	1.03789	0.66265	0.468989	0.218603	0.586898	-0.0477211	0.113496	0.261376	0.0148964	0.361034	-0.516762	-0.328221
AIG1	148.915	148.831	155.296	138.018	135.314	118.573	-0.770063	-0.644696	-0.686896	-0.388121	-0.52238	-0.37406	-0.684429
AIM2	1.71332	1.0837	1.47138	2.18195	1.55441	1.6564	0.012913	-0.471148	-0.0797991	-0.653679	-0.382999	-0.162443	-0.0192568
AIMP1	19.1928	19.2015	18.5067	14.9111	15.7081	21.0781	0.533906	0.63425	0.737818	0.296531	0.8336	0.136406	0.0639894
AIMP2	13.3682	21.3209	13.4813	11.8685	15.5578	20.1764	0.607821	0.9338	0.691615	0.900245	0.838772	0.221283	0.548364
AIP	11.17	11.4935	11.0259	10.2436	11.0138	11.1622	0.092562	0.570042	0.320981	0.53139	0.537981	0.0404358	-0.110914
AIPL1	1.07966	0.912469	0.628874	0.967501	0.853483	0.780092	-0.366519	-0.249824	-0.0346458	-0.356234	-0.259966	-0.926756	-0.463061
AIRE	1.19	1.19061	2.09083	2.65797	1.54438	2.49641	0.586521	0.0340258	0.274815	-0.0965458	0.147683	0.493212	0.614848
AJAP1	0.095267	0.171448	0.222016	0.400605	0.180632	0.189178	0.133939	-0.312601	-0.171331	-0.161039	-0.283166	0.113437	0.450645
AJM1	0	0.409091	0.17012	0.327948	0.185603	0.407831	0.743326	0.676864	0.575474	0.742705	0.624224	0.329348	0.918142
AJUBA	9.60495	26.0765	24.8195	21.1121	17.1723	18.6143	0.24522	0.20167	-0.0294563	0.529114	0.200821	0.432713	0.579927
AK1	16.5392	19.1971	19.397	16.6975	11.4089	25.8494	0.848395	0.62264	0.854862	0.291537	0.880828	0.324941	0.492343
AK2	115.879	160.134	110.852	105.831	110.226	116.37	0.0753266	0.472067	0.258685	0.621667	0.443877	-0.271702	0.12181
AK3	108.178	144.42	98.3831	104.399	81.7182	94.2808	-0.0574217	0.149014	0.151652	0.260243	0.262893	-0.531726	-0.0550961
AK4	65.1693	77.9759	65.5296	49.7076	60.7141	48.8401	-0.497835	-0.038194	-0.31514	0.226931	-0.0656521	-0.308321	-0.417023
AK5	2.2358	3.59098	3.00763	1.57195	3.08915	2.67607	0.0393411	0.514655	0.0388433	0.744436	0.349972	0.361225	0.159025
AK7	4.80184	6.42878	6.27556	7.33564	5.8422	7.27131	0.734601	0.387662	0.441412	0.400788	0.412619	0.463283	0.903368
AK8	0.107196	0.090216	0.317445	0.018692	0.158378	0.519738	0.750839	0.628216	0.639124	0.341992	0.710595	0.763986	0.460317
AK9	5.17264	6.44289	6.74956	7.92952	6.22334	8.17753	0.792129	0.381153	0.50155	0.298627	0.430734	0.51941	0.873823
AKAIN1	0.099948	0.734529	1.25171	1.33391	0.198373	0.5705	0.157692	-0.265498	-0.140316	-0.0989746	-0.0866944	0.255088	0.371597
AKAP1	19.1787	33.6938	39.3529	28.1762	24.8732	26.6888	0.118276	0.0306128	-0.15364	0.313593	0.113973	0.510644	0.349366
AKAP10	16.8314	18.1515	17.1388	23.6869	22.0062	22.2976	0.451226	0.21257	0.218776	0.208373	0.0303432	0.268423	0.682955
AKAP11	6.78271	8.60048	8.67173	8.73062	8.81931	10.0355	0.818946	0.668944	0.508143	0.680071	0.566434	0.795293	0.966434
AKAP12	8.5273	10.6711	7.71118	9.51968	12.0188	6.97737	-0.516645	-0.124196	-0.532252	0.287749	-0.487143	-0.234698	-0.0502617
AKAP13	63.1532	83.6418	73.8173	78.7937	64.4245	94.2444	0.921929	0.733514	0.819386	0.577651	0.842075	0.371361	0.829943
AKAP14	0	0.871991	0.423273	0	0.225664	0.323892	0.223462	0.552066	0.207478	0.78191	0.500446	0.234298	0.36028
AKAP17A	8.4442	9.69727	10.4137	11.1794	10.5697	12.1189	0.784209	0.467858	0.451128	0.40968	0.408541	0.728159	0.902478
AKAP3	1.42949	1.73122	1.39634	1.50891	0.531412	1.30633	0.161042	-0.00782766	0.304208	-0.10781	0.323373	-0.418104	-0.0307721
AKAP5	3.32078	4.2048	3.38162	4.30556	3.70204	4.30971	0.688992	0.564118	0.583059	0.55679	0.505249	0.0875875	0.834717
AKAP6	6.44928	10.373	10.1188	9.70937	10.5187	6.09955	-0.438402	-0.298064	-0.688801	0.239887	-0.503463	0.158948	0.124062
AKAP7	12.0367	14.3264	13.5052	16.1834	12.5984	29.7086	0.978875	0.74858	0.906899	0.404396	0.826118	0.467412	0.729002
AKAP8	9.04398	10.6973	10.7587	11.6869	10.9898	9.74556	-0.114354	-0.258118	-0.463675	0.161348	-0.417653	0.237672	0.438191
AKAP8L	29.5367	36.3315	37.5505	37.1109	31.7276	32.6562	0.104485	-0.13673	-0.184466	0.156876	-0.039337	0.270394	0.420721
AKAP9	60.407	72.4719	79.2618	79.3608	70.0939	59.4797	-0.335825	-0.514713	-0.63954	-0.0935375	-0.524592	0.147361	0.120227
AKIP1	8.83642	8.31836	10.2394	10.9767	7.47942	10.2915	0.447166	-0.150271	0.274433	-0.359938	0.157971	0.184417	0.301637
AKIRIN1	24.052	25.6652	16.7507	17.9628	19.8206	34.387	0.769589	0.866549	0.953872	0.497696	0.907874	0.0862055	0.402381
AKIRIN2	14.0906	13.9977	12.6082	14.6985	14.8113	14.4657	0.173947	0.241778	0.233792	0.177541	-2.61978e-05	-0.257708	0.282853
AKNA	9.51894	8.70801	10.2838	17.0512	10.183	14.4506	0.502052	-0.0155601	0.300182	-0.178682	0.0655541	0.141233	0.530014
AKNAD1	0.450681	0.450834	0.342017	0.32347	0.372649	0.412688	0.0664555	0.479417	0.463199	0.285353	0.50008	-0.445029	-0.258831
AKR1A1	107.718	196.2	180.859	123.768	159.779	151.994	0.179701	0.441773	0.0089594	0.759072	0.332178	0.525367	0.436655
AKR1B1	6.66136	8.02474	7.29149	8.85097	8.614	14.2067	0.952801	0.782889	0.84398	0.500473	0.76258	0.529114	0.796527
AKR1B10	6.91803	3.09936	4.69309	2.07512	53.016	48.1222	0.425265	0.570349	0.326326	0.468646	0.295206	0.567097	0.432871
AKR1B15	21.5318	29.4025	34.382	35.6294	37.6778	24.9972	-0.254875	-0.317709	-0.631197	0.122558	-0.547269	0.41178	0.300044
AKR1C1	361.553	311.924	234.071	267.654	310.231	198.912	-0.791338	-0.417968	-0.475915	-0.302738	-0.518496	-0.80928	-0.763047
AKR1C2	290.451	191.239	84.7967	90.3622	218.349	125.373	-0.480984	-0.0350909	-0.104616	-0.112434	-0.152923	-0.607821	-0.65291
AKR1C3	185.605	237.052	167.298	174.156	220.481	137.766	-0.579341	-0.0739542	-0.472938	0.326689	-0.335558	-0.38325	-0.227786
AKR1C4	224.245	258.478	293.782	248.629	252.132	176.085	-0.670244	-0.608964	-0.838789	-0.162891	-0.635938	0.0317051	-0.29811
AKR1C6P	20.7331	24.8358	27.1475	14.5061	31.79	20.0823	-0.317515	0.116277	-0.39763	0.402052	-0.147601	0.430668	-0.104496
AKR1C8P	82.7963	62.7668	164.722	109.371	114.001	65.3961	-0.419924	-0.642463	-0.712806	-0.416548	-0.610529	0.420028	-0.207914
AKR1D1	199.312	281.526	270.498	242.004	259.462	140.435	-0.648672	-0.442529	-0.776654	0.0735892	-0.57414	-0.0833477	-0.181485
AKR1E2	4.36033	4.97244	2.78724	2.46972	2.14285	2.70308	-0.203459	0.113105	0.157936	0.0845282	0.244897	-0.657078	-0.402313
AKR7A2	33.9461	36.6284	33.0595	26.8584	28.283	27.504	-0.397421	-0.0516494	-0.148111	0.0619667	0.0648235	-0.394954	-0.499735
AKR7A2P1	1.07336	0.406658	0.66399	1.36595	0.420743	0.496821	-0.304029	-0.719146	-0.253386	-0.845045	-0.508413	-0.569092	-0.380005
AKR7A3	109.71	80.0164	61.3784	55.4087	38.9931	34.9757	-0.579772	-0.420859	-0.211576	-0.492857	-0.22279	-0.823865	-0.826696
AKT1	34.974	40.7399	39.803	36.8454	29.0679	45.9492	0.805332	0.588162	0.794141	0.331834	0.850853	0.287063	0.518076
AKT1S1	4.72881	7.67837	6.26758	5.08003	4.27046	6.09995	0.393542	0.49325	0.399529	0.575973	0.625364	0.129954	0.380924
AKT2	60.7579	74.5615	70.4141	66.8838	65.5058	48.396	-0.650933	-0.465785	-0.716108	0.00974197	-0.526958	-0.238196	-0.247595
AKT3	10.2851	11.4811	14.2494	17.4013	15.3453	20.6707	0.785331	0.42705	0.501983	0.265811	0.391829	0.651036	0.807539
AKTIP	26.6268	42.8807	27.8269	37.3725	34.1646	33.8976	0.281291	0.440849	0.222414	0.68847	0.269567	-0.0864705	0.619367
ALAD	61.8294	90.9995	113.882	79.7145	55.8482	58.9436	-0.166162	-0.300698	-0.334261	-0.0519616	-0.108968	0.183988	-0.020081
ALAS1	57.4179	52.1861	63.6119	61.4708	66.9352	106.854	0.876261	0.677147	0.771493	0.329219	0.695711	0.619127	0.622731
ALAS2	0.070757	0.472744	0.484106	0.506046	0.494067	0.524829	0.52131	0.398815	0.135397	0.634423	0.248346	0.725955	0.892395
ALB	74411.2	76515.7	113684	75601.5	83314.2	77091.5	-0.169579	-0.289292	-0.424893	-0.116255	-0.20061	0.605622	-0.0809421
ALCAM	47.3068	46.1414	44.1805	46.006	52.8354	64.8601	0.803535	0.782429	0.782704	0.46169	0.696079	0.476013	0.581095
ALDH16A1	5.43543	7.01391	4.80759	6.04795	5.29481	5.13799	-0.0727308	0.15123	0.0664252	0.361262	0.0925813	-0.564201	0.137035
ALDH18A1	8.9034	17.1335	12.0787	7.72478	12.2082	30.5105	0.917622	0.944738	0.898785	0.688952	0.950116	0.53182	0.688872
ALDH1A1	672.201	741.39	504.014	679.554	770.454	560.837	-0.424229	-0.0312757	-0.285079	0.216668	-0.33922	-0.525347	-0.122335
ALDH1A2	45.5146	62.371	97.5398	58.8745	94.6781	93.2981	0.391353	0.367762	0.0619854	0.453727	0.226785	0.981879	0.525585
ALDH1A3	0.832198	0.731407	0.414656	0.685135	1.79869	2.21065	0.606583	0.706823	0.577133	0.493575	0.494907	0.444386	0.508845
ALDH1B1	79.7737	146.088	51.4069	40.3022	61.5904	77.0348	0.100694	0.546018	0.351158	0.610079	0.508971	-0.307448	0.0527362
ALDH1L1	323.531	308.074	209.763	227.723	158.054	68.2259	-0.72084	-0.529004	-0.449378	-0.38476	-0.419544	-0.83206	-0.717523
ALDH1L2	0.66427	1.01444	0.877978	1.02482	1.25808	2.00534	0.905342	0.824884	0.764416	0.616965	0.726905	0.62864	0.824847
ALDH2	597.175	592.093	562.488	391.78	436.942	314.186	-0.704531	-0.406288	-0.481987	-0.233683	-0.308603	-0.482264	-0.739792
ALDH3A1	0.598001	0.57716	1.75032	0.990573	1.22374	0.366749	-0.475146	-0.596081	-0.776527	-0.277378	-0.630645	0.425155	-0.17247
ALDH3A2	247.276	201.362	225.417	203.272	178.54	158.495	-0.744967	-0.76191	-0.540213	-0.748427	-0.533228	-0.611064	-0.893039
ALDH3B1	2.51458	2.64401	3.2338	1.98122	2.81469	3.25995	0.43558	0.535716	0.341207	0.4243	0.546813	0.770459	0.24594
ALDH3B2	0.036335	0	0	0.040165	0	0	-0.368259	-0.652286	-0.208297	-0.805786	-0.486846	-0.750389	-0.484301
ALDH4A1	91.1668	113.112	92.7252	89.1872	93.1907	69.2335	-0.61716	-0.246993	-0.524881	0.162406	-0.33916	-0.433379	-0.312146
ALDH5A1	24.6856	32.0241	44.4095	37.4429	34.6762	33.6959	0.127508	-0.160705	-0.291538	0.0847631	-0.140224	0.720457	0.422058
ALDH6A1	279.56	138.431	217.996	225.404	176.419	141.254	-0.658043	-0.862917	-0.516547	-0.980542	-0.670831	-0.531296	-0.838984
ALDH7A1	95.0987	88.4792	117.44	101.155	77.0414	66.6293	-0.565442	-0.791658	-0.649426	-0.609019	-0.567118	-0.161931	-0.479965
ALDH8A1	99.9939	156.452	136.433	116.861	121.381	111.219	-0.0320998	0.20881	-0.152244	0.604901	0.138278	0.187376	0.298529
ALDH9A1	70.1894	88.0758	86.3237	83.7393	78.3464	63.2809	-0.485912	-0.42205	-0.652351	0.0602736	-0.465796	-0.0692765	-0.0374686
ALDOA	50.5791	71.4296	43.6149	48.0982	53.6638	72.0565	0.68658	0.936946	0.809025	0.814905	0.861614	0.0856036	0.576237
ALDOB	3487.1	4292.58	2791.16	2414.84	2443.29	1604.48	-0.564126	-0.194519	-0.306753	0.0214367	-0.161824	-0.640248	-0.511046
ALDOC	30.6906	69.4719	29.5896	19.4448	21.2333	16.5177	-0.197508	0.187536	-0.0206344	0.420256	0.189093	-0.367681	-0.100885
ALG1	10.1875	11.594	12.2663	12.4181	10.4192	16.1368	0.971132	0.656707	0.821796	0.373084	0.788965	0.565845	0.770366
ALG10	8.23058	10.0029	12.55	8.80906	9.98824	11.193	0.407301	0.330792	0.129305	0.398553	0.374585	0.886277	0.434854
ALG11	7.00872	7.8368	7.46172	7.50839	7.31218	8.09938	0.901558	0.830832	0.763384	0.762712	0.844195	0.497631	0.899221
ALG12	5.8335	7.67859	6.29649	5.8484	5.4201	7.75276	0.759746	0.825084	0.815673	0.681815	0.936134	0.215854	0.575406
ALG13	35.5086	44.7513	53.1571	51.1412	47.5223	53.4836	0.601743	0.271672	0.1902	0.352266	0.259879	0.835709	0.805663
ALG14	12.6	16.1927	12.5941	15.9154	17.0476	19.1559	0.747552	0.785784	0.630762	0.726617	0.572568	0.388965	0.852614
ALG1L	1.16593	1.97421	1.32804	1.83237	1.86923	0.712516	-0.555132	-0.33207	-0.64014	0.157239	-0.565169	-0.290233	-0.0256004
ALG2	18.1859	20.8282	20.2288	16.7485	19.904	24.4083	0.791113	0.909053	0.753325	0.721148	0.884336	0.646928	0.589913
ALG3	10.901	15.4514	13.5229	10.8221	12.3209	10.823	-0.186409	0.176671	-0.213665	0.552313	0.0993454	0.0897997	0.0720991
ALG5	39.2787	40.0439	30.8949	29.6929	35.0518	40.0949	0.316917	0.69874	0.650931	0.45481	0.67369	-0.223866	-0.0118083
ALG6	12.0277	11.3307	11.9126	12.731	11.7818	13.5298	0.762288	0.325664	0.667095	-0.0696496	0.454981	0.314112	0.501129
ALG8	30.2879	28.0168	28.576	28.6927	25.9705	29.433	0.222397	-0.0646793	0.459497	-0.499039	0.323843	-0.380072	-0.296721
ALG9	29.3409	36.7865	28.8158	32.1799	31.3814	32.3842	0.329599	0.583053	0.376285	0.751908	0.450936	-0.155134	0.536379
ALK	0.052455	0.11958	0.193997	0.370563	0.257453	0.159823	0.02646	-0.3006	-0.330969	-0.0712237	-0.431459	0.269223	0.45224
ALKAL1	0	0.516979	0.384084	0.408133	0.51546	1.17801	0.937648	0.85303	0.756767	0.712036	0.780893	0.68788	0.907676
ALKAL2	2.69525	1.82676	3.22318	4.11821	3.39979	10.3539	0.904223	0.639036	0.807771	0.267983	0.694795	0.530974	0.640985
ALKBH1	5.21088	4.19878	4.07909	3.95421	4.49639	5.81122	0.545967	0.573072	0.753159	0.0971624	0.632979	0.0830392	0.0621875
ALKBH2	13.0165	11.5334	9.54313	7.02506	9.46832	8.5039	-0.464933	-0.0397776	-0.0818733	-0.0965056	0.0103972	-0.54238	-0.721778
ALKBH3	11.305	17.8896	17.6206	14.8988	14.5059	17.6424	0.619462	0.580318	0.36846	0.717727	0.592896	0.674192	0.766641
ALKBH4	4.16439	4.87869	5.18203	5.39813	4.30386	5.69311	0.805396	0.377876	0.556401	0.256138	0.545928	0.506974	0.779264
ALKBH5	18.4929	27.4399	24.4758	22.5846	20.4754	19.2037	-0.107441	0.00952406	-0.226919	0.399301	0.0168977	0.034576	0.222514
ALKBH6	6.96053	12.5728	7.39878	5.49686	7.4222	7.97877	0.143756	0.580361	0.275777	0.745325	0.510432	-0.0561788	0.203295
ALKBH7	34.2145	27.8514	30.1698	27.2867	25.7783	17.0662	-0.908521	-0.805758	-0.726311	-0.656744	-0.698255	-0.637475	-0.90253
ALKBH8	2.98543	4.63273	3.89212	3.39263	4.12174	3.96617	0.309958	0.63707	0.165808	0.933222	0.427734	0.471004	0.603601
ALLC	0.740192	2.02219	0.678957	1.6473	1.45584	0.869279	-0.0751133	0.143132	-0.109973	0.493062	-0.0781143	-0.278473	0.356907
ALMS1	6.50487	9.82621	8.77116	10.2453	9.23155	12.2026	0.887299	0.706727	0.647757	0.657379	0.643581	0.585035	0.987754
ALMS1P1	2.19767	2.09167	2.58253	1.57563	1.57048	1.72264	-0.2988	-0.25959	-0.2124	-0.250427	-0.00238578	-0.0070001	-0.503932
ALOX12	1.29916	1.32963	1.39223	1.67186	1.27757	1.8327	0.852078	0.403667	0.702342	0.10873	0.542606	0.3364	0.698831
ALOX15	0.217303	0.500999	0.610236	1.30168	1.29117	0.699687	0.0320467	-0.128388	-0.296739	0.115279	-0.390388	0.322196	0.486576
ALOX15B	0.125146	0.127035	0.123181	0.072188	0.030834	0.187619	0.67636	0.561749	0.81584	0.180333	0.850796	0.134036	0.204949
ALOX5	2.23063	2.60325	2.89529	4.26317	3.20966	4.49307	0.742583	0.341428	0.482615	0.195798	0.325951	0.46403	0.798712
ALOX5AP	1.92316	1.9107	1.97096	2.31265	2.68076	5.12206	0.898842	0.751671	0.818648	0.421077	0.729433	0.546053	0.67832
ALPK1	16.8097	18.8235	22.1377	17.8592	17.0808	17.1881	-0.115204	-0.243237	-0.335813	-0.0205857	-0.0837284	0.424222	0.00463671
ALPK2	1.91159	17.0278	13.0297	11.5658	1.74503	16.6449	0.707422	0.537783	0.573683	0.525492	0.696975	0.345503	0.700605
ALPK3	0.960113	2.44231	0.714568	0.597794	0.842554	2.91288	0.787075	0.949233	0.894923	0.750441	0.962637	0.192951	0.576333
ALPL	23.9422	8.76196	25.8991	16.7573	10.8671	14.2827	-0.313056	-0.627305	-0.283056	-0.818022	-0.316251	-0.0602148	-0.611486
ALPP	0.234071	0.386363	0.239778	0.22407	0.177909	0.197963	-0.0874641	0.175667	0.0657933	0.370569	0.246367	-0.382152	-0.0124463
ALS2	30.312	27.7947	24.7325	31.3652	25.2105	27.8198	0.00281348	-0.232605	0.215532	-0.458902	-0.0617417	-0.761928	-0.169541
ALS2CL	5.17937	9.4979	7.20231	4.66428	5.92283	7.0355	0.294688	0.616316	0.310938	0.774673	0.597358	0.245339	0.346825
ALX3	0.901808	0.822364	1.32865	1.20754	0.751863	0.796169	-0.220602	-0.666274	-0.438083	-0.569349	-0.415929	0.106963	-0.140919
ALX4	0.03727	0.023144	0.008644	0.090795	0.063684	0.076164	0.395239	0.131448	0.292972	-0.0157908	0.0150373	0.0125792	0.467767
ALYREF	14.3404	12.4584	12.3571	15.339	11.5851	14.1969	0.268816	-0.172371	0.369889	-0.51561	0.0811987	-0.434425	0.00221042
AMACR	70.6839	84.2211	119.331	115.539	93.319	51.7755	-0.522934	-0.722846	-0.801156	-0.335754	-0.722827	0.0866382	-0.113582
AMBN	0.026355	0	0	0.029541	0	0	-0.365729	-0.65237	-0.208782	-0.803899	-0.487565	-0.747591	-0.478311
AMBP	2948.99	3329.47	3553.05	3119.72	3340.08	2392.04	-0.731942	-0.566523	-0.869762	-0.0885736	-0.663404	-0.0124314	-0.325741
AMBRA1	9.634	16.8855	11.1077	14.1207	14.2091	14.2035	0.409874	0.595542	0.295863	0.834925	0.376418	0.149232	0.750915
AMD1	14.0219	15.9351	15.289	15.2876	13.3555	22.8071	0.981618	0.785597	0.937775	0.445555	0.906958	0.457105	0.694996
AMDHD1	119.097	52.9071	69.9206	51.9347	69.9963	73.7738	-0.308561	-0.225137	0.0123989	-0.563432	-0.0958535	-0.387205	-0.765153
AMDHD2	12.318	9.05882	12.5977	13.3993	9.73799	8.18487	-0.604991	-0.951836	-0.649481	-0.894033	-0.754931	-0.364631	-0.564568
AMELX	0	0.072305	0.135108	0.07759	0	0.142604	0.726507	0.381526	0.495735	0.273673	0.597433	0.626812	0.630149
AMER1	2.32987	2.91072	2.95143	3.47579	2.52642	3.23426	0.631549	0.18917	0.363707	0.176868	0.30583	0.316589	0.756259
AMER2	0.126402	0.150012	0.163012	0.243156	0.199693	0.127474	-0.271143	-0.494726	-0.552319	-0.180623	-0.649856	0.00482075	0.209408
AMER3	0.380728	0.345618	0.409515	0.573147	0.507504	0.610244	0.622995	0.259648	0.392619	0.0765162	0.19134	0.440251	0.649871
AMFR	62.2816	94.695	72.6449	65.2888	66.8639	71.7852	0.214439	0.517313	0.240279	0.741215	0.485289	0.0417761	0.360638
AMH	0.344802	0.756595	0.350386	1.31507	0.110468	0	-0.234609	-0.466494	-0.284383	-0.26868	-0.375825	-0.505799	0.0247671
AMHR2	0.619608	0.849552	0.944465	0.365072	0.668184	0.278965	-0.583178	-0.268164	-0.579801	0.0707281	-0.286547	0.0254101	-0.417219
AMIGO1	1.40689	2.3149	1.47748	2.00633	1.21767	1.67602	0.287469	0.255665	0.314159	0.36419	0.348596	-0.29753	0.4098
AMIGO2	1.5025	1.49413	1.37775	1.65155	1.92877	2.08096	0.631455	0.623907	0.538524	0.440108	0.408837	0.432567	0.612639
AMIGO3	1.03945	0.198937	0.700959	1.52537	1.35357	1.42835	0.237564	-0.0960433	0.111121	-0.314912	-0.166094	0.163179	0.203396
AMMECR1	1.96141	5.03674	6.11498	4.0103	4.08942	5.44775	0.543363	0.437832	0.221728	0.586135	0.450551	0.819594	0.705718
AMMECR1L	4.69396	6.9795	4.3964	4.66504	5.16446	4.62956	-0.0563358	0.39231	0.076075	0.65962	0.239584	-0.289757	0.157973
AMN	21.1799	4.91624	8.19086	3.8199	5.34272	8.49732	-0.298096	-0.244032	0.054687	-0.592642	-0.0463941	-0.488931	-0.786892
AMN1	54.1849	53.8721	47.714	48.5693	49.2106	39.0007	-0.852762	-0.536449	-0.61642	-0.287174	-0.565558	-0.761886	-0.723066
AMOT	2.29254	3.04857	3.73832	3.61908	4.1788	6.29183	0.876302	0.697513	0.652692	0.507115	0.633531	0.779225	0.812947
AMOTL1	6.43704	11.3383	17.1168	12.7742	16.1935	11.5446	0.0023796	-0.0629122	-0.41315	0.282589	-0.234759	0.780838	0.415567
AMOTL2	8.24887	6.79287	10.9874	8.87227	8.71143	12.1206	0.637739	0.268542	0.420777	-0.0125621	0.403046	0.75929	0.405477
AMPD1	0.28236	0.230767	0.059979	0.47145	0.368113	0.332628	0.143713	0.0243773	0.145572	-0.0466992	-0.137658	-0.295111	0.268984
AMPD2	16.0024	30.6683	25.3846	19.4637	26.2176	23.312	0.183392	0.51314	0.0230121	0.861428	0.313251	0.468046	0.509641
AMPD3	3.07631	6.9641	4.4291	5.72398	4.88099	6.27803	0.641857	0.675073	0.499386	0.806936	0.579156	0.266824	0.867456
AMPH	0.578799	1.02403	0.729863	1.57596	0.875457	1.53466	0.739366	0.402649	0.555961	0.298974	0.405904	0.219728	0.82378
AMT	16.7331	17.3022	24.177	20.4613	18.3781	16.7967	-0.239276	-0.547907	-0.561251	-0.316257	-0.434653	0.427678	-0.0214804
AMY1A	0.301538	0.272262	0.949825	0.542515	0.547652	0.387263	-0.168056	-0.440552	-0.514284	-0.25343	-0.385736	0.615303	0.0172928
AMY2A	0	0.108359	0	0.11503	0.09971	0.122831	0.578065	0.593775	0.44775	0.664016	0.377669	0.174645	0.828549
AMY2B	15.9762	28.7268	23.6566	25.8869	20.8033	14.6563	-0.299235	-0.240169	-0.449712	0.21613	-0.296482	-0.124869	0.1582
AMZ1	1.4971	3.23872	1.51998	1.85198	1.83345	2.37215	0.443984	0.721003	0.508502	0.829265	0.633434	-0.0344381	0.551059
AMZ2	15.541	22.2008	23.7298	21.6753	22.1508	23.8565	0.584007	0.464102	0.206871	0.644985	0.372282	0.850013	0.854714
AMZ2P1	2.13416	1.86945	2.20369	2.27	2.04307	3.95927	0.910187	0.655498	0.853556	0.250956	0.753475	0.491386	0.585699
ANAPC1	16.8251	21.2205	18.7301	19.8014	18.6904	20.0992	0.583247	0.602197	0.421017	0.776364	0.531789	0.273864	0.834012
ANAPC10	18.6345	20.7373	20.7936	18.6209	18.0931	22.0336	0.781901	0.702965	0.72714	0.52552	0.881576	0.515001	0.549533
ANAPC11	28.7109	34.9227	39.1708	23.7193	32.917	26.7264	-0.324605	-0.0308006	-0.405067	0.265508	-0.0750051	0.360281	-0.181888
ANAPC13	18.9139	21.3578	26.9601	24.1711	21.3722	30.5324	0.835431	0.469533	0.566934	0.281933	0.594786	0.784003	0.721623
ANAPC15	15.3226	19.0726	17.0653	14.7997	18.4804	17.0689	0.112256	0.589582	0.0570968	0.866307	0.330224	0.402483	0.344296
ANAPC16	59.317	64.689	62.8909	53.7701	58.2563	55.3876	-0.357068	0.0271345	-0.259324	0.273586	0.0457631	-0.0374472	-0.306638
ANAPC2	7.958	7.67878	10.8117	10.0584	8.11447	6.48656	-0.490866	-0.799328	-0.732013	-0.540988	-0.68085	0.0703193	-0.241206
ANAPC4	15.7353	16.3485	14.9679	21.5323	16.1726	20.4445	0.628197	0.228199	0.506592	0.040912	0.272444	0.0407996	0.631862
ANAPC5	67.0405	81.6797	68.7775	78.2804	71.026	82.3497	0.765648	0.712845	0.701482	0.679756	0.687991	0.135037	0.83771
ANAPC7	16.2083	21.093	16.1382	20.4502	20.0386	24.4836	0.837222	0.821679	0.751212	0.715078	0.691213	0.318984	0.878049
ANG	736.889	661.944	733.809	1020.04	807.67	684.551	-0.248594	-0.612508	-0.434375	-0.492273	-0.649651	-0.197326	0.0362589
ANGEL1	12.8426	12.4855	13.0425	10.7136	11.4074	8.83461	-0.835424	-0.600458	-0.705386	-0.350626	-0.537647	-0.392767	-0.766842
ANGEL2	27.3768	32.751	32.5331	36.9196	28.5733	34.5195	0.599928	0.176546	0.350323	0.182883	0.305695	0.260631	0.72997
ANGPT1	1.59891	2.15175	1.67579	1.62009	4.77131	6.23016	0.688457	0.773379	0.597337	0.597619	0.572207	0.605185	0.62094
ANGPT2	3.59781	4.97337	4.01266	3.95059	4.30586	3.54432	-0.252276	0.138595	-0.288562	0.590409	-0.0655205	-0.0815223	0.164964
ANGPT4	0.048643	0.050456	0.072564	0.047528	0.023067	0.050034	0.139939	-0.148555	0.0950396	-0.240718	0.220507	0.146375	-0.0783129
ANGPTL1	23.2419	17.5109	15.6392	21.5958	20.5407	12.153	-0.826805	-0.741231	-0.654365	-0.61928	-0.813193	-0.773626	-0.702465
ANGPTL2	2.83927	11.8153	3.05714	2.48198	4.03003	5.80128	0.285456	0.664946	0.395626	0.806611	0.581705	-0.0623332	0.368529
ANGPTL3	467.705	504.769	532.735	489.9	433.201	500.714	0.368546	0.0945747	0.257738	0.0565679	0.408533	0.274778	0.247258
ANGPTL4	15.9203	14.4685	22.8934	45.3149	8.80724	14.2629	-0.0441558	-0.545106	-0.209399	-0.502548	-0.367453	-0.209075	0.0994939
ANGPTL5	0	0	0.03066	0	0.02322	0.020011	0.203514	0.157938	-0.0856186	0.207271	0.0774309	0.915164	0.256393
ANGPTL6	17.3734	19.7534	16.3028	17.2958	11.1197	9.63959	-0.530198	-0.487788	-0.376209	-0.297553	-0.313493	-0.676758	-0.457486
ANGPTL7	1.38834	1.62414	0.784758	1.21433	1.26617	1.06079	-0.240008	0.161756	0.0597625	0.255729	0.0232025	-0.730988	-0.168803
ANGPTL8	32.876	142.959	69.547	49.1002	65.8632	39.5927	-0.0894798	0.276691	-0.0908199	0.6471	0.163858	-0.0456908	0.209217
ANK1	0.133849	0.286114	0.522233	0.396416	0.348052	0.61816	0.763675	0.443129	0.426724	0.362991	0.488594	0.885339	0.775421
ANK2	0.780912	1.75566	2.20419	4.33591	4.79783	2.89464	0.116569	-0.0174296	-0.215668	0.195105	-0.299816	0.418344	0.54174
ANK3	12.7093	25.4234	24.1512	32.4536	36.1797	40.6102	0.683939	0.563381	0.384118	0.59086	0.35389	0.679123	0.90298
ANKAR	9.37647	11.6556	13.3544	15.8195	14.8663	12.8627	0.14278	-0.117291	-0.262414	0.137326	-0.299688	0.492434	0.591547
ANKDD1A	2.39141	2.27026	3.92178	2.51934	3.42815	3.31442	0.18656	0.0645731	-0.123672	0.1033	0.0161946	0.903376	0.237626
ANKDD1B	0.55692	0.998246	1.01626	1.28497	0.96557	1.70665	0.920169	0.618194	0.673654	0.474727	0.627	0.614041	0.927243
ANKEF1	4.3888	5.53142	5.75783	5.96811	5.81893	7.9755	0.938315	0.720997	0.710049	0.549159	0.694608	0.721703	0.896996
ANKFN1	0	0	0	0.011574	0.384455	0.0696	-0.137763	0.131596	-0.26943	0.312701	-0.263911	0.355786	0.14685
ANKFY1	18.5854	20.7018	21.9041	22.4378	17.3636	24.3653	0.816814	0.387388	0.653601	0.171722	0.630146	0.395664	0.65937
ANKH	26.3472	49.593	33.7626	32.5635	38.0197	34.1866	0.141525	0.503404	0.0831798	0.845464	0.309036	0.130902	0.473564
ANKHD1	66.6995	77.9421	76.3145	84.0895	71.2487	73.2523	0.193269	-0.11791	-0.077712	0.121434	-0.0713882	0.0956797	0.54204
ANKIB1	20.5942	24.146	21.2186	26.0498	28.3971	29.8772	0.660573	0.639227	0.47893	0.596935	0.392378	0.479222	0.810422
ANKK1	0.26733	0.262183	0.194782	0.368113	0.278707	0.105512	-0.677868	-0.68964	-0.666944	-0.405915	-0.786941	-0.632567	-0.331511
ANKLE1	6.9135	8.9441	8.87282	9.73997	7.78195	9.2139	0.59721	0.246118	0.301358	0.334276	0.322877	0.393583	0.802368
ANKLE2	17.7372	21.7476	20.7333	20.7396	18.2617	20.4395	0.478834	0.325456	0.294315	0.475284	0.440457	0.265108	0.642682
ANKMY1	5.94049	6.13586	9.05767	9.11336	9.32832	9.78905	0.474435	0.142653	0.0863554	0.138976	0.0475504	0.812486	0.636329
ANKMY2	4.7984	5.40298	7.1604	7.51591	7.83187	9.59525	0.733904	0.45782	0.421659	0.342579	0.369836	0.800616	0.784256
ANKRA2	15.9332	13.0619	15.9601	19.5517	15.9557	23.2935	0.765552	0.341688	0.637419	-0.0250046	0.434407	0.385677	0.545579
ANKRD1	0	0	0.082533	0.172827	0.175423	1.15182	0.929306	0.73077	0.841576	0.383511	0.755822	0.551264	0.684303
ANKRD10	228.938	265.852	299.122	330.86	258.424	420.728	0.934178	0.558718	0.72953	0.306201	0.65644	0.583096	0.80633
ANKRD11	12.0934	25.8215	18.5758	23.9287	18.5025	16.06	0.0432868	0.0606018	-0.141106	0.446797	-0.0366753	-0.00938004	0.498022
ANKRD12	32.0355	38.6988	38.2147	39.3472	44.065	46.8741	0.723599	0.690515	0.454398	0.69237	0.4756	0.765344	0.880911
ANKRD13A	20.4631	26.8365	23.8888	27.4389	24.7525	25.1271	0.391241	0.285651	0.127593	0.549836	0.162977	0.241289	0.800138
ANKRD13B	0.174388	0.344986	0.53443	0.714319	0.161345	0.49811	0.441859	-0.0895463	0.171001	-0.105219	0.116039	0.26362	0.525769
ANKRD13C	11.2759	12.7268	8.56949	14.4642	10.4623	11.9769	0.251083	0.111845	0.324384	0.0624158	0.115405	-0.506957	0.330629
ANKRD13D	7.56822	7.94461	11.2617	14.9675	9.0006	10.8431	0.272051	-0.279933	-0.0447101	-0.262044	-0.179477	0.25584	0.449483
ANKRD16	3.53315	3.86817	3.27557	2.87337	3.46164	3.46213	0.0238658	0.566775	0.285669	0.581862	0.473324	-0.122473	-0.102487
ANKRD17	31.2266	35.9889	31.4076	41.4562	36.4027	36.8638	0.363089	0.159753	0.177137	0.256481	0.0188584	0.0127953	0.672046
ANKRD18A	3.78555	10.8529	4.78876	8.73958	5.06479	10.6063	0.748193	0.701701	0.698369	0.673791	0.704737	0.109077	0.805506
ANKRD18B	2.63454	3.60383	3.87157	4.16639	5.16272	5.0103	0.533975	0.483527	0.213866	0.562515	0.220188	0.765444	0.788
ANKRD18DP	1.16163	4.1476	1.2201	1.69103	2.90794	2.50966	0.260855	0.677757	0.279341	0.904487	0.423027	0.0616457	0.512444
ANKRD19P	0.652281	0.952185	1.55125	0.948357	1.08159	1.10575	0.206246	0.0458089	-0.157154	0.223176	0.0640423	0.861307	0.376495
ANKRD2	0.096465	0.044135	0.048153	0.09527	0.120164	0.535398	0.891441	0.735596	0.868638	0.34488	0.763118	0.452793	0.589173
ANKRD20A1	0.817954	1.49857	0.915097	0.786656	0.889154	0.51601	-0.391807	0.00367656	-0.301342	0.380393	-0.0806999	-0.32523	-0.121803
ANKRD20A11P	0.996661	1.09748	2.15587	5.37127	3.31288	1.83282	-0.0577253	-0.41283	-0.354172	-0.240561	-0.517387	0.0986701	0.311794
ANKRD20A3	5.1864	7.99172	10.5731	6.88499	6.58783	7.75495	0.252887	0.111843	-0.0374762	0.284896	0.220409	0.695675	0.373333
ANKRD20A5P	2.0089	2.23528	3.06489	3.02229	1.95265	1.9812	-0.156842	-0.579401	-0.424572	-0.390503	-0.386869	0.128999	0.0494382
ANKRD22	0.624608	0.715343	0.788248	0.978514	0.769768	0.939281	0.653181	0.196738	0.340518	0.133639	0.214717	0.462617	0.784159
ANKRD23	1.4994	2.1782	1.9379	2.3256	1.38088	2.00558	0.460743	0.141668	0.317557	0.18739	0.324427	0.0237672	0.562558
ANKRD24	0.985658	1.51374	1.70127	1.53479	1.0485	0.883169	-0.281286	-0.435056	-0.486899	-0.0815719	-0.321791	0.0380666	0.032164
ANKRD26	15.9605	21.8411	16.6778	21.3732	17.812	17.3964	0.0923131	0.106131	0.0144503	0.386171	0.0227301	-0.252997	0.46055
ANKRD26P1	0	0	0	0.037828	0	0.010357	0.228793	-0.243195	0.0659784	-0.281818	-0.166768	-0.139082	0.366506
ANKRD27	4.76105	4.7312	5.28834	4.80304	5.28412	5.47321	0.529109	0.434943	0.274622	0.32823	0.348621	0.927517	0.480023
ANKRD28	35.4794	32.1187	34.9272	36.9218	34.9464	31.8319	-0.663887	-0.935816	-0.74179	-0.82961	-0.907175	-0.333844	-0.503855
ANKRD29	1.02062	11.4698	1.54884	2.7521	3.92339	6.51938	0.440967	0.755561	0.492275	0.87985	0.636396	0.0337436	0.562898
ANKRD30A	0	0.010231	0.024702	0	0	0.017711	0.492421	0.360976	0.322372	0.305527	0.545793	0.693351	0.352733
ANKRD30B	1.20193	1.55359	1.23926	1.4333	1.45552	1.35238	0.165421	0.402091	0.0693109	0.721136	0.130924	-0.00246044	0.589792
ANKRD30BL	1.03121	1.71648	1.26783	1.4154	1.32899	0.521571	-0.612683	-0.393788	-0.655489	0.0886564	-0.517415	-0.34312	-0.160752
ANKRD31	0.071973	0.409883	0.251251	0.277598	0.195092	0.175237	0.102781	0.197981	-0.0531191	0.57113	0.136579	0.084656	0.486852
ANKRD33	0	0	0	0.034001	0.035342	0.083393	0.817568	0.611768	0.674805	0.352699	0.527506	0.499683	0.729528
ANKRD33B	0.309843	0.361706	0.180896	0.312247	0.443833	0.64504	0.761614	0.83678	0.786043	0.58035	0.689859	0.305231	0.617804
ANKRD34A	0.127656	0.144337	0.146419	0.365642	0.145387	0.209314	0.273963	-0.198079	0.0827005	-0.220253	-0.134048	-0.067822	0.434335
ANKRD34B	0	0	0	0.014351	0.039293	0.011546	-0.0408488	0.067363	-0.231612	0.23007	-0.307681	0.325013	0.289518
ANKRD34C	0.022555	0.015898	0.028103	0.041763	0.071787	0.027997	-0.230383	-0.178204	-0.45377	0.0315727	-0.521139	0.309995	0.130602
ANKRD35	0.442971	0.746726	0.661112	0.65511	0.582226	0.760759	0.757844	0.672604	0.533077	0.751996	0.668531	0.551314	0.902102
ANKRD36	8.60857	13.6772	14.1331	19.1198	12.3542	18.1733	0.704941	0.291743	0.406508	0.269483	0.334841	0.437888	0.851727
ANKRD36BP2	12.7596	16.21	15.7274	22.0919	24.6463	22.3062	0.402233	0.30767	0.116841	0.396473	0.0239807	0.505176	0.7086
ANKRD37	4.5637	2.68951	3.03005	2.66066	2.62535	5.93775	0.640809	0.516838	0.810998	-0.00171687	0.690177	0.121229	0.10654
ANKRD39	4.14509	6.43721	5.34392	4.68581	5.18609	4.0126	-0.281632	0.0530898	-0.355504	0.514134	-0.0847369	0.0154166	0.111626
ANKRD40	13.8283	16.4141	15.7868	19.4858	17.5077	17.8723	0.465535	0.192085	0.152104	0.309485	0.0495529	0.352231	0.802284
ANKRD42	3.79974	7.89667	5.38932	8.49485	5.57798	5.92757	0.259203	0.128951	0.0724732	0.380492	0.0730362	-0.0237864	0.633501
ANKRD44	23.6937	32.2297	30.438	40.3043	35.4991	41.9018	0.726788	0.463435	0.438429	0.451353	0.350149	0.51424	0.920744
ANKRD45	3.07578	4.4523	5.11112	4.06426	4.67979	3.32115	-0.303075	-0.213515	-0.615393	0.262655	-0.361968	0.473935	0.163327
ANKRD46	21.7331	22.3903	26.4759	28.1839	19.451	21.3663	-0.0712689	-0.554382	-0.27151	-0.464554	-0.305751	-0.039485	0.0475592
ANKRD49	9.42088	8.05741	6.8253	8.55224	9.00122	12.5949	0.737618	0.675198	0.838431	0.255428	0.663364	0.152834	0.407077
ANKRD50	3.49409	5.84783	5.87552	5.31636	5.59468	9.86875	0.96029	0.825375	0.784928	0.635352	0.817588	0.71833	0.858074
ANKRD52	3.28856	2.758	2.40629	4.38982	4.8688	3.07448	-0.246586	-0.241493	-0.344195	-0.109252	-0.539634	-0.11538	0.0651486
ANKRD53	0.247919	0.133266	0.322818	0.753669	0.085885	0.216921	-0.0145466	-0.544719	-0.164287	-0.563962	-0.357496	-0.21157	0.0751073
ANKRD54	5.48846	10.7427	8.78888	8.73121	9.45834	7.63822	0.0572761	0.249297	-0.182838	0.699988	0.0297364	0.325526	0.556084
ANKRD55	2.69255	3.78727	3.58207	3.14811	4.19808	3.91196	0.404899	0.640077	0.16017	0.85586	0.34296	0.751153	0.69345
ANKRD6	11.4615	14.6502	14.9895	15.9024	18.9097	16.6934	0.328608	0.346565	-0.00917091	0.556272	0.0263945	0.694711	0.710275
ANKRD61	1.4822	1.6303	2.01507	2.50874	1.58649	2.13672	0.481575	-0.0784827	0.191581	-0.13846	0.0684795	0.302473	0.570516
ANKRD62	0.385959	0.503223	1.11525	0.835593	0.482108	0.526891	-0.034087	-0.429795	-0.365297	-0.262075	-0.260428	0.450093	0.136637
ANKRD65	1.9666	0.352277	1.12404	0.356855	0.245996	0.711331	-0.302558	-0.357354	-0.0216037	-0.678892	-0.0788469	-0.375165	-0.784604
ANKRD66	0	0.037916	0.022781	0	0	0	-0.0784264	0.166493	-0.0774345	0.452336	0.21569	0.0223737	0.0716943
ANKRD7	0.141905	0.167203	0	0.160064	0	0.065732	-0.0348324	-0.0568573	0.226262	-0.137609	0.0858456	-0.82616	-0.123891
ANKRD9	6.4811	6.9189	2.32353	3.35866	5.79357	6.12046	0.134837	0.585437	0.466513	0.446624	0.441019	-0.376938	-0.0411279
ANKS1A	5.50151	6.69164	7.17678	6.14187	4.60797	6.03914	0.228805	0.00834669	0.133466	0.0513738	0.303726	0.162084	0.176772
ANKS1B	1.60595	8.88704	11.6793	2.20295	2.8131	5.20723	0.150051	0.192513	-0.00475167	0.377383	0.306117	0.493906	0.214646
ANKS3	12.4223	14.973	15.0364	16.4673	14.1622	14.8883	0.391853	0.0558592	0.0478399	0.256495	0.0603175	0.359531	0.73391
ANKS4B	13.067	17.9607	14.8561	14.4971	14.0482	11.8342	-0.340092	-0.0710306	-0.35012	0.353064	-0.135699	-0.232454	0.012237
ANKS6	2.27367	1.92473	3.68395	2.19179	2.89268	4.29442	0.645468	0.439375	0.444503	0.205185	0.498093	0.855077	0.436504
ANKUB1	2.66412	4.04087	2.92694	4.60477	3.15397	3.08802	0.0879633	-0.06371	-0.0451124	0.174577	-0.107835	-0.238811	0.45248
ANKZF1	20.2338	17.3546	20.1625	18.6367	15.3392	16.5746	-0.394042	-0.657975	-0.27815	-0.77599	-0.295407	-0.387387	-0.648805
ANLN	1.71523	0.336798	0.879316	1.98513	1.20105	1.96478	0.306387	-0.104078	0.314755	-0.487303	-0.00343572	-0.0778752	0.0555484
ANO1	37.1781	50.337	46.4909	71.1836	57.3903	30.377	-0.416929	-0.527917	-0.633421	-0.136634	-0.684788	-0.168321	0.0996353
ANO10	11.2233	17.6629	12.2887	14.6094	14.4053	15.3935	0.488044	0.676341	0.417391	0.858433	0.506608	0.124407	0.748356
ANO2	0.353848	0.238061	0.259715	0.392655	1.27657	0.86422	0.205983	0.360318	0.0849271	0.354649	0.0246638	0.456878	0.334401
ANO3	0.643385	6.09194	0.570625	0.676253	0.811731	1.48772	0.151214	0.510948	0.278565	0.693002	0.454744	-0.207992	0.265604
ANO4	0.469726	0.75997	0.078159	0	0.060047	0.348538	0.122527	0.492611	0.460937	0.403321	0.557194	-0.439232	-0.10227
ANO5	2.46557	3.29921	2.36051	2.41118	2.37972	4.26159	0.913808	0.934399	0.967989	0.654227	0.979095	0.30226	0.659336
ANO6	49.5981	51.4256	41.3995	38.9841	43.5366	40.5767	-0.399085	0.095167	-0.0326915	0.151393	0.0741851	-0.619285	-0.507774
ANO7	1.34587	0.850068	1.52	0.959342	0.681283	0.841627	-0.362844	-0.577995	-0.301253	-0.688285	-0.246992	-0.114545	-0.6321
ANO8	1.59657	1.79499	2.60368	2.41539	1.1093	2.53272	0.570868	0.0660478	0.379926	-0.1067	0.379032	0.372945	0.417467
ANO9	0.60278	0.637134	0.67349	1.36792	0.611807	1.03113	0.473771	-0.0300781	0.291381	-0.152713	0.0716796	0.0381029	0.531041
ANOS1	0.615105	0.993761	0.413449	0.179759	0.915809	2.57607	0.857316	0.924894	0.891897	0.617779	0.889364	0.447759	0.588651
ANP32A	43.6047	42.5652	45.2518	33.908	43.4365	50.9085	0.514817	0.679223	0.576052	0.417351	0.701722	0.535144	0.170544
ANP32AP1	0.255243	0.467749	0.190316	0.270534	0.443979	0.489801	0.55151	0.879047	0.585431	0.874461	0.621727	0.214778	0.621277
ANP32B	6.48735	7.53296	8.52721	13.4581	7.88137	10.9418	0.508254	0.0049726	0.248051	-0.0600761	0.0720228	0.217591	0.632563
ANP32D	0	0	0	0	0.177995	0.322998	0.738529	0.748322	0.650595	0.510115	0.598348	0.604365	0.609613
ANP32E	11.2873	7.87622	9.55025	14.6006	9.79298	17.3791	0.718387	0.290269	0.654543	-0.106044	0.410069	0.196966	0.46581
ANPEP	73.7006	104.685	147.602	108.959	85.4825	84.5337	-0.0874887	-0.315178	-0.379012	-0.0517803	-0.175211	0.421709	0.129581
ANTKMT	9.98228	16.0211	14.1411	10.808	17.9403	9.6626	-0.391258	0.0320456	-0.529453	0.504709	-0.290782	0.25477	0.0637974
ANTXR1	2.00177	3.21356	2.21231	2.74389	7.86508	12.5099	0.772637	0.794151	0.678957	0.578756	0.634886	0.597838	0.672561
ANTXR2	24.0361	18.7311	26.9861	32.5288	34.0297	35.5738	0.43598	0.135369	0.179773	-0.00671774	0.011498	0.554862	0.484542
ANTXRL	0	0.253323	0.411022	0	0	0.200325	0.298882	0.270938	0.155583	0.344704	0.436754	0.550053	0.254992
ANTXRLP1	0.06365	0.312091	0.926695	1.44835	1.50211	1.32719	0.380336	0.109555	0.00248802	0.189614	-0.0752047	0.654662	0.666841
ANXA1	10.3602	9.05405	7.63048	11.4962	19.3875	36.8163	0.824213	0.754844	0.768292	0.443288	0.671881	0.509756	0.627105
ANXA10	65.0901	91.2299	67.7135	53.3279	46.1738	24.1591	-0.583927	-0.317743	-0.440416	-0.0181564	-0.256528	-0.497582	-0.43911
ANXA11	33.7901	38.8677	33.152	29.9396	31.932	43.7631	0.809456	0.926174	0.916758	0.653317	0.988587	0.287891	0.502716
ANXA13	4.0594	15.8334	13.2036	6.83968	5.26649	17.2688	0.756413	0.742715	0.660514	0.688749	0.848451	0.517643	0.668034
ANXA2	113.844	61.5924	39.2071	33.9275	67.0852	182.682	0.666	0.686243	0.848343	0.223249	0.745955	0.13905	0.205535
ANXA2P2	0.586796	0.513988	0.625341	0.716796	0.645765	0.287672	-0.836868	-0.900405	-0.936812	-0.560827	-0.967288	-0.335828	-0.478858
ANXA2R	0.292421	0.385637	0.505902	0.713877	0.518576	0.79268	0.760663	0.350199	0.464219	0.219406	0.345253	0.578631	0.819439
ANXA3	1.97721	2.69721	2.14575	3.02861	2.701	9.48328	0.959056	0.79325	0.904392	0.447239	0.827358	0.48482	0.706013
ANXA4	41.8519	65.5636	57.8535	69.4516	64.5194	123.801	0.976991	0.804665	0.839312	0.561967	0.794279	0.579677	0.853229
ANXA5	65.1045	61.3016	61.6813	57.4072	73.6877	153.462	0.891307	0.794159	0.870297	0.424874	0.808919	0.510557	0.59
ANXA6	122.184	146.101	70.7574	80.2458	93.1796	118.98	0.217986	0.606466	0.56125	0.474194	0.591372	-0.433908	0.00369471
ANXA7	68.2497	78.7236	56.2716	59.5441	58.9038	68.049	0.237358	0.569904	0.548097	0.482242	0.600737	-0.446543	0.0641806
ANXA8	1.78069	4.17305	3.12591	3.17664	1.93016	12.9193	0.983736	0.82345	0.935358	0.492473	0.904407	0.488944	0.715475
ANXA9	12.4835	13.0449	18.6076	15.8655	15.9012	12.3443	-0.361273	-0.565195	-0.714075	-0.242917	-0.590894	0.465635	-0.0193748
AOAH	8.97749	17.9158	17.8484	20.9803	12.5454	20.3589	0.685068	0.333261	0.399375	0.371784	0.424767	0.448857	0.834376
AOC1	0.45176	0.42713	7.01655	0.405283	0.586777	0.397343	-0.168766	-0.337548	-0.385088	-0.210811	-0.175873	0.505849	-0.145287
AOC2	0.498165	0.411531	0.528959	0.793603	0.561185	0.530047	-0.0131561	-0.482891	-0.240513	-0.461958	-0.471357	-0.024424	0.189475
AOC3	2.38642	3.9319	2.91114	3.22101	4.54019	3.64289	0.230326	0.538114	0.0555093	0.814873	0.155242	0.421554	0.62141
AOC4P	7.8315	2.13052	7.15515	13.1728	6.163	7.8677	0.0481217	-0.4951	-0.0915521	-0.662833	-0.363255	-0.0711878	0.0209998
AOPEP	107.744	171.833	181.017	127.864	175.195	102.53	-0.417429	-0.152562	-0.626634	0.341217	-0.343513	0.331186	0.0262538
AOX1	566.088	323.471	539.547	513.778	463.211	273.097	-0.809796	-0.969745	-0.803049	-0.887648	-0.878172	-0.339837	-0.775044
AOX2P	1.10228	1.69411	1.49959	1.80001	1.32257	1.06311	-0.242297	-0.342399	-0.430213	0.0587858	-0.358388	-0.150844	0.205089
AP1AR	19.0653	18.8124	12.7204	20.145	19.0049	19.087	0.149233	0.234073	0.326539	0.11746	0.0853815	-0.515892	0.160064
AP1B1	12.8097	17.8271	18.0798	12.7491	13.7806	19.2381	0.686277	0.715478	0.582048	0.655222	0.807301	0.640295	0.563913
AP1B1P1	0.167507	0.173747	0.188226	0.435394	0.159757	0.283024	0.372752	-0.134757	0.196787	-0.226158	-0.025072	-0.0365818	0.454632
AP1G1	36.8736	52.6966	47.5301	43.4295	43.7779	50.1839	0.626971	0.709775	0.453359	0.851462	0.67307	0.538935	0.775895
AP1G2	24.0469	16.0182	33.3035	30.6175	23.0567	22.0422	-0.21581	-0.696139	-0.468876	-0.681624	-0.523908	0.253664	-0.169037
AP1M1	23.6245	30.1921	30.9811	20.268	22.4847	22.9692	-0.114414	0.0951261	-0.119948	0.293558	0.200776	0.198573	-0.0969234
AP1M2	1.23806	2.32904	1.96883	2.47779	1.91433	2.62478	0.772311	0.557425	0.511778	0.603358	0.524812	0.470308	0.962473
AP1S1	17.4085	14.0043	15.3766	13.7061	13.7155	12.6558	-0.712353	-0.63973	-0.439749	-0.726806	-0.450102	-0.572377	-0.973376
AP1S2	9.46095	9.81518	10.0174	10.7726	12.5232	18.7001	0.882011	0.760913	0.779963	0.464806	0.70497	0.592292	0.701771
AP1S3	3.85281	6.65724	5.60309	5.65763	5.92182	7.42915	0.821139	0.828687	0.608746	0.867366	0.714717	0.64142	0.956414
AP2A1	13.8305	17.5688	17.8746	16.4785	13.5253	16.3145	0.384879	0.175812	0.204932	0.286172	0.381762	0.307737	0.457403
AP2A2	39.5252	63.1553	49.3401	51.1558	42.6406	63.7537	0.80933	0.775284	0.736227	0.731004	0.833661	0.312251	0.795566
AP2B1	15.814	15.8501	17.2606	18.3525	14.2994	21.7979	0.892322	0.471831	0.78842	0.11441	0.684877	0.389739	0.615139
AP2M1	39.3708	52.6687	54.7617	43.8553	50.7141	57.2913	0.652952	0.704972	0.409725	0.772098	0.635304	0.864643	0.730697
AP2S1	36.7965	44.7161	39.429	29.8768	35.6164	34.9982	-0.118698	0.316514	0.0225304	0.488371	0.317011	-0.0166524	-0.129338
AP3B1	48.1225	62.6481	60.3315	62.6474	65.8999	66.8663	0.599107	0.568043	0.264934	0.745393	0.345299	0.720273	0.930325
AP3B2	8.9116	9.77456	9.53617	13.4102	7.49574	9.63053	0.181489	-0.28277	0.0649257	-0.292261	-0.0887506	-0.242798	0.274231
AP3D1	12.0927	20.028	15.6689	15.5729	17.2009	19.3798	0.659872	0.83026	0.510029	0.963925	0.666787	0.497069	0.855823
AP3M1	14.9415	19.3991	15.1972	14.6614	16.1857	18.3432	0.584433	0.905346	0.653081	0.914244	0.806396	0.194309	0.57288
AP3M2	5.26108	7.01039	5.574	7.4804	6.50385	8.16088	0.819207	0.662715	0.671902	0.58335	0.582909	0.294693	0.911552
AP3S1	28.5183	42.668	28.2369	31.037	39.6342	42.3939	0.576152	0.894027	0.566281	0.941477	0.64736	0.290883	0.690928
AP3S2	38.9626	45.0085	37.2603	40.3721	41.0641	39.7672	0.0622713	0.443397	0.16647	0.676316	0.239954	-0.307045	0.316001
AP4B1	8.0112	10.2389	8.54283	10.4136	9.12843	10.6635	0.747946	0.611171	0.601379	0.609717	0.551657	0.215806	0.898547
AP4E1	6.14146	5.50045	7.15234	5.17687	4.87316	6.49203	0.274062	0.0617237	0.268664	-0.191013	0.382029	0.366685	-0.113461
AP4M1	6.69951	8.22744	7.90219	8.14237	6.79493	8.33461	0.70884	0.438819	0.524527	0.43395	0.591684	0.33374	0.755143
AP4S1	12.2511	11.9859	13.6348	13.5274	13.4047	13.6233	0.370111	-0.0373821	-0.0119972	-0.0666807	-0.064267	0.761506	0.48565
AP5B1	2.21383	3.86184	2.04506	2.83214	3.28149	2.17579	-0.188301	0.206798	-0.171339	0.586354	-0.076243	-0.248034	0.22833
AP5M1	24.6613	34.2009	21.0566	25.2457	22.0592	26.1758	0.248928	0.499775	0.441301	0.551847	0.505856	-0.401221	0.263448
AP5S1	4.27739	6.08729	6.51639	5.48114	5.83403	4.99665	-0.0835077	-0.0241227	-0.404947	0.417697	-0.132735	0.537916	0.351208
AP5Z1	4.92868	6.41986	7.81845	6.3659	6.49336	6.65634	0.294796	0.130942	-0.0940664	0.355672	0.125317	0.842127	0.541444
APAF1	5.74035	5.23981	6.29447	7.60045	7.56518	9.18969	0.706884	0.412255	0.489931	0.18869	0.333617	0.578505	0.667286
APBA1	9.9	19.2183	8.01297	8.90263	10.2867	9.02252	-0.0510616	0.383228	0.120423	0.607613	0.27924	-0.351992	0.100239
APBA2	1.0754	2.42636	2.24394	3.74988	2.07682	2.64998	0.432324	0.0643144	0.129296	0.192318	0.0580716	0.244114	0.735921
APBA3	12.745	13.2084	10.1897	11.7317	10.7538	9.17916	-0.607643	-0.341807	-0.318899	-0.180533	-0.328831	-0.894789	-0.535518
APBB1	2.00745	2.67621	2.8835	3.58942	2.94042	2.77086	0.203366	-0.128613	-0.176821	0.112265	-0.221693	0.357815	0.628372
APBB1IP	4.61385	6.45633	5.80594	13.2109	6.69827	11.8227	0.657847	0.234418	0.453235	0.106251	0.261478	0.209446	0.728837
APBB2	22.8705	33.4575	34.3679	33.0506	35.4123	35.1854	0.49209	0.442099	0.109305	0.686419	0.253426	0.804939	0.857076
APBB3	9.52529	8.38977	7.43105	9.24945	7.41919	13.2475	0.837088	0.620349	0.930865	0.155442	0.763248	0.107479	0.436587
APC	11.0596	14.3636	11.707	15.508	13.9008	15.6172	0.681026	0.546663	0.500931	0.565027	0.409957	0.248692	0.890757
APC2	0.730884	1.04385	0.677776	0.883798	1.0143	0.546087	-0.520806	-0.159839	-0.521077	0.285748	-0.450314	-0.347095	-0.0442731
APCDD1	1.23423	0.865729	0.946529	2.31118	1.35911	2.63797	0.708356	0.311025	0.596688	0.00523495	0.35015	0.209078	0.585835
APCDD1L	0.222804	0.256707	0.016815	0.308754	0.125123	0.399386	0.676185	0.542256	0.80433	0.233552	0.597039	-0.231516	0.474895
APCS	1872.06	869.969	816.228	713.485	988.519	835.689	-0.487933	-0.294455	-0.101839	-0.536313	-0.20912	-0.64323	-0.855868
APEH	41.169	50.911	40.6842	46.0444	44.3047	45.7882	0.369581	0.5687	0.384063	0.733324	0.432728	-0.130016	0.598102
APEX1	18.4962	23.5795	20.4579	20.3368	21.3399	25.2433	0.859746	0.950309	0.766913	0.890816	0.863272	0.516602	0.860781
APEX2	2.00607	2.71057	1.93029	1.77735	2.01046	2.43155	0.489735	0.840004	0.641814	0.812896	0.797719	0.0394591	0.39798
APH1A	43.9083	39.0512	48.5676	39.0258	42.4022	40.5211	-0.37344	-0.427062	-0.442787	-0.422477	-0.298914	0.332027	-0.503183
APH1B	2.32271	3.08272	3.51068	2.45787	5.73804	5.80358	0.530464	0.660202	0.355557	0.615547	0.408972	0.763134	0.578646
API5	38.458	46.6557	42.9222	38.1862	37.4688	45.3967	0.630542	0.725639	0.639304	0.676268	0.844384	0.317379	0.501051
APIP	7.77226	18.2932	11.383	9.25913	7.85776	16.7131	0.699313	0.807068	0.710263	0.768037	0.869813	0.251775	0.625524
APLF	4.66932	5.44879	5.39725	4.97867	7.54766	5.80494	0.0309975	0.320975	-0.159741	0.544148	-0.0700281	0.556188	0.345566
APLN	0.016403	0	0.193795	0.109909	0.170574	0.053542	-0.215067	-0.397346	-0.588722	-0.159077	-0.511418	0.645382	0.0883043
APLNR	5.34569	8.03134	8.69017	7.02197	7.71394	9.4499	0.738759	0.669172	0.448483	0.709377	0.625908	0.885586	0.827653
APLP1	1.1941	1.74501	2.07863	1.97069	2.11334	3.57497	0.923921	0.72952	0.713589	0.522871	0.70516	0.759899	0.831438
APLP2	159.064	153.803	160.81	171.855	147.107	151.252	-0.206693	-0.675904	-0.271774	-0.679509	-0.415163	-0.37734	-0.177666
APMAP	82.7172	78.3291	73.787	66.5834	49.3978	54.3481	-0.447172	-0.412905	-0.186736	-0.426044	-0.130314	-0.657793	-0.641598
APOA1	5013.27	5887.36	8092.04	4313.09	5674.61	5019.58	-0.199291	-0.116397	-0.360781	0.0959705	-0.0610542	0.519227	-0.124667
APOA2	11370.7	10506.8	11562.2	8574.95	9178.9	9659.15	-0.300823	-0.155295	-0.104925	-0.237243	0.074477	-0.109439	-0.613436
APOA4	0.508636	41.0353	5.41204	2.24741	2.82969	3.23389	0.0375605	0.389569	0.131478	0.638911	0.341161	-0.190824	0.20459
APOA5	215.522	383.586	261.022	296.305	296.897	118.147	-0.563793	-0.292769	-0.597522	0.193584	-0.45064	-0.322649	-0.103216
APOB	1621.38	2027.19	2165.79	1827.87	1815.25	1528.34	-0.396435	-0.331236	-0.594793	0.104335	-0.329048	0.190751	-0.0419431
APOBEC2	1.35592	1.54353	2.07891	2.36287	1.43632	1.63876	0.101162	-0.415708	-0.208396	-0.304292	-0.253615	0.202942	0.306463
APOBEC3A	2.33764	0.972464	1.63526	1.14158	0.973434	1.33629	-0.305326	-0.40526	-0.0368519	-0.739184	-0.124798	-0.389049	-0.782124
APOBEC3B	0.504043	0.062608	0.241596	0.274958	0.178545	0.271691	-0.211937	-0.438726	0.00894672	-0.82886	-0.216601	-0.411071	-0.645034
APOBEC3C	2.36916	2.12356	2.49772	3.50008	2.67685	4.8718	0.870322	0.517391	0.737531	0.180745	0.571257	0.443886	0.683319
APOBEC3D	1.20897	1.41482	2.27641	2.35931	1.89281	2.57279	0.647911	0.196878	0.279038	0.12051	0.235829	0.751844	0.720661
APOBEC3F	1.60165	1.73197	2.32358	2.47714	2.35835	3.19538	0.799815	0.465496	0.512807	0.287756	0.441867	0.754882	0.779474
APOBEC3G	6.00312	6.73162	5.79697	9.72313	8.34187	9.82006	0.627355	0.367983	0.445639	0.255868	0.24491	0.261032	0.738579
APOBEC3H	0.148941	0.378352	0.390373	0.27616	0.264357	0.883722	0.973446	0.826185	0.855516	0.568543	0.885749	0.647741	0.771836
APOBEC4	0.390312	1.92794	1.04699	0.959702	1.44135	0.980867	0.102893	0.444221	-0.0299035	0.839812	0.196768	0.248367	0.516551
APOBR	0.426016	0.271284	0.395599	0.632078	0.435918	0.6237	0.521363	0.0368909	0.37129	-0.251221	0.104277	0.20506	0.413714
APOC1	4605.93	7624.35	8400.1	4354.19	4783.34	6334.13	0.241694	0.317743	0.134414	0.441082	0.441639	0.480085	0.234701
APOC1P1	155.421	223.332	503.672	61.3143	243.074	55.2182	-0.42146	-0.310766	-0.568122	-0.0371014	-0.287737	0.385882	-0.285182
APOC2	3077.89	3416.81	3295.13	3530.82	2407.16	3325.96	0.393322	0.0433553	0.39477	-0.0812022	0.3746	-0.167631	0.249137
APOC3	7507.48	11247.8	7984.08	5275.33	5817.69	3775.29	-0.461116	-0.101534	-0.300957	0.177907	-0.0701903	-0.383382	-0.352773
APOC4	162.652	184.739	206.446	125.415	194.493	119.147	-0.623728	-0.260552	-0.66278	0.100253	-0.386162	0.14968	-0.401375
APOD	1.2433	1.38207	1.04052	0.620265	7.16429	1.80369	-0.201636	0.139819	-0.294837	0.337952	-0.258556	0.311934	0.0708136
APOE	2012.57	3741.33	3309.26	2332.54	2615.04	3309.72	0.511647	0.662435	0.384669	0.80077	0.659253	0.531674	0.596544
APOF	92.7032	55.6429	132.578	74.0931	78.5025	79.4993	-0.220419	-0.457207	-0.354065	-0.510878	-0.262124	0.394818	-0.369603
APOH	5245.1	6364.87	6669.88	5233.24	6139.79	5131.7	-0.355177	-0.0819904	-0.513916	0.335943	-0.189554	0.358387	-0.0423167
APOL1	32.7488	56.2269	64.3344	63.0849	47.3682	42.4217	-0.0322665	-0.258231	-0.37265	0.106196	-0.233582	0.320154	0.377836
APOL2	21.4529	46.8505	32.0399	29.6578	35.0016	24.4863	-0.132166	0.213804	-0.219302	0.660664	0.0224075	0.0517077	0.289456
APOL3	35.0953	134.347	63.9055	75.6552	92.4911	68.323	0.110398	0.433935	0.022417	0.806325	0.206785	0.0901832	0.510648
APOL4	17.3591	24.8368	26.3519	26.2517	21.4318	21.2659	0.095423	-0.133582	-0.240001	0.200755	-0.0992834	0.348393	0.480701
APOL5	3.9775	0.455674	0.134738	0.129642	0.11288	0.028696	-0.482507	-0.361865	-0.0855572	-0.613353	-0.207958	-0.745837	-0.865155
APOL6	40.0959	41.5683	41.2661	42.5346	34.2711	29.3276	-0.666375	-0.726516	-0.624301	-0.466398	-0.578201	-0.562616	-0.490356
APOLD1	1.04648	1.06919	1.80233	1.66547	1.60731	1.98947	0.604954	0.222145	0.242538	0.131165	0.22213	0.851204	0.646634
APOM	121.133	155.204	227.37	188.407	138.5	133.694	-0.119486	-0.43977	-0.435799	-0.190131	-0.295373	0.371154	0.119281
APOO	16.2363	21.1461	10.5126	15.7007	10.7433	15.8349	0.230367	0.378418	0.499109	0.298825	0.471647	-0.591488	0.111983
APOOL	7.42136	12.1944	10.5819	9.58285	7.91045	8.88143	0.163554	0.208591	0.0517387	0.482084	0.282716	0.118532	0.38119
APP	90.7219	97.6033	103.687	95.1337	86.5596	123.641	0.928938	0.678804	0.838255	0.36406	0.86043	0.562724	0.634449
APPBP2	12.555	14.3476	15.3866	15.2456	14.688	17.293	0.867316	0.582855	0.559965	0.488006	0.582556	0.8067	0.898246
APPL1	14.7223	18.2928	16.3179	16.0292	18.7696	20.951	0.78747	0.918451	0.656918	0.865413	0.728479	0.640918	0.82609
APPL2	34.8575	39.5606	40.1434	43.5783	44.0035	48.7623	0.791548	0.593842	0.507029	0.526106	0.456749	0.701207	0.90675
APRT	43.6532	46.2403	47.3287	18.4958	43.184	31.5066	-0.397492	0.0603885	-0.261153	0.201151	0.0046691	0.0689431	-0.450299
APTX	17.0663	17.9266	17.1371	15.5712	17.6824	20.3687	0.764253	0.919924	0.807306	0.659398	0.879999	0.506737	0.494895
AQP1	9.16911	14.494	12.4091	19.1753	18.4651	45.4314	0.947379	0.769167	0.835561	0.478547	0.752198	0.543691	0.781897
AQP11	8.95475	7.69743	16.4869	10.9074	8.76611	8.53518	-0.198314	-0.527093	-0.455656	-0.419187	-0.337167	0.421265	-0.143266
AQP12B	0	0	0.033102	0	0.013647	0	-0.27897	-0.331767	-0.541989	-0.112067	-0.32529	0.610003	-0.128168
AQP3	14.7806	32.777	39.9367	32.9114	26.7342	19.3196	-0.158896	-0.272101	-0.47938	0.143138	-0.273819	0.353458	0.258199
AQP4	0.438992	1.63725	0.697492	0.486329	1.29461	1.6314	0.605284	0.931109	0.576285	0.977296	0.727113	0.429854	0.677279
AQP5	0	0	0	0	0.032419	0.036933	0.562242	0.653942	0.45284	0.512592	0.413759	0.60122	0.53936
AQP6	0.162591	0.342245	0.207469	0.213547	0.445256	0.389326	0.427405	0.735855	0.30775	0.851311	0.391217	0.512463	0.641378
AQP7	8.53975	8.81694	14.1687	12.0379	11.5453	9.59708	-0.167809	-0.471413	-0.558222	-0.228851	-0.467885	0.581993	0.12307
AQP8	0	0.247184	0.115441	0.266336	0.614224	0.105742	-0.210267	0.0322148	-0.417656	0.408063	-0.376938	0.252373	0.294433
AQP9	323.574	255.22	296.995	232.746	224.565	144.97	-0.854333	-0.750364	-0.677275	-0.625404	-0.608166	-0.538443	-0.89982
AQR	14.5899	15.7293	12.4387	13.4473	13.3363	14.7029	0.298485	0.603	0.61946	0.458248	0.60842	-0.47197	0.104029
AR	27.6233	29.7996	47.3142	40.3092	29.038	25.9202	-0.261139	-0.61343	-0.549118	-0.387957	-0.454673	0.259805	-0.0476953
ARAF	21.3115	23.996	26.9075	21.6541	20.7132	18.1564	-0.492761	-0.471426	-0.595018	-0.14856	-0.351989	0.0392951	-0.307169
ARAP1	17.2432	20.0464	24.4292	25.6633	19.0398	18.5143	-0.0840337	-0.496297	-0.408085	-0.254817	-0.384413	0.197891	0.225166
ARAP2	12.0964	14.345	24.6089	33.7157	22.8702	28.2774	0.460705	-0.0242837	0.0934626	-0.0292404	-0.0240159	0.521963	0.647431
ARAP3	1.37807	1.58555	1.53256	1.75229	1.57965	2.03783	0.940038	0.667721	0.752023	0.466791	0.665958	0.523641	0.894676
ARC	0	0.065972	0.018298	0.017791	0.015032	0.036502	0.478264	0.696247	0.463932	0.844042	0.645493	0.136823	0.612037
ARCN1	23.4013	33.1117	27.0797	29.3545	26.1836	36.9459	0.921511	0.848465	0.829087	0.731227	0.867554	0.397634	0.878345
AREG	0	0.054839	0	0.058043	0.040004	0.178536	0.955451	0.829663	0.88615	0.568694	0.804542	0.40983	0.818445
AREL1	16.5438	20.7661	18.618	18.8715	17.7993	19.0709	0.474647	0.527491	0.338853	0.736096	0.50875	0.231415	0.705792
ARF1	61.0877	78.2555	64.314	57.6639	59.7967	72.4083	0.544661	0.797047	0.641946	0.770593	0.833355	0.145872	0.436935
ARF3	10.5551	11.8658	12.9945	10.3381	9.12172	14.2351	0.762256	0.572696	0.709023	0.318145	0.819967	0.500145	0.45034
ARF4	35.2274	72.1655	49.9649	38.6967	50.5298	80.897	0.806588	0.961301	0.764135	0.889536	0.90876	0.498618	0.743102
ARF5	29.792	33.3769	36.1478	32.6812	32.0746	40.3736	0.899268	0.678838	0.691529	0.49101	0.77038	0.78437	0.755783
ARF6	17.2638	19.8519	17.2735	18.9142	16.9403	22.6631	0.950483	0.821727	0.946786	0.555615	0.90283	0.252105	0.755141
ARFGAP1	8.38045	10.7146	10.3196	13.3597	12.853	13.6067	0.611438	0.404623	0.307698	0.442942	0.217627	0.532026	0.868028
ARFGAP2	33.567	35.8119	44.6516	32.2194	34.3733	33.105	-0.207232	-0.23092	-0.382129	-0.0414381	-0.110811	0.470647	-0.151542
ARFGAP3	16.4077	25.6815	20.163	21.1911	23.3477	32.321	0.909143	0.933269	0.791607	0.822252	0.835499	0.564713	0.891898
ARFGEF1	18.817	24.3048	26.7502	26.3489	27.9792	22.6869	-0.0683345	-0.117125	-0.473832	0.305407	-0.347325	0.577582	0.466991
ARFGEF2	21.4349	30.1069	24.2275	22.4206	22.8406	25.7186	0.416078	0.678017	0.428921	0.82151	0.653041	0.151587	0.503022
ARFGEF3	0.22676	0.407701	0.276642	0.254571	0.280892	0.682771	0.955954	0.93355	0.932877	0.669319	0.953222	0.477521	0.738516
ARFIP1	13.9523	17.7059	14.9575	17.2947	19.5143	20.5555	0.685514	0.756055	0.513572	0.762433	0.495908	0.518625	0.85557
ARFIP2	13.0181	16.5784	14.4571	16.0676	14.2932	14.5271	0.234259	0.207249	0.0757827	0.500495	0.153684	-0.00569931	0.603715
ARFRP1	11.7739	14.4185	14.0361	12.7051	12.6424	13.8597	0.534544	0.578613	0.357747	0.721749	0.615716	0.555309	0.64088
ARG1	543.059	658.132	350.339	394.382	403.366	466.706	0.0232916	0.411556	0.372364	0.371096	0.424088	-0.581761	-0.121816
ARG2	6.04876	2.7424	2.65225	2.74341	1.42311	2.23271	-0.404433	-0.409382	-0.0309322	-0.681218	-0.153378	-0.763664	-0.814001
ARGFX	0.947056	0.318646	0.600983	0.394891	0.395994	0.206905	-0.713814	-0.6939	-0.463423	-0.809297	-0.518519	-0.54901	-0.975718
ARGLU1	54.0441	66.5243	58.6746	69.1012	66.8989	66.8669	0.484764	0.436289	0.241526	0.619793	0.210848	0.304596	0.859501
ARHGAP1	9.37807	10.3132	13.5478	11.8836	8.43072	12.0944	0.452516	-0.0118369	0.213667	-0.0944977	0.279132	0.474392	0.366331
ARHGAP10	6.70865	3.24715	2.00152	7.95455	16.4199	5.65502	-0.260965	-0.0887891	-0.321385	0.0299786	-0.447373	0.0281255	-0.00596584
ARHGAP11A	1.51708	0.980187	0.975253	1.62414	1.68256	1.09484	-0.45622	-0.49178	-0.429719	-0.467127	-0.679041	-0.383278	-0.305988
ARHGAP11B	4.62946	5.2234	4.82144	7.389	4.51082	6.19725	0.505578	0.0480667	0.355781	-0.0550576	0.160158	-0.0312447	0.567611
ARHGAP12	22.168	23.5605	23.3446	27.6006	23.4408	26.0257	0.580312	0.13681	0.348274	0.0684557	0.173377	0.189687	0.707632
ARHGAP15	16.7867	24.9442	22.9635	34.8495	27.7511	36.1965	0.742686	0.441491	0.474712	0.390411	0.361086	0.457985	0.8979
ARHGAP17	13.9302	16.2733	20.2292	26.0159	22.0386	17.96	-0.00130819	-0.334394	-0.376096	-0.0946666	-0.459041	0.318636	0.425558
ARHGAP18	3.20474	3.83026	3.2263	5.1827	6.75753	8.75542	0.743764	0.670313	0.598558	0.491207	0.491319	0.536866	0.734325
ARHGAP19	5.04432	5.86544	5.98126	6.08071	6.0635	6.12792	0.533178	0.370873	0.133146	0.574631	0.212858	0.753953	0.891234
ARHGAP20	0.683603	0.90458	1.72705	1.17202	1.58907	0.801132	-0.321365	-0.372766	-0.682479	-0.00831023	-0.522607	0.596976	0.0747034
ARHGAP21	24.8722	27.1439	22.6168	25.8569	29.3952	28.3026	0.363234	0.638202	0.36363	0.656387	0.300986	0.138987	0.516598
ARHGAP22	17.7661	24.4852	18.691	24.892	22.8621	25.4235	0.654382	0.610235	0.504526	0.665536	0.448751	0.213369	0.882362
ARHGAP23	0.963451	1.39391	1.98139	2.11739	1.63448	3.29005	0.911676	0.568889	0.66671	0.350462	0.619354	0.705998	0.821781
ARHGAP24	6.30055	8.19476	7.83606	8.03385	9.80374	17.0297	0.925771	0.826824	0.814719	0.559806	0.779059	0.625919	0.762294
ARHGAP25	5.00164	7.51074	9.02312	10.8513	8.74757	11.177	0.691963	0.317252	0.326984	0.317792	0.280901	0.667374	0.874442
ARHGAP26	17.4963	26.9588	19.375	18.6985	20.4743	31.1092	0.872617	0.977341	0.867734	0.827695	0.946403	0.402278	0.752327
ARHGAP27	3.8127	5.80361	8.03225	9.72869	5.55546	8.5209	0.564483	0.062063	0.217241	0.0592364	0.166451	0.499976	0.705719
ARHGAP28	4.55696	5.52937	6.01853	3.64085	4.90449	4.68012	-0.0881288	0.192948	-0.133597	0.379112	0.201293	0.426468	-0.0678481
ARHGAP29	27.1903	36.4184	34.4192	34.2705	34.5827	32.4782	0.185836	0.252631	-0.125732	0.665315	0.0706403	0.468448	0.671298
ARHGAP30	2.54474	3.04905	2.97868	4.54922	3.09779	4.678	0.773889	0.36356	0.567041	0.191576	0.399564	0.324804	0.790322
ARHGAP31	3.56211	2.26938	4.31819	3.0765	3.34898	3.35492	-0.149717	-0.416634	-0.287873	-0.546805	-0.270903	0.435991	-0.328986
ARHGAP32	11.2101	12.142	14.9961	13.7701	11.9798	12.4251	0.0728234	-0.331492	-0.283903	-0.165083	-0.178479	0.515592	0.261293
ARHGAP33	0.799453	1.41304	1.27502	1.98613	0.654665	0.898413	0.0262943	-0.320796	-0.130424	-0.151252	-0.169393	-0.200242	0.261297
ARHGAP35	23.4811	27.6102	26.4274	22.0006	22.2571	18.1442	-0.599465	-0.349962	-0.549597	0.00413573	-0.306904	-0.260632	-0.405586
ARHGAP39	0.086602	0.434668	0.43154	0.474779	0.286947	0.347338	0.345545	0.124773	0.00704839	0.400292	0.126109	0.431189	0.707748
ARHGAP4	3.1345	5.08813	5.94123	8.74776	6.06509	7.20106	0.500027	0.0925921	0.143093	0.161539	0.0486001	0.45129	0.77085
ARHGAP40	0	0.044829	0.075378	0.072497	0.020972	0.055564	0.442539	0.0312309	0.0930614	0.142549	0.168351	0.526906	0.626446
ARHGAP42	20.559	28.4862	21.4513	23.6555	24.4709	22.3916	0.0543095	0.392404	0.0331405	0.738225	0.174203	-0.0949204	0.428046
ARHGAP44	0.816231	0.74214	1.10059	1.25336	1.15359	1.41579	0.63378	0.232456	0.327864	0.0728458	0.202606	0.672548	0.653093
ARHGAP45	6.05153	5.80228	7.39612	9.5167	9.51487	6.40354	-0.250433	-0.442038	-0.557315	-0.190231	-0.662721	0.219017	0.177912
ARHGAP5	32.5897	40.8102	38.7524	37.0547	43.0768	41.4347	0.443817	0.642071	0.181941	0.87054	0.346847	0.724101	0.765604
ARHGAP6	0.410872	0.437965	0.542767	0.672337	1.11703	1.07178	0.490953	0.473782	0.274506	0.420106	0.208831	0.646501	0.604875
ARHGAP8	3.35651	4.00528	6.03614	5.40861	4.80445	5.1802	0.33265	-0.0648596	-0.0959395	0.0453476	-0.030537	0.785862	0.539803
ARHGAP9	3.54945	5.31921	5.52404	9.51864	4.70649	6.84188	0.444828	-0.0249031	0.182552	-0.0118029	0.042221	0.156074	0.63441
ARHGDIA	32.646	49.7847	37.1571	33.7121	29.6982	34.7613	0.133786	0.353745	0.214414	0.529628	0.42753	-0.147644	0.20533
ARHGDIB	26.9911	33.3905	32.4447	35.6386	39.5138	67.2898	0.934379	0.798103	0.814991	0.523864	0.760345	0.608555	0.774588
ARHGDIG	7.97371	7.91448	10.4645	10.1799	7.91634	10.2357	0.528596	-0.0277713	0.23497	-0.168353	0.199555	0.550662	0.462419
ARHGEF1	10.2627	12.4023	15.5028	14.5394	11.3196	10.574	-0.180324	-0.497687	-0.489585	-0.205296	-0.378049	0.249282	0.12234
ARHGEF10	3.11196	4.10243	4.7903	4.85345	4.49472	5.47994	0.755571	0.441076	0.389099	0.429703	0.408868	0.814898	0.891479
ARHGEF10L	40.5002	41.4457	47.5047	36.8694	38.1165	31.679	-0.658172	-0.558271	-0.682429	-0.278806	-0.455321	-0.0513083	-0.546154
ARHGEF11	8.77791	12.5686	11.8008	13.6505	12.4173	10.7116	0.0299324	-0.0656952	-0.300766	0.342614	-0.237878	0.253021	0.574002
ARHGEF12	103.934	101.838	110.455	101.318	97.8317	100.258	-0.239455	-0.437313	-0.282042	-0.43322	-0.129889	0.108648	-0.392657
ARHGEF15	3.3286	2.7893	3.34088	4.98827	3.339	2.92112	-0.229171	-0.658528	-0.392996	-0.583105	-0.609319	-0.249796	-0.0127713
ARHGEF16	1.43301	2.78998	1.68965	1.12286	1.6905	2.35093	0.507756	0.850423	0.583674	0.873628	0.792641	0.230102	0.463546
ARHGEF17	2.45788	2.84547	3.39515	4.30099	4.28781	5.80763	0.799904	0.540796	0.552201	0.369506	0.450193	0.661971	0.808796
ARHGEF18	4.79005	7.87465	7.04325	8.06128	6.56085	7.8855	0.63607	0.440361	0.349526	0.587224	0.410449	0.445886	0.907309
ARHGEF19	0.720871	0.812643	0.810979	1.38803	0.428463	1.27841	0.651654	0.154659	0.550784	-0.0803748	0.382024	0.0351389	0.529287
ARHGEF2	6.7046	7.72218	8.53652	11.3824	10.7792	13.0673	0.721651	0.438857	0.448729	0.325868	0.323373	0.593218	0.813911
ARHGEF25	0.788139	1.61936	1.54866	1.76718	2.65005	3.99063	0.838013	0.771895	0.651752	0.61752	0.627795	0.704891	0.821638
ARHGEF26	21.8402	19.1773	17.8891	13.2379	11.1841	14.1927	-0.311032	-0.177863	0.0209035	-0.312679	0.0973552	-0.552454	-0.659756
ARHGEF28	21.9745	17.4439	15.7055	17.9545	18.1135	32.0238	0.79173	0.682749	0.898593	0.216423	0.757682	0.204744	0.376608
ARHGEF3	1.93237	2.55815	3.09884	4.3231	3.78084	7.43053	0.90869	0.638951	0.72057	0.385861	0.621687	0.610507	0.807501
ARHGEF33	0.855767	1.10953	1.1071	1.39594	1.3092	1.24175	0.365105	0.146418	0.00672414	0.33379	-0.0564576	0.465693	0.768605
ARHGEF35	3.96128	3.07466	3.11447	3.79136	3.35254	3.6786	0.0523607	-0.216171	0.242852	-0.611657	-0.0890909	-0.477594	-0.272855
ARHGEF37	4.22724	4.07157	2.32372	2.02068	6.58242	4.48099	-0.0277833	0.437501	0.0806692	0.453575	0.100262	0.106829	0.00879439
ARHGEF38	8.74387	5.16865	11.0404	8.60429	6.45534	8.02417	-0.0742066	-0.525122	-0.204247	-0.69427	-0.237358	0.246278	-0.285434
ARHGEF39	1.41124	1.70975	1.12082	1.62676	1.86869	1.48793	-0.0397184	0.268931	-0.0211005	0.473293	-0.0905637	-0.199387	0.294218
ARHGEF4	0.805505	0.73453	1.15479	1.49048	0.940684	0.870972	-0.081441	-0.58479	-0.382408	-0.469656	-0.507507	0.114343	0.16671
ARHGEF40	15.6724	13.1659	22.3309	22.1263	13.8971	17.4894	0.0998466	-0.476581	-0.163588	-0.525174	-0.225549	0.276111	0.100983
ARHGEF5	3.64456	2.62605	3.12004	2.34507	2.76868	2.91512	-0.278621	-0.172824	-0.00351107	-0.463416	-0.000277892	-0.197483	-0.739238
ARHGEF6	3.50361	5.86039	5.40365	6.75977	7.43697	8.08343	0.678493	0.585942	0.382867	0.634776	0.365906	0.668473	0.915384
ARHGEF7	18.4829	24.5579	23.8355	28.5947	23.2043	20.4486	-0.0786661	-0.295743	-0.372433	0.06779	-0.361584	0.0571912	0.406757
ARHGEF9	4.58579	5.5494	5.32489	5.26562	5.89608	7.07458	0.883603	0.855254	0.708501	0.720262	0.734208	0.719271	0.860263
ARID1A	8.78965	11.0609	13.0111	19.0896	10.9418	12.4602	0.212139	-0.2724	-0.0821024	-0.175212	-0.205552	0.123346	0.471736
ARID1B	10.3441	11.7277	12.3246	11.6456	11.3007	12.0616	0.577428	0.358505	0.223594	0.487618	0.400307	0.788294	0.753367
ARID2	13.6209	15.7657	11.9371	16.9106	14.3937	17.2807	0.669745	0.542671	0.659903	0.403853	0.486728	-0.0702554	0.69414
ARID3A	2.00689	2.48117	2.61548	2.67155	2.32862	2.40341	0.279399	-0.0269121	-0.0956426	0.235698	-0.000675213	0.465508	0.636045
ARID3B	2.77232	2.70688	3.64799	4.22744	2.48835	3.74388	0.473053	-0.126832	0.234125	-0.274331	0.112563	0.267002	0.431254
ARID3C	2.577	6.23087	7.63362	5.35663	4.28164	4.56392	0.119652	-0.00404863	-0.183443	0.299092	0.0632136	0.514092	0.395957
ARID4A	23.9902	25.6389	33.9373	38.6171	31.1665	30.6972	0.161289	-0.310167	-0.233074	-0.178409	-0.308145	0.437404	0.456855
ARID4B	19.8573	22.2311	23.5152	26.3274	24.8138	23.09	0.14358	-0.134421	-0.250515	0.12144	-0.298495	0.427312	0.595312
ARID5A	7.74019	11.7202	11.3718	6.51328	8.64825	6.29488	-0.365785	-0.0487249	-0.390885	0.305576	-0.0669096	0.102567	-0.169487
ARID5B	2.82832	1.88508	3.33051	3.18701	3.15521	5.12789	0.754442	0.427176	0.60612	0.0670878	0.492585	0.622823	0.495926
ARIH1	26.8652	30.4666	26.1148	31.7283	24.2858	30.6185	0.585548	0.317411	0.598492	0.181327	0.486015	-0.213212	0.527854
ARIH2	45.2027	57.317	51.7964	52.7713	51.4917	59.9512	0.856316	0.830108	0.68687	0.828844	0.780831	0.533139	0.936678
ARIH2OS	2.05454	3.13082	3.185	3.64174	2.45009	2.98177	0.384133	0.0238727	0.0843345	0.190519	0.118533	0.283765	0.649155
ARL1	37.6848	52.5297	37.1222	35.2157	40.2408	37.9005	-0.0166752	0.458067	0.120851	0.700121	0.328868	-0.191621	0.140795
ARL10	2.08679	2.4731	3.0122	3.2339	2.10897	2.0016	-0.203986	-0.582532	-0.456594	-0.337529	-0.434133	0.010582	0.0770819
ARL11	1.08623	2.04401	1.19497	2.92192	1.34559	1.32187	0.0446728	-0.186019	-0.0802645	0.0041812	-0.192971	-0.301232	0.36917
ARL13A	0.408365	0.972894	0.264387	1.22595	0.458359	0.456944	0.0353641	-0.0771009	0.00530372	0.0967159	-0.101533	-0.444517	0.320354
ARL13B	4.03608	5.50525	4.2564	3.415	4.898	6.83712	0.789048	0.983692	0.810227	0.804226	0.904016	0.484703	0.617241
ARL14	0.036243	0.038605	0	0.039974	0	0.295185	0.93697	0.770819	0.955372	0.367662	0.860383	0.345022	0.601159
ARL14EP	18.159	22.025	15.0019	20.5377	23.516	20.0855	0.0864423	0.399029	0.104166	0.567562	0.0444965	-0.127299	0.385522
ARL15	5.9294	5.3835	11.927	7.09025	8.8943	10.5146	0.378948	0.132224	0.0646212	0.0759485	0.167876	0.915572	0.34785
ARL16	8.63355	11.3101	12.863	10.9096	8.5907	12.2036	0.604237	0.307344	0.377409	0.284913	0.526279	0.563851	0.566677
ARL17A	20.3184	31.1372	30.8803	20.3409	24.3681	20.2573	-0.218754	0.0389112	-0.323342	0.410293	0.011025	0.2599	0.0252501
ARL2	9.55856	11.3434	10.1554	10.6268	12.0309	13.969	0.845775	0.885995	0.724727	0.749153	0.722619	0.595582	0.8288
ARL2BP	14.8633	20.6088	12.759	13.2345	14.7284	23.026	0.780718	0.958038	0.901171	0.747456	0.941426	0.162141	0.573823
ARL3	1.47823	1.43168	1.63468	1.68496	1.25965	2.18969	0.891681	0.497291	0.810453	0.111255	0.71757	0.407749	0.568413
ARL4A	4.6142	8.24238	4.64288	4.68362	7.20719	9.38601	0.719228	0.977483	0.723629	0.910117	0.80212	0.384027	0.700753
ARL4C	2.28102	3.22993	2.4579	3.89082	2.4927	8.2728	0.976814	0.755945	0.915795	0.418493	0.822034	0.417085	0.742188
ARL4D	5.54106	3.90815	5.90783	4.93924	5.95583	4.1376	-0.686051	-0.715464	-0.783418	-0.593873	-0.781547	0.107263	-0.591228
ARL5A	28.6359	40.3698	33.0359	31.0311	39.1447	40.215	0.556551	0.864089	0.45061	0.98523	0.61386	0.531026	0.727101
ARL5B	9.94982	11.4161	9.58386	10.1742	9.30688	13.1052	0.915352	0.863345	0.980695	0.563132	0.95807	0.198974	0.64722
ARL5C	1.92273	2.34452	3.10807	2.40503	1.76426	1.37185	-0.447036	-0.596325	-0.609259	-0.296829	-0.436216	0.0270089	-0.237395
ARL6	4.69979	4.18106	3.96805	4.53429	4.67857	7.64674	0.868594	0.730007	0.880889	0.322477	0.756188	0.373209	0.548561
ARL6IP1	104.255	96.9636	121.066	106.458	102.666	88.2085	-0.646652	-0.817041	-0.807125	-0.584028	-0.705491	0.063835	-0.489429
ARL6IP4	71.4325	65.4715	62.4257	59.3109	62.911	67.9959	0.101538	0.334804	0.489037	-0.0442312	0.451477	-0.333292	-0.409756
ARL6IP5	32.7202	39.0725	25.9137	34.6251	29.6626	41.451	0.71611	0.747062	0.866538	0.513928	0.775152	-0.162111	0.540576
ARL6IP6	4.77468	7.24321	7.61376	6.50448	7.35795	8.6201	0.739688	0.692646	0.437029	0.750802	0.590124	0.887984	0.876298
ARL8A	10.7643	11.502	8.51051	10.1034	8.81208	18.2725	0.909362	0.81597	0.990989	0.419023	0.906148	0.220656	0.559609
ARL8B	37.0014	37.4937	25.3602	30.328	33.6701	41.5687	0.516417	0.752296	0.789592	0.449203	0.697003	-0.203145	0.224842
ARL9	0.631272	0.549594	0.368745	0.615054	0.779238	0.756296	0.306877	0.440133	0.381537	0.267981	0.187664	-0.0132196	0.277039
ARMC1	13.8676	17.0415	14.4102	12.6569	14.5898	16.6491	0.576478	0.906864	0.655087	0.865306	0.846294	0.30402	0.473219
ARMC10	27.3718	25.8073	24.7904	25.1495	28.2581	27.1361	-0.0103236	0.32456	0.16532	0.172291	0.0697706	-0.0416106	-0.130107
ARMC12	0.146006	0.344298	0.126485	0.385473	0.178755	0.231951	0.259043	0.151495	0.210475	0.282784	0.124476	-0.300826	0.510272
ARMC2	1.56268	2.09707	2.81448	2.39715	1.55182	2.67575	0.622974	0.205388	0.356781	0.13107	0.437856	0.592176	0.571322
ARMC3	0.214819	0.603247	0.178933	0.277534	0.389593	1.40148	0.940067	0.930391	0.937383	0.646581	0.915761	0.420142	0.723908
ARMC4	0.868415	1.29863	1.17627	1.1605	1.07671	0.864282	-0.277091	-0.175769	-0.461479	0.306707	-0.258123	0.0235308	0.194852
ARMC5	7.442	10.4489	8.81893	9.40444	8.70285	8.40134	0.110104	0.216363	-0.0437173	0.593292	0.117193	0.0517801	0.522208
ARMC6	26.4979	50.6367	28.0418	28.628	21.0022	24.8911	0.00377677	0.247009	0.127338	0.448033	0.295831	-0.339951	0.112827
ARMC7	1.65225	2.3888	2.45232	2.10232	2.53559	2.84158	0.714504	0.733693	0.433835	0.790048	0.582694	0.884704	0.852021
ARMC8	19.2111	20.8375	15.9246	20.8169	21.6725	22.9333	0.538331	0.650086	0.58563	0.526916	0.433199	-0.0133715	0.56841
ARMC9	1.22503	1.51248	2.11403	2.43448	2.22601	5.66556	0.936804	0.693539	0.790872	0.388036	0.716356	0.623556	0.747326
ARMCX1	1.17963	1.61515	1.38301	1.48885	2.40995	3.5862	0.827609	0.8225	0.718363	0.609278	0.684621	0.622812	0.72987
ARMCX2	1.90529	3.54632	2.51667	1.92666	2.23706	4.50481	0.883169	0.95214	0.872095	0.772021	0.973794	0.465243	0.706873
ARMCX3	8.36587	16.0273	12.8805	10.272	12.4406	21.7008	0.911349	0.940988	0.81677	0.797001	0.916458	0.616184	0.805837
ARMCX4	7.19641	11.6294	10.2862	11.5618	10.1526	12.924	0.809549	0.650276	0.548629	0.694947	0.596502	0.560637	0.985093
ARMCX5	3.96139	4.99809	5.20918	4.15366	5.95121	6.32996	0.616385	0.749813	0.417109	0.741528	0.54624	0.847578	0.66991
ARMCX6	2.97357	4.9375	8.07549	6.47659	7.92833	11.1384	0.760341	0.55189	0.445557	0.462895	0.482194	0.915354	0.789993
ARMH1	3.91221	6.30036	7.44107	7.53851	6.43544	5.43991	0.00887943	-0.217974	-0.394557	0.156883	-0.28316	0.464125	0.478762
ARMH2	0.244461	0	0.22132	0.135013	0.18197	0	-0.778074	-0.853664	-0.764054	-0.80909	-0.810198	-0.18514	-0.795648
ARMH3	8.14055	6.66363	7.48867	7.77213	7.58502	7.47768	-0.296644	-0.576459	-0.223416	-0.848703	-0.47501	-0.239197	-0.535885
ARMH4	12.23	13.4468	14.411	17.4399	15.7658	12.7995	-0.213247	-0.452843	-0.533762	-0.13418	-0.610846	0.119646	0.275139
ARMS2	0	0.111555	0.243979	0.237694	0.207636	0	-0.383773	-0.526016	-0.738669	-0.0904295	-0.644196	0.297878	0.122987
ARMT1	19.3782	26.2048	15.2422	16.4067	17.5958	16.7722	-0.112606	0.334992	0.145352	0.483182	0.265411	-0.503924	-0.0582059
ARNT	48.9256	61.2139	59.6729	49.8082	46.1054	49.175	-0.0312271	0.0542354	-0.0645671	0.273989	0.209629	0.0716213	0.0464654
ARNT2	3.91413	3.75686	2.75502	4.41934	3.56254	5.5494	0.783949	0.597735	0.849509	0.226312	0.633837	0.00905606	0.539878
ARNTL	4.91043	4.83027	6.10036	22.5181	10.2984	18.6755	0.562453	0.12485	0.350737	-0.0169643	0.122196	0.212013	0.634175
ARNTL2	4.18362	2.19429	3.66316	3.26712	4.2719	6.65945	0.652172	0.484387	0.629726	0.0712541	0.506355	0.480958	0.307232
ARPC1A	36.6321	30.7188	27.581	28.142	28.6224	33.7777	0.154165	0.271613	0.550293	-0.16705	0.415596	-0.467871	-0.370444
ARPC1B	30.6001	31.0299	36.4162	37.788	32.9081	56.3952	0.940453	0.634816	0.803962	0.296785	0.72333	0.586519	0.70405
ARPC2	52.4835	58.5102	54.1557	57.426	56.7984	86.1835	0.969783	0.835028	0.913891	0.513345	0.85717	0.494538	0.737051
ARPC3	74.9959	94.2786	84.0836	86.535	78.344	120.264	0.990675	0.853641	0.921297	0.600061	0.922834	0.468779	0.802204
ARPC4	29.9161	31.8601	30.6752	29.361	30.9077	38.4135	0.929085	0.901808	0.908894	0.594509	0.919294	0.533989	0.662825
ARPC5	32.9947	51.8412	37.9527	33.2251	36.6031	61.185	0.872084	0.963683	0.878735	0.789305	0.972735	0.414644	0.704566
ARPC5L	6.52571	9.98048	5.7311	5.23818	6.82994	7.97402	0.346816	0.777276	0.523155	0.809592	0.679084	-0.055203	0.313888
ARPIN	5.03167	5.95568	5.69171	5.98459	6.0197	6.60611	0.835552	0.734166	0.576704	0.729919	0.596931	0.668629	0.984773
ARPIN-AP3S2	8.19522	6.89653	6.47922	5.10423	7.07712	7.94681	0.167052	0.471711	0.464687	0.145772	0.480346	-0.032323	-0.270906
ARPP19	26.3249	31.8202	22.6349	23.7399	28.6842	30.9653	0.469155	0.874337	0.631579	0.815198	0.690186	0.0199831	0.41502
ARPP21	0.271445	6.19595	4.16067	1.75561	1.89291	2.35121	0.168873	0.367551	0.0638533	0.66634	0.355191	0.261888	0.39366
ARR3	0.508474	1.39574	0.770273	1.87724	1.07772	1.10555	0.265739	0.0793431	0.0670092	0.281833	-0.0142464	-0.036566	0.639108
ARRB1	10.7849	16.7514	12.9533	10.3301	14.2076	14.1827	0.320439	0.745419	0.300803	0.939635	0.557256	0.35847	0.469624
ARRB2	16.6496	17.5863	17.3214	19.1235	18.6335	18.9256	0.555772	0.320994	0.270846	0.351614	0.142616	0.425592	0.814594
ARRDC1	12.1561	13.0441	13.7861	11.641	11.0566	12.3823	0.13245	0.0835097	0.11948	0.0884569	0.357862	0.21949	-0.0291039
ARRDC1-AS1	4.69252	5.50181	4.2367	5.35829	5.2201	4.1523	-0.423985	-0.185037	-0.387143	0.172053	-0.411629	-0.524965	-0.0025216
ARRDC2	3.70359	3.98338	4.76882	6.90735	6.77023	10.0199	0.807748	0.551541	0.600431	0.335649	0.471351	0.592134	0.771015
ARRDC3	63.6733	72.2297	106.842	52.3725	84.1316	32.6262	-0.659263	-0.479947	-0.787221	-0.110606	-0.540794	0.203623	-0.405972
ARRDC4	10.0282	31.9566	7.2425	9.27754	11.2255	19.8813	0.413246	0.745324	0.550513	0.797297	0.681256	-0.0960435	0.428503
ARRDC5	0.216646	0.405376	0.418999	0.837283	0.422582	0.47604	0.26324	-0.149892	-0.0270806	-0.0294158	-0.159314	0.124897	0.572954
ARSA	18.1831	20.3706	23.7869	20.8282	18.2818	16.8826	-0.358567	-0.535793	-0.572979	-0.226991	-0.391238	0.14703	-0.120482
ARSB	13.2877	8.43515	8.11941	12.1595	10.6746	16.0341	0.560053	0.343166	0.680258	-0.129441	0.412292	-0.0427032	0.185032
ARSD	21.6994	23.1337	40.9447	38.6361	21.9083	21.7844	-0.155122	-0.599596	-0.447444	-0.430935	-0.416401	0.213853	0.0372975
ARSF	0.309899	1.16056	0.146903	0.266605	0.443347	0.877852	0.540097	0.858437	0.66493	0.847333	0.765636	0.00314701	0.519231
ARSG	9.72237	12.7353	16.1219	12.7818	11.516	12.7073	0.232467	-0.0107251	-0.1069	0.176846	0.104606	0.676182	0.403856
ARSI	0.157268	0.192259	0.384312	0.173189	0.46216	0.163475	-0.374224	-0.198443	-0.629411	0.134132	-0.453851	0.566469	-0.0352939
ARSJ	0.957088	2.01624	1.88713	1.50384	1.40929	4.78802	0.98048	0.840168	0.891528	0.554159	0.899447	0.592638	0.753578
ARSK	4.84383	3.86658	5.97306	4.97732	4.55459	4.87534	-0.0430946	-0.466035	-0.256114	-0.563734	-0.246797	0.442056	-0.164065
ARSL	8.15074	36.0221	61.8063	24.8705	41.8807	26.7211	-0.0313209	-0.0102116	-0.368095	0.329875	-0.0899431	0.735525	0.282628
ART1	0.035198	0.036255	0.039791	0.078019	0.033251	0.03653	-0.00488601	-0.461684	-0.17568	-0.39842	-0.365254	-0.222348	0.200576
ART3	1.69366	2.51882	2.22205	2.00825	2.63214	2.25714	0.191141	0.516394	-0.0246533	0.860563	0.191952	0.566481	0.58734
ART4	32.6846	43.0378	31.2743	29.8089	31.6693	26.6936	-0.358972	0.0735704	-0.185095	0.372597	0.00713683	-0.438592	-0.179878
ART5	0.041056	0.126535	0.410595	0.136199	0.104338	0.075379	-0.142718	-0.32929	-0.423033	-0.10594	-0.202582	0.520971	0.0102057
ARTN	0.180186	0.138173	0.07494	0.300016	0.063227	0.76471	0.916582	0.647804	0.912711	0.237344	0.762925	0.273181	0.602601
ARV1	11.6417	16.9783	14.5207	14.047	13.3709	14.057	0.298585	0.433952	0.166744	0.724419	0.392879	0.2217	0.576708
ARVCF	5.39573	7.96963	8.18444	7.45002	8.30559	6.90649	0.0232556	0.107771	-0.335151	0.552787	-0.114812	0.609298	0.529824
ARX	0.026446	0.255557	0.09908	0.179775	0.062029	0.493179	0.979009	0.845984	0.918141	0.613363	0.905543	0.394486	0.822563
AS3MT	16.4823	30.4861	32.5691	35.4231	19.3454	27.0493	0.329417	-0.0228454	0.0504612	0.144196	0.121516	0.268387	0.55493
ASAH1	41.768	53.061	52.727	53.5893	48.0145	73.9149	0.990133	0.765906	0.828894	0.53726	0.823705	0.617057	0.854728
ASAH2	2.11374	4.25612	3.12091	3.57029	2.56899	3.00741	0.281609	0.276278	0.152466	0.537784	0.288925	0.0387576	0.567664
ASAH2B	8.38655	10.2998	7.61287	11.811	10.6301	10.7652	0.40569	0.329675	0.293356	0.38466	0.130915	-0.0240135	0.667129
ASAP1	12.6486	17.863	16.9599	21.1326	20.8854	24.7817	0.779237	0.600066	0.501889	0.566264	0.448794	0.633239	0.936122
ASAP2	1.83084	2.56983	3.20272	3.11775	3.45546	3.59105	0.565666	0.379961	0.171381	0.469259	0.215652	0.882574	0.811643
ASAP3	17.9029	17.4773	17.8243	18.4211	16.1794	18.5518	0.534373	0.0646981	0.567877	-0.288608	0.429807	-0.099334	0.19172
ASB1	5.28072	4.61546	6.10479	5.85427	4.77093	5.60709	0.210894	-0.364185	0.00552479	-0.546259	-0.0682706	0.319303	0.0541095
ASB11	0.918783	1.21271	1.23345	1.26678	1.30895	1.10628	0.00193837	-0.0149971	-0.381206	0.420456	-0.257002	0.507781	0.559688
ASB12	0.004008	0.044984	0.264122	0	0.03715	0	-0.212865	-0.288052	-0.426489	-0.0894164	-0.174224	0.505067	-0.12715
ASB13	23.9962	26.7336	21.9961	12.5695	15.9198	14.8089	-0.391916	-0.021269	-0.123893	0.0630648	0.0860821	-0.379151	-0.528975
ASB14	1.71735	1.66533	1.0124	1.46506	1.18996	1.83913	0.492512	0.534856	0.798897	0.170894	0.642731	-0.446329	0.1314
ASB15	0.107715	0.33647	0.058742	0.071362	0	0.058331	-0.008882	0.276912	0.19772	0.404846	0.338177	-0.45131	0.0102729
ASB16	1.15845	1.24498	1.84335	1.56492	1.22172	1.45584	0.22089	-0.231282	-0.113006	-0.18281	-0.0282934	0.580177	0.285457
ASB17	0	0.047409	0	0	0	0.040905	0.69075	0.885868	0.781689	0.802103	0.889396	0.116779	0.587431
ASB18	2.04179	1.8229	2.34216	2.62768	2.02488	2.35309	0.321147	-0.287138	0.0568716	-0.425084	-0.115401	0.279534	0.319087
ASB2	0.266437	0.139497	0.302798	1.06363	1.0678	1.02281	0.392997	0.153414	0.156165	0.0938224	-0.0393438	0.37904	0.558578
ASB3	67.4996	84.9909	76.4018	85.9628	81.0736	79.9824	0.349979	0.30215	0.0842022	0.596283	0.126217	0.259322	0.794768
ASB4	3.83752	5.04287	5.2262	6.46802	4.01306	3.29036	-0.299713	-0.572411	-0.49362	-0.265185	-0.493588	-0.197944	0.0578632
ASB6	2.1002	2.90019	2.9893	2.52389	2.64473	3.19579	0.751139	0.698413	0.494661	0.733249	0.686247	0.820504	0.815264
ASB7	4.83712	5.5275	5.54976	5.88981	4.81035	6.21292	0.843096	0.44943	0.656234	0.291247	0.627948	0.392046	0.774824
ASB8	13.3034	19.1359	19.0248	18.5622	18.4884	17.9591	0.330421	0.283723	-0.0399586	0.627137	0.139393	0.638285	0.765062
ASB9	14.574	13.5489	9.39943	5.46893	6.3302	3.8019	-0.598663	-0.270389	-0.264681	-0.211009	-0.156014	-0.66779	-0.742488
ASB9P1	0.219537	0.811936	0.50885	0.617064	0.324775	0.588684	0.501755	0.448464	0.371692	0.606077	0.494244	0.152803	0.692043
ASCC1	17.2588	24.2987	18.1661	18.3504	18.4366	21.6159	0.545937	0.792155	0.591305	0.856575	0.742282	0.0938571	0.59448
ASCC2	29.049	26.5935	30.5627	35.6706	26.8598	30.4179	0.181844	-0.413668	0.00541974	-0.536765	-0.201416	-0.0324009	0.179089
ASCC3	16.3906	25.4651	25.5992	23.9394	25.0144	39.9586	0.952974	0.815602	0.761502	0.644586	0.794692	0.732454	0.877457
ASCL1	0.178037	5.24731	1.92643	0.239973	0	0.791888	0.08242	0.360117	0.139136	0.584221	0.391758	-0.0606358	0.193369
ASCL2	0.72169	0.811187	1.17496	0.597793	0.927511	0.863552	0.01031	0.102494	-0.186677	0.232498	0.0873521	0.745357	0.0435785
ASCL3	0	0	0.084863	0.321426	0.218469	0.139957	0.134029	-0.207544	-0.178163	-0.10674	-0.352659	0.264085	0.456124
ASCL5	0	0	0.125805	0	0	0.137568	0.654437	0.390872	0.471049	0.166235	0.571723	0.775484	0.407346
ASF1A	11.8217	14.1521	11.6823	13.3298	13.7774	13.8511	0.493393	0.689317	0.424276	0.811005	0.422974	0.143093	0.750919
ASF1B	0.782505	0.336367	0.402123	1.01697	0.614136	1.22514	0.600389	0.231226	0.596037	-0.170873	0.308825	0.0450736	0.348152
ASGR1	160.697	210.569	245.034	179.963	186.557	142.622	-0.4248	-0.359501	-0.617235	0.0450923	-0.342141	0.240643	-0.119649
ASGR2	232.562	283.802	275.813	195.084	190.728	237.226	0.12561	0.2661	0.208877	0.292654	0.471023	0.0900366	-0.0325353
ASH1L	23.1967	25.8175	22.8638	24.9673	25.2409	25.4767	0.50302	0.678412	0.450461	0.779477	0.430942	0.0898635	0.741728
ASH2L	20.9269	22.1017	21.6777	24.3865	21.7165	21.6248	0.0686865	-0.282695	-0.152933	-0.106193	-0.28319	-0.113216	0.407452
ASIC1	0.085336	0.192137	0.108908	0.183421	0.020057	0.389401	0.95209	0.716512	0.931911	0.403706	0.874494	0.2708	0.70023
ASIC3	0.581197	0.85645	0.826197	1.03706	0.957284	0.862391	0.263629	0.0926895	-0.102171	0.376188	-0.112453	0.422472	0.740682
ASIC4	0.403869	0.339995	0.602279	0.464784	0.389671	0.476437	0.173368	-0.27274	-0.0961191	-0.353278	-0.0459948	0.588908	0.0829111
ASIC5	0.052736	0.303801	0.293539	0.524427	0.340516	0.65475	0.837216	0.529815	0.560399	0.447844	0.489001	0.571817	0.936623
ASIP	1.71256	0.98832	0.865263	0.985642	0.851746	0.985441	-0.34453	-0.288333	0.0593846	-0.602263	-0.103276	-0.768389	-0.768281
ASL	164.023	125.957	117.825	100.321	118.115	130.516	-0.167016	0.0718686	0.237347	-0.253707	0.197077	-0.459418	-0.648027
ASMT	0.736414	0.649698	0.447529	1.14013	0.778298	0.976507	0.407089	0.113768	0.369939	-0.0691402	0.0751426	-0.171335	0.423753
ASMTL	14.2891	15.4392	12.7734	13.0164	13.0528	12.4899	-0.370043	0.0402231	-0.0576758	0.179561	0.0359456	-0.700026	-0.360499
ASNS	6.86418	6.72451	7.95628	7.01502	6.1739	8.01764	0.625738	0.232376	0.49988	-0.0488617	0.541726	0.516044	0.311628
ASNSD1	18.0555	28.5783	18.8085	20.0106	24.5448	26.7279	0.560162	0.883095	0.551965	0.967237	0.668908	0.262083	0.690183
ASPA	6.81123	9.01924	11.3246	9.34509	6.81618	5.45902	-0.384418	-0.545417	-0.581029	-0.215307	-0.409052	0.0607101	-0.120114
ASPDH	33.7595	47.0117	57.2524	39.5285	46.7743	35.3108	-0.2855	-0.195422	-0.553241	0.213054	-0.260619	0.498368	0.0570818
ASPG	41.5441	38.1959	65.6111	42.8849	45.8291	69.4392	0.639254	0.360585	0.424747	0.134866	0.494954	0.829089	0.420519
ASPH	86.834	79.9271	82.757	73.7376	58.6742	103.898	0.69612	0.49075	0.829614	0.0441289	0.796728	0.111899	0.18794
ASPHD1	0.142298	0.167305	0.300663	0.486346	0.418759	0.692405	0.774726	0.449299	0.519309	0.262999	0.391351	0.62423	0.774613
ASPHD2	0.160112	0.219074	0.248034	0.247348	0.3291	0.352695	0.649739	0.59386	0.364981	0.579551	0.375758	0.815878	0.78898
ASPM	1.79599	0.547017	1.2467	2.24785	1.09574	0.956024	-0.34383	-0.764251	-0.349485	-0.879802	-0.616854	-0.428132	-0.383945
ASPN	14.7268	28.65	13.3458	17.0687	34.4776	58.7781	0.836999	0.917982	0.795872	0.710038	0.77945	0.502393	0.723422
ASPRV1	0.373462	0.598215	0.526082	0.372395	0.499507	0.400229	-0.150298	0.240792	-0.233434	0.635764	0.0931059	0.266176	0.14908
ASPSCR1	16.5664	34.8095	25.9494	16.9802	23.5508	19.8555	-0.0189595	0.363644	-0.0558529	0.708443	0.252668	0.177089	0.231601
ASRGL1	4.98257	6.06479	8.08514	7.72987	7.69676	7.00039	0.174815	-0.10098	-0.27727	0.136773	-0.210315	0.758292	0.542478
ASS1	1089.89	428.614	494.092	715.712	577.034	551.459	-0.428773	-0.51363	-0.131567	-0.800403	-0.376753	-0.701913	-0.752592
ASTE1	4.82984	4.89521	7.25938	5.12273	5.11366	5.50986	0.0736571	-0.172626	-0.19808	-0.112336	-0.0128858	0.680058	0.0705953
ASTL	0	0	0.04065	0.039906	0	0.037827	0.525228	-0.0401583	0.226835	-0.170708	0.179399	0.526341	0.479946
ASTN1	0.020093	0.077864	0.08386	0.035087	0.063923	0.171118	0.910392	0.857211	0.774791	0.664196	0.864461	0.742173	0.75499
ASTN2	78.439	111.375	117.263	113.173	112.38	98.3965	0.045686	-0.0188737	-0.344212	0.407086	-0.166808	0.551412	0.551919
ASXL1	31.0126	30.01	34.5637	30.4558	28.9338	32.1933	0.246373	-0.08078	0.123929	-0.246317	0.235264	0.460054	-0.0158761
ASXL2	6.31098	8.27234	9.59616	11.4498	9.49797	10.4675	0.517359	0.127211	0.125386	0.212848	0.0709592	0.586286	0.79485
ASXL3	2.04546	1.0184	2.90627	2.62529	3.76056	1.79745	-0.390753	-0.482516	-0.649505	-0.303849	-0.68217	0.385178	-0.121663
ASZ1	0.562263	0.95521	1.2104	0.509463	0.888483	0.605472	-0.227195	-0.015091	-0.405095	0.322826	-0.0735869	0.50171	-0.00364973
ATAD1	24.8684	22.9067	19.2207	18.104	22.0288	24.8562	0.27595	0.603721	0.611651	0.276988	0.585589	-0.177992	-0.128733
ATAD2	18.4194	18.1182	15.5879	19.1093	18.4793	16.5745	-0.404288	-0.279369	-0.250959	-0.170971	-0.452277	-0.728111	-0.203101
ATAD2B	21.2445	23.8498	25.2739	29.3142	23.5152	24.1519	0.180175	-0.265885	-0.140721	-0.103763	-0.219804	0.173359	0.495639
ATAD3A	4.20007	8.35922	5.2116	9.52929	7.33679	7.56888	0.394919	0.296838	0.199331	0.484315	0.139591	0.0786148	0.761666
ATAD3B	4.95585	5.70803	5.16512	7.03677	4.28554	6.76586	0.687423	0.259275	0.59885	0.0622838	0.449377	0.0115464	0.606615
ATAD3C	2.54139	2.54425	2.76111	5.08189	5.28262	1.83127	-0.44861	-0.494552	-0.655865	-0.177695	-0.760372	-0.0510749	0.022378
ATAD5	2.3945	2.21556	3.08302	3.68489	2.68117	3.1827	0.374258	-0.198551	0.0587386	-0.276175	-0.096493	0.376529	0.460915
ATAT1	1.87372	1.6938	1.49295	3.05651	2.34777	3.52205	0.716911	0.408255	0.604874	0.144106	0.371885	0.233576	0.648978
ATCAY	1.41312	2.31153	1.98851	2.06016	2.02198	2.14548	0.535407	0.567523	0.272026	0.818381	0.426096	0.509135	0.87702
ATE1	60.9461	74.2886	57.0959	76.3374	72.3906	73.1027	0.418521	0.452214	0.343264	0.543599	0.235375	-0.0438037	0.688189
ATF1	13.3496	14.2586	13.0872	11.8597	12.4968	16.1791	0.803137	0.884496	0.918197	0.560706	0.975996	0.308268	0.437119
ATF2	24.5309	31.9648	30.6813	29.4182	27.8538	31.2129	0.628034	0.558033	0.379195	0.712002	0.566504	0.568585	0.818332
ATF3	1.11383	4.10603	1.79851	1.88079	1.84155	4.24829	0.800697	0.917193	0.787453	0.856697	0.892327	0.310063	0.763772
ATF4	70.7623	104.908	82.6156	77.9271	95.0465	99.1858	0.537053	0.852196	0.450474	1	0.632943	0.451187	0.717237
ATF5	192.177	299.77	298.422	209.452	99.8695	184.925	0.028029	-0.045196	0.0264046	0.0569149	0.223448	-0.0504161	-0.00596777
ATF6	18.3875	19.9534	13.6232	15.9251	14.6432	18.3841	0.324156	0.542843	0.662768	0.330464	0.618285	-0.523168	0.0573801
ATF6B	15.4574	19.0682	22.1044	24.2995	18.2995	18.5083	0.0946809	-0.323765	-0.261999	-0.0954489	-0.255148	0.285877	0.431592
ATF7	12.6199	12.9317	14.768	15.1809	11.5427	13.1208	0.114536	-0.40709	-0.093157	-0.393205	-0.121318	0.0763878	0.155792
ATF7IP	34.4967	44.4841	41.2311	43.7454	44.7873	46.9194	0.678347	0.653924	0.388636	0.792414	0.455234	0.639176	0.968112
ATF7IP2	43.2374	76.2375	75.1189	70.8589	51.8742	59.6117	0.218886	0.0626243	-0.0301682	0.33864	0.152494	0.290705	0.498366
ATG10	12.324	12.5951	12.577	15.4374	13.6528	15.0225	0.602084	0.215555	0.383103	0.0922537	0.170476	0.263625	0.699018
ATG101	9.32918	9.66244	6.80749	9.38347	8.79046	8.48349	-0.0924154	0.110486	0.167469	0.098742	-0.000519406	-0.754343	-0.0491116
ATG12	28.7818	34.1364	32.0103	29.2248	31.5348	34.1529	0.659163	0.869743	0.565259	0.917305	0.790301	0.589524	0.687586
ATG13	31.1361	42.2226	37.1157	35.8744	32.0639	43.2805	0.820242	0.769783	0.739738	0.702872	0.861741	0.384975	0.762184
ATG14	5.96194	7.0353	6.83845	7.01213	7.12348	6.1499	-0.271686	-0.175639	-0.558576	0.340633	-0.415582	0.21214	0.321517
ATG16L1	15.6665	15.6139	13.4071	16.7224	11.5106	17.8831	0.644196	0.349297	0.777197	-0.0165513	0.609471	-0.255072	0.314233
ATG16L2	12.4127	19.1646	18.4309	24.3069	18.7738	19.2857	0.352559	0.0555344	0.0109099	0.270606	-0.0225635	0.319287	0.747261
ATG2A	8.12765	7.48177	9.92374	10.0774	6.79565	9.23345	0.330869	-0.261545	0.137383	-0.428386	0.0573756	0.222323	0.203812
ATG2B	40.9381	30.9693	33.1376	37.2085	36.155	34.5261	-0.392011	-0.526061	-0.193546	-0.785002	-0.472463	-0.531553	-0.626361
ATG3	29.1983	36.4298	26.7763	26.2165	25.0376	37.4537	0.71771	0.851656	0.883202	0.62638	0.944263	0.0335794	0.44793
ATG4A	8.34193	15.3853	7.75696	9.04034	8.08066	12.5519	0.549544	0.767637	0.662743	0.758151	0.761791	-0.0631097	0.521255
ATG4B	18.9039	22.7172	23.8379	23.4239	22.269	19.0205	-0.331704	-0.402961	-0.641149	0.0725758	-0.481689	0.215957	0.175164
ATG4C	7.54226	11.1159	8.67341	10.1437	8.34172	10.8025	0.726883	0.654815	0.626958	0.677839	0.66918	0.185696	0.82906
ATG4D	7.02595	6.69321	5.498	5.82522	5.51383	5.16567	-0.55838	-0.288641	-0.173982	-0.287141	-0.194278	-0.911582	-0.696433
ATG5	14.0799	18.2366	15.0385	15.0628	16.8545	16.1816	0.269778	0.66505	0.215269	0.940804	0.403032	0.222685	0.569794
ATG7	21.7368	27.4537	31.1516	26.1766	32.6508	28.6191	0.168464	0.250723	-0.193862	0.543111	0.00427575	0.862687	0.526925
ATG9A	17.2274	17.4495	18.3128	17.5613	16.4999	13.3292	-0.833163	-0.801077	-0.848705	-0.450496	-0.746449	-0.388471	-0.575833
ATG9B	0.405969	0.543157	0.646286	0.73863	0.683689	1.26768	0.933392	0.679916	0.73995	0.432649	0.676152	0.666422	0.819976
ATIC	12.0841	16.6857	16.4825	17.89	13.2921	17.9648	0.715237	0.367882	0.461818	0.371621	0.491283	0.41821	0.812829
ATL1	1.68943	3.14497	3.03879	3.37397	3.59281	5.57079	0.913483	0.767777	0.690562	0.634392	0.683846	0.715379	0.918096
ATL2	52.2627	71.4556	56.736	58.5937	56.5764	50.7902	-0.18792	0.0960584	-0.182709	0.485074	0.00434576	-0.241463	0.157498
ATL3	16.6495	27.1567	18.3489	17.2929	19.7812	23.8872	0.555551	0.8595	0.589271	0.925066	0.761928	0.20534	0.603354
ATM	56.0451	62.9136	65.4991	86.8319	66.8672	85.8239	0.71446	0.279978	0.460339	0.15221	0.29996	0.37953	0.784258
ATMIN	16.3622	18.8476	14.1204	16.2784	16.9418	16.5825	0.109554	0.510452	0.310012	0.606401	0.31359	-0.413076	0.227226
ATN1	1.47447	1.78155	3.08842	3.33317	1.94929	2.52213	0.290197	-0.243777	-0.0782722	-0.187215	-0.110168	0.467952	0.459303
ATOH7	0.821087	1.20406	0.737081	1.28339	1.16218	0.54028	-0.494421	-0.34731	-0.54345	0.0599779	-0.565677	-0.431029	-0.00725396
ATOH8	12.0237	11.9884	5.89134	6.50849	7.8323	6.13093	-0.443122	-0.00974874	-0.0447083	0.00730105	-0.0193242	-0.786852	-0.563011
ATOX1	90.1659	62.4886	69.1022	55.6914	60.922	49.6555	-0.723149	-0.560785	-0.412782	-0.643152	-0.419281	-0.60643	-0.981731
ATP10A	0.24752	0.409645	0.674557	1.24767	1.01098	1.66521	0.762216	0.435421	0.494401	0.282438	0.365436	0.600694	0.805347
ATP10B	7.22858	10.6409	10.4681	12.0021	10.8801	10.9971	0.451952	0.246525	0.0726818	0.482688	0.106493	0.547888	0.860022
ATP10D	7.20894	6.78384	10.3659	15.8179	9.56887	13.7502	0.52829	-0.00105239	0.243785	-0.122877	0.0594836	0.360897	0.597624
ATP11A	16.986	24.5241	21.5455	24.6612	22.4436	19.6003	-0.0104827	-0.0154602	-0.270586	0.415115	-0.176072	0.117045	0.521449
ATP11AUN	0.01793	0.038127	0.021655	0.020024	0.088517	0.017084	-0.330856	0.0704403	-0.431349	0.403754	-0.34593	0.207263	0.0633392
ATP11B	23.6158	31.2557	27.749	31.5021	32.7851	34.6453	0.693294	0.672005	0.438339	0.754446	0.447864	0.576347	0.94914
ATP11C	26.6463	68.1358	82.5053	58.8753	47.1127	34.794	-0.152295	-0.218184	-0.428351	0.176989	-0.18568	0.335707	0.205614
ATP12A	0	0	0	0	0.17685	0.143212	0.394237	0.546872	0.273006	0.489697	0.246331	0.569537	0.457108
ATP13A1	7.91378	7.03489	10.8453	11.426	7.44365	10.2233	0.370857	-0.235253	0.0953263	-0.366891	-0.00349816	0.376973	0.330985
ATP13A2	3.66665	5.88985	5.39087	7.04667	5.28864	7.25299	0.780466	0.474309	0.506015	0.464751	0.461448	0.466066	0.939115
ATP13A3	137.004	166.422	128.945	126.012	138.754	122.725	-0.308804	0.19585	-0.118294	0.478126	0.0647213	-0.403346	-0.131533
ATP13A4	1.50751	1.68606	0.971223	1.63183	1.20318	4.89543	0.939164	0.794343	0.958073	0.405595	0.862416	0.337024	0.624498
ATP13A5	0.716566	0.595552	0.512932	0.607932	0.433152	0.730523	0.470411	0.29118	0.746949	-0.184078	0.570889	-0.384511	-0.0356487
ATP1A1	46.0236	50.6957	46.6883	48.0721	47.2316	63.8849	0.975724	0.873135	0.948238	0.558144	0.911967	0.446029	0.731443
ATP1A2	0.211634	0.506647	0.540167	0.533209	1.1987	0.369315	-0.252858	-0.024508	-0.498041	0.349066	-0.415439	0.406514	0.223663
ATP1A3	1.40259	0.631318	2.15259	1.60484	0.789246	1.68725	0.228286	-0.291353	0.0672137	-0.527486	0.0216744	0.361661	-0.019093
ATP1A4	1.29858	1.14522	1.50975	1.28701	1.03594	1.27283	0.0546613	-0.364761	-0.0260235	-0.530276	0.00764014	0.176	-0.199992
ATP1B1	67.1961	73.0352	48.4789	56.9005	47.4112	79.6239	0.642488	0.69946	0.900183	0.356587	0.840321	-0.231821	0.270447
ATP1B2	0.756003	1.03137	0.938739	0.865889	1.16101	1.07103	0.397616	0.662672	0.185057	0.859671	0.33596	0.682138	0.680386
ATP1B3	5.48149	6.72074	4.85846	4.43342	7.28594	12.3966	0.84764	0.913038	0.856113	0.624862	0.841741	0.480706	0.618151
ATP1B4	0.439058	0.383665	0.5294	0.536126	0.437734	0.334675	-0.591232	-0.906492	-0.789772	-0.679483	-0.815173	-0.0826002	-0.348735
ATP23	6.99935	7.03652	5.57807	7.44947	8.39267	5.2775	-0.635987	-0.36781	-0.594012	-0.0663769	-0.675114	-0.453427	-0.259835
ATP2A1	0.646798	2.42945	0.408578	0.49474	2.94334	1.95272	0.217166	0.68018	0.21692	0.840254	0.32071	0.247758	0.427884
ATP2A2	39.2979	63.3785	52.7603	48.9794	48.837	69.4089	0.865967	0.885302	0.747816	0.833984	0.875941	0.543632	0.851203
ATP2A3	2.35794	2.41385	2.82249	5.66887	3.36636	4.46708	0.464709	0.00378068	0.223979	-0.0806095	0.00370056	0.191071	0.59411
ATP2B1	16.0275	21.1781	17.0194	24.1733	24.3036	22.7522	0.38957	0.359587	0.168483	0.506616	0.0769104	0.264675	0.750876
ATP2B2	12.1066	9.74216	17.0409	16.6162	13.8028	9.29391	-0.500788	-0.830986	-0.769339	-0.605445	-0.785697	0.125047	-0.234519
ATP2B3	0	0.253322	0	0	0.00917	0.009892	0.0361773	0.41248	0.162678	0.640116	0.349226	-0.252644	0.187
ATP2B4	8.4542	7.59241	7.28684	6.75692	8.20116	11.8448	0.780806	0.780284	0.857184	0.373648	0.794119	0.376747	0.404802
ATP2C1	19.3104	25.7093	23.6605	26.8923	24.5598	30.1343	0.872052	0.676088	0.626374	0.635789	0.614024	0.565468	0.987452
ATP2C2	0.27467	0.782307	0.570905	1.99828	0.454839	0.863041	0.266757	-0.152081	0.0687386	-0.0945512	-0.0922127	-0.0822513	0.490262
ATP4A	0.065739	0.022692	0.050041	0.024422	0.020757	0.045265	-0.0501607	-0.183885	0.171578	-0.577454	0.121331	-0.149187	-0.586529
ATP4B	0.028514	0.090373	0.101784	0.095617	0.110862	0.13941	0.735376	0.612193	0.394195	0.670091	0.472824	0.857804	0.928684
ATP5F1A	230.583	289.079	192.886	187.59	191.99	217.748	0.0787898	0.46536	0.366531	0.482402	0.493787	-0.424177	-0.0270465
ATP5F1B	262.388	298.265	195.96	193.784	181.958	217.295	-0.0449771	0.280392	0.312738	0.221446	0.387842	-0.606392	-0.250444
ATP5F1C	185.834	231.863	168.602	168.433	176.847	199.996	0.329944	0.704435	0.549034	0.700872	0.674329	-0.206942	0.251617
ATP5F1D	65.5164	69.3564	47.5638	44.5619	42.6573	45.4252	-0.292425	0.0430888	0.0833378	0.0238747	0.160085	-0.703988	-0.484583
ATP5F1E	39.4107	38.3895	42.0957	26.3733	30.3791	39.6035	0.190746	0.313753	0.345771	0.112385	0.535526	0.185382	-0.20557
ATP5IF1	139.974	159.592	116.204	104.596	93.4072	103.855	-0.237942	0.0507516	0.0780527	0.079535	0.198974	-0.609873	-0.386325
ATP5MC1	67.4969	71.4468	59.1912	46.7297	53.121	58.7422	-0.0839152	0.306789	0.249577	0.23368	0.412724	-0.348547	-0.358346
ATP5MC2	108.773	103.713	105.241	83.2749	91.1789	97.9373	-0.149198	0.0996723	0.12084	-0.0458224	0.290338	-0.145753	-0.522559
ATP5MC3	149.98	167.96	136.796	101.182	113.807	121.717	-0.194884	0.185659	0.0982144	0.207323	0.295794	-0.361374	-0.382183
ATP5MD	311.016	348.734	235.193	232.901	251.944	277.256	0.00766538	0.428983	0.371058	0.366245	0.446948	-0.527562	-0.183835
ATP5ME	225.203	218.625	201.77	175.205	178.072	183.53	-0.372925	-0.0865203	-0.0207685	-0.147601	0.0956314	-0.555054	-0.653651
ATP5MF	196.289	206.48	161.301	126.512	154.283	203.414	0.342153	0.663941	0.649309	0.418254	0.748081	-0.119015	-0.0430802
ATP5MG	137.165	128.325	110.631	93.6068	97.697	123.532	0.107125	0.34112	0.487893	0.0477114	0.534477	-0.381072	-0.362073
ATP5MGL	3.97847	4.55759	5.96614	6.47447	4.89778	5.03345	0.145929	-0.333379	-0.240481	-0.173899	-0.26455	0.40852	0.430486
ATP5MPL	83.8282	82.8305	81.2756	70.3959	81.9319	71.6166	-0.684162	-0.201682	-0.478782	-0.012801	-0.282006	-0.25791	-0.680377
ATP5PB	140.493	169.021	117.348	122.901	107.312	148.28	0.390409	0.58226	0.661668	0.431044	0.713296	-0.357494	0.151169
ATP5PD	272.039	261.196	203.915	208.409	215.977	228.991	-0.155597	0.197751	0.284236	0.0244053	0.267061	-0.712566	-0.46513
ATP5PF	158.708	192.513	118.948	124.808	124.898	128.569	-0.147755	0.252838	0.177828	0.310404	0.268545	-0.621831	-0.214484
ATP5PO	106.792	94.3681	72.0101	68.4048	74.2894	93.0154	0.0904304	0.358196	0.513037	0.0336452	0.478608	-0.503765	-0.36617
ATP6	1328.52	1970.43	2137.56	2874.25	1619.86	2234.69	0.452064	-0.0160266	0.158397	0.0395014	0.0880382	0.249449	0.651687
ATP6AP1	10.9864	15.2109	15.4713	13.5625	12.3026	14.8386	0.563309	0.440158	0.32085	0.561408	0.536051	0.590652	0.675564
ATP6AP1L	2.5329	3.02314	2.69326	3.58862	2.55619	2.93506	0.325675	-0.0341151	0.176035	0.0221704	0.0480864	-0.143405	0.522021
ATP6AP2	28.36	41.1127	34.3091	31.9953	34.7756	46.9871	0.886565	0.953734	0.800078	0.852808	0.905481	0.556898	0.828459
ATP6V0A1	24.0154	29.5316	32.1412	32.7361	30.8155	41.986	0.925563	0.656905	0.672047	0.490743	0.659847	0.744351	0.887859
ATP6V0A2	9.44406	11.0465	10.1738	12.0164	11.0927	12.6288	0.80772	0.588386	0.590153	0.522769	0.49633	0.422687	0.933395
ATP6V0B	36.784	42.0123	30.9962	26.4615	30.3233	40.1979	0.426913	0.74568	0.704814	0.542625	0.808224	-0.110505	0.108517
ATP6V0C	10.9668	14.9317	12.3718	11.1096	9.2727	16.2795	0.818725	0.786989	0.858131	0.57842	0.950542	0.258455	0.574703
ATP6V0D1	17.8979	37.0093	22.9706	19.9492	22.4037	32.3454	0.622693	0.857394	0.631964	0.896843	0.810843	0.262897	0.639904
ATP6V0D2	2.4602	1.99519	2.63491	2.76845	3.26787	4.19593	0.715473	0.52373	0.562371	0.239061	0.448527	0.634267	0.565801
ATP6V0E1	67.1737	76.5529	60.3796	56.6126	64.7784	82.9999	0.696386	0.937109	0.866951	0.691985	0.925349	0.156105	0.417444
ATP6V0E2	36.8668	31.5577	43.9518	25.2851	31.2433	28.395	-0.430897	-0.351444	-0.4034	-0.307115	-0.197211	0.156873	-0.579406
ATP6V1A	27.9039	42.3877	34.3265	36.2823	30.902	38.6807	0.627991	0.616575	0.517933	0.716307	0.642895	0.229257	0.761318
ATP6V1B1	0.095364	0.025009	0.096449	0.026821	0.083238	0.402008	0.843321	0.701972	0.827563	0.295073	0.771363	0.528964	0.478922
ATP6V1B2	20.6244	24.0422	23.1738	24.194	26.8185	25.4955	0.427511	0.506737	0.135208	0.695941	0.180118	0.652241	0.782733
ATP6V1C1	28.9297	22.8788	25.5801	19.1253	26.4053	28.3735	0.111698	0.314243	0.30509	-0.00180664	0.329426	0.187386	-0.30706
ATP6V1C2	0.812456	1.54802	0.690119	2.08168	1.74061	0.759205	-0.236327	-0.204166	-0.360707	0.129712	-0.449879	-0.264038	0.251133
ATP6V1D	39.8118	41.0762	35.0188	39.3981	36.4229	46.9791	0.828812	0.764231	0.972455	0.386373	0.851744	-0.00925952	0.502627
ATP6V1E1	36.5168	40.8996	24.1732	28.9713	29.472	39.2832	0.424846	0.695699	0.740697	0.465547	0.709014	-0.364395	0.154792
ATP6V1E2	1.49672	4.25147	2.63466	1.33139	2.63893	2.16359	0.0522664	0.485237	0.0468891	0.788903	0.343119	0.184696	0.267994
ATP6V1F	15.7498	19.8467	18.6721	12.8716	15.273	18.27	0.342218	0.601473	0.395016	0.605273	0.676046	0.343499	0.196628
ATP6V1G1	45.689	59.5155	49.8234	45.7761	49.5534	54.9146	0.524247	0.82683	0.539146	0.910124	0.755883	0.278015	0.562817
ATP6V1G2	0.666238	0.469047	0.261113	0.169486	0.103736	0.319642	-0.153293	0.0296345	0.267088	-0.230035	0.254731	-0.655311	-0.589332
ATP6V1H	18.3195	23.5776	25.0698	22.05	20.958	19.6485	-0.108766	-0.150323	-0.384232	0.243105	-0.128105	0.371098	0.245511
ATP7A	2.12844	2.35527	2.3081	2.74226	2.99099	3.24158	0.689754	0.576916	0.469964	0.482593	0.37224	0.589856	0.788072
ATP7B	13.2992	16.3531	20.3053	16.9785	15.3464	15.7159	0.0831494	-0.170116	-0.265514	0.0706808	-0.065659	0.597999	0.311521
ATP8	1349.37	1568.92	1652.2	2076.05	1437.68	2675.08	0.935079	0.559277	0.77794	0.273945	0.666439	0.45544	0.78045
ATP8A1	5.05242	4.24589	6.90674	6.83117	8.34417	5.43294	-0.270347	-0.389149	-0.591184	-0.167929	-0.61466	0.474339	0.0737803
ATP8A2	0.026666	0.012775	0.061176	0.139877	0.01594	0.703951	0.946816	0.692832	0.882129	0.311373	0.783726	0.473976	0.655746
ATP8B1	20.3097	22.1195	16.6258	18.1076	20.9908	27.5626	0.776934	0.917958	0.894296	0.619842	0.847183	0.205983	0.526131
ATP8B2	3.64641	4.80078	5.36663	5.29665	6.56004	7.41314	0.720021	0.632038	0.437686	0.586559	0.449855	0.830005	0.823107
ATP8B3	1.87047	3.28786	2.5859	2.60481	1.9247	2.4243	0.29942	0.309027	0.219185	0.515229	0.392463	0.0387103	0.479034
ATP8B4	8.33952	8.91319	11.3302	15.4149	11.3417	13.4747	0.489616	0.00322817	0.16391	-0.0376816	0.00625543	0.413527	0.652249
ATP8B5P	0.138886	0.20219	0.081002	0.151508	0.129259	0.188499	0.547903	0.711398	0.721852	0.591555	0.661159	-0.268219	0.478074
ATP9A	5.10504	8.99801	6.84186	4.41303	6.09172	9.03675	0.665947	0.894875	0.670045	0.852385	0.877245	0.448209	0.569747
ATP9B	103.239	146.729	128.381	161.45	155	139.671	0.255113	0.195599	-0.0503852	0.498426	-0.0536442	0.31601	0.745519
ATPAF1	57.7221	57.5221	56.446	45.242	50.3809	48.5583	-0.443735	-0.0883095	-0.192302	-0.0357158	0.0205288	-0.277774	-0.623412
ATPAF2	13.1348	15.0056	14.7006	13.8377	11.2191	13.3069	0.148944	-0.000777075	0.155818	0.0395475	0.296433	-0.105927	0.0824254
ATPSCKMT	10.1404	10.5857	11.4848	8.9779	8.71961	9.99398	0.0499062	0.0519811	0.0975469	0.0107408	0.329316	0.16443	-0.18437
ATR	13.1711	15.7684	12.0646	15.293	14.8504	18.1762	0.825317	0.821286	0.810197	0.649525	0.716042	0.194486	0.78977
ATRAID	33.4508	30.9884	36.4426	31.3538	36.3255	40.1585	0.5777	0.492769	0.443372	0.236272	0.468828	0.782413	0.351349
ATRIP	3.64023	3.83574	2.82293	4.03172	2.44158	2.8773	-0.148622	-0.26988	0.0434992	-0.287045	-0.0784856	-0.796093	-0.180133
ATRN	34.2439	45.3018	55.9299	47.4742	50.9434	42.522	-0.0533702	-0.141966	-0.462199	0.239043	-0.263816	0.697879	0.374854
ATRNL1	3.85366	9.23919	7.04381	7.21916	5.55035	7.1075	0.447178	0.445412	0.270261	0.67483	0.444872	0.275246	0.702247
ATRX	17.9856	22.7551	19.7897	24.2306	30.9357	29.7844	0.522512	0.590663	0.322041	0.620057	0.279874	0.550239	0.729452
ATXN1	24.564	31.0401	36.4435	31.2237	30.0595	28.622	0.0157558	-0.144045	-0.351789	0.188043	-0.127798	0.611034	0.348602
ATXN10	46.5484	53.9281	52.681	50.2933	51.6109	61.4445	0.939884	0.876704	0.781802	0.730675	0.861696	0.704415	0.85761
ATXN1L	4.05669	6.43186	5.16936	6.59586	5.50273	5.67806	0.376414	0.282372	0.141106	0.540071	0.16904	0.169839	0.77343
ATXN2	42.9332	48.778	53.0254	58.6908	55.073	49.7478	0.0523841	-0.220989	-0.351946	0.0735552	-0.374537	0.426408	0.52511
ATXN2L	11.5022	11.2546	14.2127	15.9498	12.7787	15.7018	0.595324	0.0527109	0.284707	-0.0929964	0.150482	0.518921	0.613077
ATXN3	21.046	23.3883	19.0491	22.6671	22.2033	19.7052	-0.31459	-0.0546422	-0.223435	0.231601	-0.271416	-0.576917	0.0367819
ATXN7	16.0366	22.2784	26.1222	21.9241	19.7243	19.5444	0.0581579	-0.11325	-0.278097	0.200678	-0.0528292	0.53385	0.360478
ATXN7L1	8.79899	9.91657	11.9192	10.0162	9.10262	9.54097	0.0340156	-0.218955	-0.249903	-0.0323888	-0.0438655	0.506305	0.164842
ATXN7L2	0.670312	0.903596	0.90758	1.15834	1.01377	1.08224	0.551884	0.259785	0.202429	0.357383	0.13178	0.508134	0.860418
ATXN7L3	9.1967	12.7271	10.5965	12.8997	11.5515	13.1269	0.70172	0.591942	0.493957	0.670938	0.483	0.328929	0.939531
ATXN7L3B	13.705	18.3263	21.2982	16.0697	17.0796	15.8766	-0.0306745	-0.0261484	-0.323475	0.310543	-0.0272437	0.607906	0.247788
AUH	36.7842	32.3399	35.3009	31.3674	31.2018	28.3356	-0.784244	-0.71078	-0.589933	-0.669889	-0.530656	-0.484129	-0.925588
AUNIP	1.77147	1.15072	1.45045	1.23046	0.99656	1.17364	-0.391538	-0.515472	-0.127147	-0.778904	-0.195693	-0.501112	-0.810881
AUP1	47.6995	47.6286	42.5765	35.9995	41.5937	46.7133	0.185169	0.550656	0.507791	0.326707	0.623697	-0.134446	-0.203428
AURKA	2.38239	2.55653	1.56491	2.50503	1.90575	2.77187	0.569177	0.526007	0.772276	0.243233	0.59184	-0.387343	0.354616
AURKAIP1	54.1337	54.7418	46.4348	36.6063	41.2892	34.8469	-0.591162	-0.205232	-0.284337	-0.0960725	-0.132047	-0.573932	-0.68898
AURKAP1	17.7282	25.9628	26.4815	25.6808	21.1187	28.4791	0.765392	0.505703	0.489446	0.525685	0.594211	0.617088	0.853037
AURKB	3.01967	2.94697	2.67943	3.5031	2.4932	3.29731	0.495996	0.0904224	0.544997	-0.192029	0.308821	-0.312436	0.31215
AURKC	0.56089	0.710481	0.701075	0.542617	1.1351	0.920321	0.256166	0.534501	0.102975	0.628674	0.192891	0.645895	0.427237
AUTS2	16.99	18.116	27.3466	31.3671	20.2563	20.7038	0.0319227	-0.478593	-0.311614	-0.346079	-0.37209	0.265694	0.278831
AVEN	8.57492	8.70312	7.56259	6.70768	8.22504	8.51284	0.139648	0.623774	0.436845	0.47706	0.543641	-0.0871888	-0.127527
AVIL	12.1834	13.1957	10.9267	12.9035	9.80847	10.6658	-0.156773	-0.214418	0.0285525	-0.174383	-0.0253337	-0.746651	-0.159766
AVL9	15.8654	17.0942	15.9344	17.0623	17.2449	17.9873	0.762739	0.772397	0.63469	0.720844	0.575225	0.379911	0.879023
AVPI1	14.537	14.645	12.7838	9.45562	9.1481	8.05329	-0.561625	-0.29881	-0.284335	-0.208807	-0.139302	-0.576353	-0.682549
AVPR1A	2.38155	14.6896	15.331	16.283	8.4076	5.53898	-0.0832923	-0.245769	-0.371202	0.145639	-0.232248	0.17361	0.345028
AVPR2	0.032794	0.088595	0.036216	0.32311	0.107535	0	-0.217347	-0.477268	-0.377334	-0.256361	-0.537554	-0.305428	0.157297
AWAT1	0.057738	0.119078	0.368579	0.094594	0.226289	0.199322	0.118144	0.0479052	-0.199793	0.195145	0.0260062	0.873901	0.237205
AWAT2	0.042657	0	0.266913	0.047911	0.076788	0	-0.349969	-0.516389	-0.584893	-0.344578	-0.41648	0.455766	-0.255761
AXDND1	0.328226	0.49871	0.287864	0.168901	0.223208	0.342191	0.207075	0.574827	0.448259	0.54956	0.63934	-0.165175	0.0305243
AXIN1	2.9326	3.16388	2.94587	3.90487	3.34684	4.08855	0.767577	0.450379	0.601168	0.267069	0.413081	0.289311	0.785813
AXIN2	1.61958	1.56735	4.35249	2.55277	3.37532	5.43833	0.683664	0.428724	0.407754	0.255984	0.44604	0.90975	0.582421
AXL	6.64361	10.1729	11.1437	10.1409	11.8927	13.0323	0.675716	0.602692	0.33348	0.681756	0.435768	0.9001	0.877938
AZGP1	1403.84	938.682	1110.72	944.701	852.683	741.139	-0.698187	-0.677323	-0.425672	-0.77197	-0.459135	-0.633315	-0.957337
AZGP1P1	46.491	27.4322	35.596	27.4633	25.1432	20.0886	-0.704868	-0.677092	-0.443252	-0.767789	-0.466224	-0.588686	-0.963081
AZI2	29.3661	44.8205	28.3413	31.4025	32.1031	43.0265	0.693199	0.901788	0.763517	0.84628	0.841467	0.111492	0.655613
AZIN1	59.5845	46.9094	44.9807	34.9049	41.2439	49.0015	-0.0713799	0.14818	0.309922	-0.18494	0.313935	-0.354597	-0.578829
AZIN2	0.795928	1.00768	1.25528	1.93792	1.42046	0.756446	-0.302841	-0.567758	-0.594886	-0.249782	-0.675351	0.0115591	0.163165
AZU1	0.460291	0.477591	0.396168	0.296624	0.467547	0.680169	0.707828	0.883636	0.819309	0.570175	0.850488	0.371833	0.379372
B2M	3023.79	3454.84	2962.03	3535.05	3084.86	3772.19	0.845	0.664411	0.800757	0.484067	0.689667	0.110657	0.796614
B3GALNT1	1.17861	1.35998	2.58539	3.05674	2.74978	4.36682	0.775876	0.42892	0.485523	0.255115	0.399601	0.732274	0.767962
B3GALNT2	12.575	14.4213	9.04805	13.2723	10.8569	15.8588	0.68893	0.68461	0.857122	0.414081	0.724132	-0.224118	0.485203
B3GALT1	0.391597	0.759969	0.712712	0.445547	0.501465	0.364197	-0.259269	-0.0338847	-0.360511	0.365597	-0.0488292	0.146945	0.0245379
B3GALT2	1.55875	1.75627	1.43147	2.11429	1.94525	2.67823	0.849265	0.670012	0.752048	0.427986	0.594946	0.340585	0.780915
B3GALT4	1.27741	1.36007	1.14364	1.9054	1.26164	1.73966	0.591918	0.20432	0.502019	0.0215498	0.264739	-0.0541577	0.590114
B3GALT5	0.704589	0.360001	0.288623	0.54194	0.40342	0.985979	0.658189	0.471567	0.811339	-0.0310132	0.588547	-0.0220744	0.217841
B3GALT6	3.62302	3.84897	3.73952	3.42573	3.42965	4.28369	0.848314	0.826359	0.899577	0.512681	0.973771	0.4012	0.493175
B3GAT1	2.24285	1.10316	5.42595	2.09764	2.40883	0.926804	-0.448991	-0.616798	-0.64933	-0.452358	-0.505193	0.343199	-0.368873
B3GAT2	0.342123	0.438276	0.425505	0.462755	0.433267	0.610972	0.965966	0.757454	0.772619	0.570342	0.743887	0.633879	0.908791
B3GAT3	9.02385	8.84676	8.39262	7.78299	6.88569	10.1017	0.66194	0.570299	0.857281	0.151809	0.847307	0.00523096	0.162567
B3GLCT	2.33221	4.43273	2.45542	2.61613	3.1476	3.85778	0.566026	0.872617	0.598198	0.937055	0.729579	0.171372	0.645696
B3GNT10	4.40381	4.07143	3.94528	4.83177	2.65822	4.07524	0.153641	-0.236341	0.268621	-0.461213	0.119797	-0.490126	-0.0867278
B3GNT2	11.5811	15.3727	9.08837	9.82798	12.0452	8.91937	-0.359672	0.163482	-0.14051	0.429127	-0.0156378	-0.500092	-0.171385
B3GNT3	0.538574	0.176502	0.151935	0.551812	0.414835	0.797511	0.556281	0.31169	0.625693	-0.116134	0.342703	-0.00863418	0.258976
B3GNT4	1.01426	1.44202	0.913563	1.20833	1.15796	1.70177	0.864808	0.905123	0.882582	0.724378	0.846985	0.209053	0.774478
B3GNT5	0.890296	2.29888	1.33962	1.4712	1.99344	2.94723	0.835392	0.947293	0.732546	0.892211	0.798689	0.530987	0.86849
B3GNT6	0.545922	0.579351	0.529444	0.61724	0.526271	0.818888	0.960813	0.72742	0.932237	0.365766	0.818101	0.328608	0.697524
B3GNT7	1.07814	0.868337	0.78466	1.02211	0.880772	1.16408	0.522613	0.31279	0.707458	-0.161779	0.42928	-0.240373	0.127285
B3GNT8	1.2471	0.871711	1.19463	0.664985	0.796011	1.69193	0.622224	0.525135	0.723322	0.0799982	0.724307	0.355002	0.110143
B3GNT9	1.13654	1.47276	1.36265	1.3978	1.72276	2.64624	0.910706	0.845032	0.793547	0.607201	0.767969	0.635524	0.780148
B3GNTL1	2.12036	2.74785	2.41839	2.97325	3.08088	4.05353	0.886739	0.76805	0.717335	0.604567	0.650993	0.570872	0.882832
B4GALNT1	0	0.296061	0.296337	0.134784	0.130019	0.250721	0.515109	0.511809	0.279523	0.681041	0.537988	0.646346	0.663054
B4GALNT2	0	0	0.026595	0	0	0.022531	0.542831	0.278108	0.341202	0.104577	0.469061	0.774651	0.329774
B4GALNT3	0.178222	0.551786	0.120357	0.186986	0.207829	0.701795	0.836663	0.955798	0.908775	0.76402	0.944166	0.212236	0.669972
B4GALNT4	0.05734	0.01919	0.042658	0.209611	0.216253	0.452331	0.791387	0.569699	0.65659	0.289839	0.495036	0.484742	0.680974
B4GALT1	14.4493	16.8138	18.8099	20.4664	11.3559	17.6744	0.389635	-0.0969104	0.231267	-0.161518	0.204567	0.0803648	0.355743
B4GALT2	14.0012	14.4057	13.7952	8.96151	10.3757	17.3427	0.597336	0.689592	0.76114	0.361341	0.866543	0.240756	0.151415
B4GALT3	6.57098	6.44547	8.10356	8.04999	7.25417	11.0094	0.891882	0.543326	0.70467	0.232354	0.631584	0.664614	0.687498
B4GALT4	11.9846	15.0279	15.2095	13.977	15.0416	14.8034	0.390495	0.452288	0.0472123	0.746117	0.278058	0.797815	0.741576
B4GALT5	6.56509	6.1668	5.43739	5.73578	6.44566	7.77311	0.682286	0.771431	0.832393	0.384441	0.723248	0.159215	0.341622
B4GALT6	1.85105	2.85643	2.69251	1.9563	2.93511	3.58397	0.733622	0.878504	0.5831	0.841804	0.738643	0.777338	0.731537
B4GALT7	7.21129	8.61048	10.8885	7.02439	7.80543	7.76641	-0.0604461	-0.0518959	-0.251199	0.144478	0.0471084	0.554959	0.0104989
B4GAT1	8.42774	8.58451	8.35573	8.57139	9.21516	7.3976	-0.827911	-0.543387	-0.864566	-0.11167	-0.814318	-0.28044	-0.386919
B9D1	11.197	6.38189	12.7207	10.8053	12.4238	9.8817	-0.33213	-0.560983	-0.510257	-0.588	-0.577195	0.336732	-0.325918
B9D2	1.75419	2.05463	1.73703	2.37972	1.73873	2.60162	0.85775	0.542645	0.77773	0.303279	0.62787	0.157852	0.760801
BAALC	2.55092	5.00724	4.41099	3.77248	4.29248	4.12212	0.315963	0.481538	0.0624293	0.823733	0.319007	0.564244	0.68204
BAAT	604.955	600.642	407.337	345.961	353.011	212.076	-0.665068	-0.328513	-0.344834	-0.205221	-0.257492	-0.750227	-0.717962
BABAM1	26.3257	27.4644	26.7535	26.1066	26.0315	34.1392	0.952963	0.83859	0.942742	0.481017	0.918268	0.47245	0.638461
BABAM2	14.4301	16.6389	16.1305	14.9733	15.1981	20.7113	0.962852	0.877924	0.888518	0.616221	0.931904	0.594615	0.739898
BACE1	14.9054	20.8294	20.8575	20.1927	15.6614	16.9178	0.0940291	-0.086531	-0.125105	0.1911	0.041021	0.164082	0.359411
BACE2	3.33994	4.20912	3.20525	4.2486	6.05096	8.81241	0.821987	0.807317	0.733749	0.580572	0.664472	0.536806	0.725383
BACH1	41.9007	40.9015	44.8968	48.6392	46.569	37.4752	-0.623672	-0.786161	-0.84794	-0.445635	-0.904929	-0.0915595	-0.192519
BACH2	7.31262	3.80706	4.78618	7.10996	4.48838	5.12459	-0.23496	-0.592255	-0.0905381	-0.868645	-0.388431	-0.57985	-0.474181
BAD	18.1282	22.665	20.2648	17.5735	18.2545	16.5434	-0.330779	0.00239605	-0.285966	0.35406	-0.00627521	-0.142201	-0.12209
BAG1	38.8811	42.31	30.9581	31.2066	32.3007	33.8256	-0.108618	0.303895	0.263522	0.2739	0.333046	-0.620325	-0.273896
BAG2	6.68963	6.94811	5.8021	6.21898	7.37975	7.49865	0.434538	0.764023	0.55388	0.628435	0.507341	0.11361	0.367331
BAG3	2.29425	3.23973	2.53944	2.43174	2.8315	3.59705	0.823754	0.987354	0.78474	0.898463	0.883242	0.478807	0.776674
BAG4	13.0417	18.1928	16.4498	14.6053	14.8807	12.1304	-0.356964	-0.112843	-0.448445	0.347971	-0.182567	-0.0164091	0.0230062
BAG5	8.38326	8.09285	9.15326	7.7802	7.56634	10.184	0.75947	0.543508	0.734232	0.168895	0.772161	0.531036	0.344824
BAG6	39.9999	40.3608	46.2829	43.3893	37.4667	37.3685	-0.325272	-0.650091	-0.495534	-0.479748	-0.404596	0.0229465	-0.219028
BAHCC1	0.318643	0.332281	0.273799	0	0.418729	0.144718	-0.475396	0.0778407	-0.332846	0.259841	-0.131882	0.00605201	-0.426196
BAHD1	2.53891	3.0471	3.37643	3.8127	2.40586	2.06281	-0.35436	-0.6434	-0.52869	-0.36219	-0.510457	-0.204157	-0.0571877
BAIAP2	22.6003	35.0678	35.4597	21.8987	26.981	20.5175	-0.312174	-0.054329	-0.403572	0.32575	-0.0757349	0.203843	-0.0680865
BAIAP2L1	23.3837	21.5488	19.7831	12.8468	14.7948	18.6087	-0.101683	0.157552	0.233056	-0.0279748	0.359676	-0.311444	-0.506064
BAIAP2L2	0.234072	0.764535	0.822394	0.201338	0.254501	1.31473	0.839835	0.785037	0.764146	0.586682	0.905552	0.623348	0.609965
BAIAP3	2.95541	2.04571	6.62282	2.82971	3.0525	5.79036	0.451189	0.154278	0.237148	-0.0302506	0.331589	0.774618	0.238943
BAK1	2.14327	2.04766	2.07008	1.93624	2.50652	2.9892	0.717483	0.761211	0.68638	0.474105	0.647453	0.565243	0.503258
BAMBI	9.62291	3.93583	8.21385	4.20871	7.2082	16.7895	0.673305	0.551025	0.715864	0.102939	0.650619	0.445275	0.229788
BANF1	15.5355	20.3551	21.193	17.9522	17.5479	20.9103	0.635865	0.546879	0.394102	0.616892	0.619395	0.71951	0.692692
BANF2	0	0.249621	0	0.271612	0	0.117658	0.331981	0.200081	0.293329	0.298022	0.23373	-0.272895	0.524542
BANK1	0.322702	0.549093	2.03389	3.16161	1.52902	1.72298	0.233665	-0.266693	-0.141233	-0.185841	-0.245843	0.40561	0.487584
BANP	16.5184	36.5624	26.8662	22.7809	23.9768	26.6268	0.348033	0.567892	0.241065	0.83088	0.492532	0.298562	0.584501
BAP1	12.2523	13.5299	18.8248	14.5031	10.8864	12.1199	-0.114372	-0.411193	-0.321238	-0.272995	-0.160856	0.277301	-0.0576091
BARD1	1.34195	3.7509	1.36976	1.22153	4.05371	3.24354	0.302519	0.74964	0.288345	0.898786	0.416117	0.313584	0.494222
BARHL1	0	0.059224	0.065599	0.031113	0.02624	0.198144	0.970701	0.818221	0.857744	0.552224	0.888593	0.643313	0.75578
BARX1	0.055249	0.166731	0.186266	0	0.101131	0.164341	0.39186	0.599989	0.317158	0.639992	0.612061	0.634038	0.321084
BARX2	0.628311	0.763397	0.638734	0.932676	0.912864	0.902817	0.470058	0.361222	0.259299	0.411074	0.117728	0.275315	0.746086
BASP1	2.20873	3.5066	2.86675	4.41981	3.54738	6.54386	0.941959	0.713599	0.78485	0.496463	0.690936	0.491546	0.879504
BATF	0.563846	0.627745	0.401483	0.960172	0.538816	1.24453	0.849065	0.553576	0.807542	0.237946	0.611689	0.149369	0.684286
BATF2	1.43537	1.70183	2.80985	1.91828	1.44183	2.29772	0.439929	0.0726514	0.168399	0.0198881	0.301253	0.685711	0.363915
BATF3	0.527939	0.526471	0.452691	0.800917	0.916168	1.06167	0.633768	0.521724	0.492512	0.356104	0.327811	0.412007	0.663706
BAX	10.7708	12.6755	16.444	13.8334	11.9279	22.8224	0.923886	0.632743	0.748705	0.354714	0.757966	0.705382	0.705371
BAZ1A	21.2965	16.125	12.9332	18.9052	16.2828	20.6432	0.286388	0.181188	0.556955	-0.246985	0.264923	-0.485402	-0.0834323
BAZ1B	16.8288	22.8583	16.8369	18.7837	19.0491	20.4189	0.478441	0.744631	0.500939	0.867633	0.593793	0.0228394	0.644126
BAZ2A	21.7387	25.5367	23.9452	31.5966	22.0669	23.2524	0.0787979	-0.288921	-0.0962164	-0.143668	-0.20845	-0.198901	0.349035
BAZ2B	49.7431	65.7343	68.9366	67.2041	66.1434	75.7248	0.760548	0.569674	0.411469	0.627615	0.50269	0.827793	0.93943
BBC3	1.76884	1.1697	1.80214	1.97111	1.63993	3.13603	0.807741	0.457352	0.723085	0.0384049	0.57254	0.467792	0.487053
BBIP1	18.4103	21.9389	19.6627	24.5814	24.6571	24.4393	0.506232	0.419912	0.26006	0.50812	0.164724	0.382037	0.81328
BBOF1	8.27567	3.66316	6.458	7.89519	4.94869	6.26278	-0.147188	-0.591134	-0.077901	-0.906248	-0.334472	-0.324432	-0.441235
BBOX1	41.7601	50.4124	54.5838	44.1007	41.2873	22.1273	-0.735501	-0.632115	-0.787159	-0.22876	-0.601789	-0.225318	-0.442757
BBS1	10.1443	10.206	12.8672	12.7895	12.4704	10.8628	-0.168986	-0.478928	-0.571534	-0.223792	-0.562928	0.506434	0.201528
BBS10	5.84051	6.38951	6.84454	5.83719	6.52972	7.29507	0.717248	0.720498	0.528695	0.619412	0.69266	0.88531	0.62101
BBS12	0.392834	0.631204	0.390754	0.564596	0.609969	1.21488	0.942773	0.878502	0.886231	0.616004	0.828884	0.458543	0.789447
BBS2	11.3192	20.848	22.306	18.8654	21.8235	26.6261	0.746172	0.67733	0.431582	0.73559	0.566332	0.884285	0.898185
BBS4	10.905	14.2993	15.7282	17.5138	18.3098	16.0498	0.255518	0.107333	-0.149302	0.360634	-0.138314	0.642938	0.696687
BBS5	6.01678	6.86765	6.30387	6.96976	5.47354	7.26126	0.766849	0.46287	0.727669	0.272418	0.679175	0.0645895	0.629225
BBS7	6.28391	4.20303	3.30047	7.76572	4.56182	4.33418	-0.226184	-0.49302	-0.12681	-0.595919	-0.432304	-0.676666	-0.221479
BBS9	5.50222	8.65048	7.04108	9.01317	7.59345	9.10545	0.706178	0.551691	0.472866	0.632413	0.464816	0.364423	0.946243
BBX	19.1851	25.6194	17.74	26.8197	27.3436	31.927	0.724284	0.714762	0.623565	0.633702	0.518725	0.286451	0.82255
BCAM	6.76293	9.77777	15.798	16.4412	10.9656	12.3725	0.255484	-0.208444	-0.151902	-0.0638686	-0.138498	0.545725	0.516242
BCAN	0.052525	0	0.054434	0.045392	0.077046	0.135969	0.640636	0.437282	0.537837	0.0871936	0.41973	0.587397	0.388127
BCAP29	32.7881	38.4442	26.8977	28.4664	31.4189	38.0644	0.549414	0.863929	0.778055	0.690326	0.807672	-0.100985	0.35221
BCAP31	35.4705	48.9103	38.0862	35.0766	36.5648	38.4335	0.172932	0.528509	0.255256	0.728159	0.488714	-0.0470058	0.282727
BCAR1	7.17742	13.1431	7.80452	8.90827	12.319	13.564	0.62058	0.893268	0.563127	0.947391	0.644241	0.37919	0.757837
BCAR3	13.4613	19.7403	21.0292	19.9984	15.3154	17.486	0.259717	0.00304894	-0.0333867	0.237317	0.12246	0.375287	0.513714
BCAS1	0.588942	0.536842	0.493754	0.849476	0.574539	0.87794	0.68911	0.29273	0.610622	-0.00177209	0.355224	0.0789386	0.573161
BCAS2	20.6943	28.3556	17.5631	19.3464	20.5057	27.8915	0.659167	0.903749	0.81158	0.770501	0.862033	0.00737916	0.522578
BCAS3	44.2289	57.9601	63.5701	67.5598	58.4147	65.5314	0.583899	0.231386	0.18771	0.345502	0.214718	0.662813	0.8491
BCAS4	1.22838	1.50348	1.43575	1.85301	1.53506	0.908935	-0.565591	-0.637379	-0.735532	-0.217953	-0.746161	-0.272433	-0.0730685
BCAT1	5.11221	5.03015	3.91849	3.6703	5.632	4.7577	-0.141048	0.403745	0.0836874	0.405809	0.125363	-0.119845	-0.178734
BCAT2	17.7174	16.2677	29.0114	21.3901	20.1796	14.0456	-0.471783	-0.686948	-0.734316	-0.432565	-0.60911	0.308939	-0.258327
BCCIP	24.3703	30.143	22.9275	25.351	26.3584	28.7271	0.561617	0.844625	0.646182	0.851053	0.69441	0.0061822	0.612119
BCDIN3D	3.3481	3.95253	3.97614	3.81779	3.35473	2.84657	-0.529662	-0.536425	-0.635911	-0.133283	-0.472697	-0.200928	-0.195291
BCHE	187.026	204.231	306.738	221.247	229.425	138.097	-0.572689	-0.637771	-0.810886	-0.273664	-0.626331	0.248111	-0.269206
BCKDHA	41.8175	40.1815	46.3373	33.5344	33.2323	27.0902	-0.678748	-0.574343	-0.592037	-0.390622	-0.40747	-0.259221	-0.689372
BCKDHB	36.215	39.0537	45.95	41.3353	37.3273	35.538	-0.273356	-0.525133	-0.547571	-0.243127	-0.386048	0.281655	-0.0332474
BCKDK	16.7043	23.8396	17.6528	14.8808	15.1122	17.2616	0.122991	0.452841	0.270063	0.582323	0.498515	-0.146369	0.120439
BCL10	5.48035	6.98604	6.81922	6.9362	6.52613	8.0515	0.911401	0.721404	0.662522	0.660803	0.713032	0.679863	0.961768
BCL11A	0.676766	0.893804	0.501884	2.76959	0.940051	1.65122	0.383834	-0.0229176	0.23391	-0.090286	-0.00508074	-0.0821021	0.515347
BCL11B	0.28938	0.332711	0.241813	1.24023	0.547852	0.912428	0.49069	0.0889299	0.311326	-0.0203229	0.0697783	0.079282	0.597294
BCL2	1.50288	1.98958	2.59319	4.25525	3.05526	4.54149	0.713101	0.316621	0.425809	0.196789	0.281271	0.52115	0.797803
BCL2A1	1.01307	0.643699	0.895069	1.90053	1.14638	1.81471	0.557189	0.0986006	0.401091	-0.15266	0.13655	0.181551	0.501969
BCL2L1	16.002	19.8381	16.1135	17.3936	16.474	24.4258	0.957636	0.910555	0.955989	0.648259	0.941731	0.347875	0.757421
BCL2L10	4.72672	8.58302	3.56062	2.1892	3.95859	2.20926	-0.314765	0.177152	-0.090937	0.411068	0.109214	-0.412908	-0.222455
BCL2L11	6.77271	9.3906	12.1502	12.2961	10.5605	15.093	0.812468	0.456362	0.478527	0.364393	0.474054	0.790942	0.858954
BCL2L12	3.38562	4.48132	3.10065	3.44292	3.89031	4.30176	0.563631	0.888785	0.646269	0.885135	0.70765	0.084645	0.599702
BCL2L13	29.631	34.9819	28.6748	25.4853	29.9449	26.3148	-0.347716	0.197209	-0.155469	0.462543	0.0749469	-0.287097	-0.225099
BCL2L14	4.21492	5.5795	4.13054	5.61842	5.0122	4.88457	0.234626	0.273353	0.151065	0.48765	0.0967319	-0.167252	0.593557
BCL2L15	0.882666	2.05802	1.2575	1.22833	0.889881	0.89775	-0.0406086	0.155674	-0.0241446	0.457184	0.176136	-0.199789	0.189422
BCL2L2	9.15689	10.5	10.8153	9.93773	10.0006	9.67586	-0.0261234	0.00337297	-0.31354	0.396972	-0.0262354	0.502328	0.329634
BCL3	6.72333	7.52136	7.20716	11.0117	10.978	10.9751	0.479885	0.291799	0.23466	0.280047	0.0730257	0.396103	0.698063
BCL6	27.4495	13.7019	24.1018	21.5831	17.5853	14.0029	-0.660254	-0.868711	-0.561558	-0.958324	-0.659662	-0.394879	-0.835933
BCL6B	1.7417	2.7559	1.95553	1.36637	1.95296	2.98354	0.716549	0.954297	0.773206	0.829924	0.926692	0.383365	0.5518
BCL7A	9.0364	11.6491	14.8155	11.1597	10.1165	10.436	0.00960051	-0.166637	-0.276247	0.0728877	-0.0359756	0.52739	0.187874
BCL7B	10.797	13.1206	13.0265	14.0237	12.3864	14.2152	0.752597	0.438218	0.441659	0.470713	0.449114	0.550584	0.930565
BCL7C	12.018	11.2072	12.476	12.2249	14.4773	14.0077	0.336509	0.326085	0.147499	0.234803	0.0905205	0.657224	0.372824
BCL9	1.77191	2.66784	3.08137	2.35194	1.51156	3.28881	0.742235	0.47321	0.591044	0.334244	0.710734	0.527428	0.581188
BCL9L	2.8473	3.04896	4.82161	5.3548	3.0249	2.92059	-0.134696	-0.607538	-0.42931	-0.436913	-0.458947	0.125802	0.104419
BCLAF1	57.595	61.0327	53.1262	68.6615	61.3739	68.3516	0.626463	0.414606	0.558144	0.266701	0.339147	0.00167985	0.67658
BCLAF3	5.87192	9.15227	9.27408	9.50463	8.09374	9.72638	0.653704	0.410851	0.309771	0.544256	0.406446	0.63822	0.896525
BCO1	0.629197	1.64025	0.361647	0.205703	0.263279	0.130297	-0.209618	0.196137	0.0137441	0.393723	0.191094	-0.460364	-0.144917
BCO2	31.9637	85.6182	118.889	145.813	41.2151	58.8863	0.0534326	-0.356009	-0.226684	-0.153336	-0.204349	0.122964	0.318118
BCOR	4.41771	4.77191	5.97391	7.07085	5.20908	4.51706	-0.185814	-0.599314	-0.500204	-0.360686	-0.562644	0.0909786	0.169615
BCORL1	0.854957	1.12504	1.00489	1.26803	1.19233	0.705873	-0.525314	-0.479294	-0.70953	-0.0075912	-0.685505	-0.176664	0.0316505
BCORP1	1.17431	0.656388	0.644401	0.37775	0.613336	0.690345	-0.283199	-0.0555056	0.103537	-0.348864	0.073261	-0.454887	-0.74212
BCR	12.4338	13.4421	14.8332	13.0851	14.0526	12.5022	-0.354746	-0.28961	-0.652392	0.119495	-0.396754	0.533034	0.015005
BCRP2	0.156986	0.104548	0.068094	0.066916	0.19435	0.208647	0.347461	0.594491	0.479991	0.336631	0.402512	0.190118	0.129946
BCS1L	17.4314	20.1407	19.9866	17.8574	18.4364	21.8202	0.838789	0.832498	0.717331	0.716527	0.881955	0.686402	0.71331
BDH1	232.735	228.802	314.659	288.016	278.898	157.753	-0.717654	-0.816087	-0.936692	-0.433927	-0.857977	0.025669	-0.341382
BDH2	51.5035	83.0706	56.2071	45.9802	65.528	63.2092	0.202422	0.686223	0.264009	0.886947	0.500032	0.139719	0.342269
BDKRB1	1.33157	2.32793	2.62146	2.66022	1.47713	3.57192	0.893124	0.534345	0.684035	0.363786	0.696484	0.555353	0.798318
BDKRB2	0.095503	0.048502	0.06501	0.138458	0.206498	1.10279	0.909928	0.755947	0.864453	0.387123	0.775122	0.500354	0.631928
BDNF	0.496509	0.536905	0.64287	0.621306	0.568384	0.551166	0.024048	-0.355322	-0.390298	-0.116704	-0.317873	0.556815	0.342038
BDP1	13.9498	19.1258	17.5632	19.7042	17.3461	23.0736	0.921153	0.708955	0.701854	0.621283	0.697239	0.558301	0.968
BEAN1	2.92634	5.59827	3.17467	2.22394	1.44374	1.57481	-0.215315	0.0500181	-0.0514396	0.251755	0.149413	-0.39459	-0.165336
BECN1	24.3697	26.3879	23.1738	26.7511	25.3457	28.4324	0.797789	0.711829	0.783194	0.528836	0.646077	0.0918686	0.764973
BEGAIN	0.537621	0.309673	0.448633	0.121585	0.111314	0.551436	0.342849	0.293408	0.555825	-0.118758	0.587822	0.0477817	-0.216501
BEND2	0.670441	0.715635	0.921713	0.884148	0.696596	0.663526	-0.213437	-0.604376	-0.513296	-0.375701	-0.453528	0.213998	0.0334481
BEND3	0.481328	0.508005	0.527148	0.462017	0.477568	0.822672	0.934142	0.800485	0.89888	0.440804	0.885089	0.547747	0.612615
BEND4	0.070719	0.229371	0.255497	0.169346	0.20037	0.161056	0.0955942	0.151408	-0.231476	0.544559	0.0462783	0.632305	0.489822
BEND5	0.390734	0.411856	0.545882	0.587373	0.749471	1.08393	0.80535	0.643285	0.613765	0.420669	0.545079	0.709089	0.724151
BEND6	1.01145	1.21423	1.1021	1.41639	1.44941	1.55728	0.670591	0.547014	0.440536	0.514139	0.336066	0.49409	0.847121
BEND7	8.92486	16.8595	9.61778	10.7192	10.4102	10.1165	0.0822699	0.406118	0.139011	0.680169	0.307979	-0.193157	0.32309
BEST1	1.83754	1.84464	2.05413	2.30266	2.13896	2.5949	0.802941	0.437428	0.560002	0.215413	0.425298	0.602578	0.757813
BEST2	1.68902	1.26629	1.68237	1.69707	1.71646	1.30999	-0.707063	-0.879268	-0.80004	-0.775482	-0.906798	-0.122469	-0.578088
BEST3	2.81275	2.31197	3.10975	3.13449	2.71982	2.84151	-0.00834121	-0.557619	-0.236275	-0.682621	-0.376481	0.258888	-0.0600694
BEST4	0.415019	1.2244	0.266185	0.43618	0.309427	0.58499	0.255763	0.550537	0.419847	0.642374	0.536455	-0.290177	0.29614
BET1	16.341	18.4042	18.8677	21.0255	20.9707	22.2934	0.683867	0.459869	0.366222	0.449312	0.297107	0.663412	0.876681
BET1L	7.76295	13.3137	13.627	11.3161	9.51119	12.582	0.531526	0.40246	0.282317	0.54423	0.496759	0.570222	0.666666
BEX1	0.227556	0.893703	1.8682	0.568769	1.50362	3.26095	0.816351	0.711903	0.612218	0.534982	0.693295	0.874223	0.691704
BEX2	0.266766	0.183909	0.382795	0.489273	0.194085	1.50541	0.934465	0.642337	0.858948	0.252864	0.758987	0.484593	0.631361
BEX3	33.8985	30.1021	32.4295	28.1122	34.9095	45.3789	0.729913	0.717173	0.749303	0.340331	0.712483	0.518452	0.381855
BEX4	2.86376	3.97175	3.39367	3.38151	4.34953	8.48234	0.934198	0.867387	0.860613	0.583987	0.833441	0.578715	0.737729
BEX5	1.09069	1.19359	1.61854	0.666442	1.23652	1.85737	0.592745	0.637986	0.521872	0.443489	0.687741	0.742451	0.334881
BFAR	14.5431	17.5671	15.3083	17.1653	17.3287	18.4903	0.732454	0.757882	0.5669	0.794428	0.558437	0.406197	0.927698
BFSP1	0.383325	0.315949	0.397868	0.211939	0.455195	0.677866	0.667701	0.720976	0.662751	0.407557	0.684505	0.607647	0.363076
BFSP2	0	0.393419	0	0.231003	0.144463	0.135137	0.21763	0.40788	0.204402	0.653408	0.255987	-0.18504	0.53154
BGLAP	0.45687	0.324194	0.544877	0.8159	0.207514	0.310751	-0.164112	-0.666995	-0.272177	-0.668822	-0.418437	-0.286106	-0.116269
BGN	13.3395	25.8949	38.4164	38.7249	26.5392	40.3499	0.645639	0.229219	0.263179	0.248026	0.289717	0.726491	0.789537
BHLHA15	1.07738	0.657124	1.44646	0.566002	1.19833	1.68135	0.452411	0.393897	0.371996	0.124037	0.435769	0.71428	0.152339
BHLHA9	0.469726	0.509793	0	0	0	0	-0.337561	0.0287093	0.058875	0.00732226	0.106044	-0.76141	-0.517571
BHLHB9	3.46575	2.48267	4.4168	3.61217	4.59851	3.23002	-0.378303	-0.48808	-0.630264	-0.350886	-0.616214	0.469319	-0.197706
BHLHE22	0.092757	0.331167	0.137941	0.362815	0.412523	1.09198	0.935361	0.828541	0.840116	0.572778	0.768697	0.51121	0.806613
BHLHE40	26.4498	48.3823	24.1569	14.7271	18.7223	16.9667	-0.185202	0.229563	0.0236019	0.419847	0.23956	-0.355305	-0.149022
BHLHE41	0.44993	1.99387	0.742119	1.09904	1.78308	2.0332	0.617039	0.854826	0.520491	0.947206	0.602032	0.397808	0.807412
BHMT	453.894	389.841	467.463	575.097	454.748	598.113	0.653512	0.147205	0.481958	-0.15867	0.256045	0.315032	0.512833
BHMT2	293.195	319.88	353.148	351.895	264.021	304.686	0.102524	-0.32395	-0.0763999	-0.256148	-0.0343251	0.0545249	0.158905
BICC1	3.18786	3.60175	4.41386	6.25867	6.38489	29.9039	0.936684	0.755931	0.86746	0.401539	0.786852	0.528786	0.67648
BICD1	0.550208	1.61748	1.13489	1.12446	2.30464	3.79691	0.847821	0.87165	0.718437	0.710084	0.725958	0.660305	0.79461
BICD2	3.85031	5.77745	4.25586	4.86095	5.31289	6.47881	0.814243	0.914621	0.71644	0.877734	0.752916	0.442161	0.885439
BICDL1	4.22402	8.10029	5.64279	8.94163	4.7382	8.10329	0.64159	0.382275	0.502092	0.386624	0.45571	0.0764796	0.762783
BICDL2	0.455662	0.52822	0.63489	0.663868	0.771029	1.04409	0.826904	0.651027	0.603883	0.462751	0.55418	0.748674	0.783685
BICRA	2.52728	3.57894	2.98535	3.44531	2.14096	2.91299	0.292051	0.0963332	0.242406	0.184423	0.289032	-0.169989	0.382139
BICRAL	2.95918	3.2628	3.51852	3.34531	3.64186	3.49591	0.337199	0.28987	-0.0588467	0.498952	0.0614439	0.900086	0.665352
BID	17.332	18.0864	15.0729	11.1495	16.9111	23.3537	0.645662	0.871514	0.791079	0.573565	0.847776	0.317917	0.30549
BIK	0.254524	0.21191	0.059389	0.169764	0.342161	0.714524	0.784096	0.800605	0.832477	0.453166	0.725437	0.326785	0.524723
BIN1	9.27725	13.461	10.0268	9.77331	10.621	14.2132	0.808839	0.970361	0.812591	0.877874	0.915989	0.356927	0.736875
BIN2	5.44326	5.75307	12.0355	10.4719	8.11363	10.6553	0.429828	-0.0434366	0.04382	-0.0648816	0.0556258	0.757177	0.504382
BIN3	8.73584	11.2526	7.56317	7.53839	10.0774	9.36027	0.118634	0.66369	0.283144	0.789312	0.413814	-0.0857918	0.212269
BIRC2	32.9626	38.9702	32.7798	31.9755	38.4135	39.105	0.498803	0.89355	0.518175	0.926368	0.636554	0.345594	0.561077
BIRC3	11.4853	13.1635	10.7017	18.339	15.2609	19.6353	0.716619	0.463313	0.568718	0.30164	0.372726	0.250148	0.764434
BIRC5	2.63912	2.662	1.54807	2.19282	1.10068	2.01033	0.0401199	0.0550535	0.37491	-0.137039	0.293611	-0.761292	-0.237773
BIRC6	66.0475	78.9755	85.4888	70.3737	70.2044	83.4387	0.613696	0.510628	0.403821	0.508963	0.631444	0.741459	0.567274
BIVM	29.2744	41.2373	28.9179	28.3884	30.2387	30.1994	0.0649638	0.479835	0.201108	0.691914	0.392868	-0.213804	0.199256
BIVM-ERCC5	10.3858	15.5673	12.5656	12.6518	11.1696	11.284	0.0548634	0.200061	-0.00231263	0.523661	0.197027	-0.0693675	0.340499
BLCAP	26.7121	41.5078	32.1666	30.0614	35.55	28.9043	-0.108685	0.301635	-0.174816	0.729398	0.072445	0.0874469	0.291408
BLID	1.97061	1.77599	4.09681	2.23962	1.8475	2.69828	0.175513	-0.156191	-0.0693319	-0.193329	0.0681889	0.63419	0.0807697
BLK	0.363408	0.865591	0.546753	1.84595	0.427188	0.639698	0.125617	-0.242611	-0.0341231	-0.133946	-0.180551	-0.2191	0.377817
BLM	0.693357	0.640468	0.766819	0.999905	0.385885	1.28477	0.819438	0.363641	0.755979	-0.00858515	0.61648	0.225662	0.523698
BLMH	17.9891	11.3403	13.4741	16.2072	18.008	20.1687	0.34037	0.18806	0.380151	-0.189822	0.137084	0.139521	0.0728343
BLNK	30.2403	16.3235	21.5696	20.4382	17.9558	15.8632	-0.631245	-0.700147	-0.371435	-0.884316	-0.497716	-0.618844	-0.929547
BLOC1S1	72.0988	71.5815	85.1633	59.0265	65.7754	61.871	-0.404639	-0.287967	-0.398376	-0.159512	-0.140947	0.156556	-0.474952
BLOC1S2	16.7331	24.8276	15.8567	14.9857	18.2925	23.6792	0.614683	0.930772	0.726124	0.869321	0.848791	0.150929	0.529939
BLOC1S3	2.01703	3.08398	4.22621	2.96215	2.56885	2.1935	-0.18628	-0.319938	-0.468598	0.0088708	-0.233113	0.405463	0.0853889
BLOC1S4	3.39121	4.55379	3.99636	4.51316	4.17765	3.74371	-0.0229341	0.00340718	-0.25211	0.431342	-0.16095	0.0537409	0.501103
BLOC1S5	7.64905	12.2692	10.9012	9.81782	10.3901	11.901	0.643136	0.732522	0.43095	0.890052	0.640581	0.624458	0.834875
BLOC1S6	320.393	435.217	433.539	477.301	447.111	430.805	0.332455	0.157204	-0.0579738	0.455379	-0.00178085	0.531221	0.792762
BLVRA	4.23222	5.53977	4.01927	4.22911	4.41021	8.89739	0.945678	0.910948	0.961654	0.593261	0.937417	0.396526	0.681219
BLVRB	135.279	110.701	84.1566	69.2554	101.135	71.5603	-0.634405	-0.192695	-0.255865	-0.195328	-0.220566	-0.656386	-0.798902
BLZF1	11.0917	12.0121	10.8579	10.6878	12.5372	17.411	0.888579	0.887843	0.87176	0.581787	0.842036	0.508689	0.652371
BMERB1	18.8161	19.3353	17.9334	18.6545	21.9772	11.7138	-0.891811	-0.594067	-0.880907	-0.176883	-0.820729	-0.373518	-0.497424
BMF	4.86379	5.95095	5.06275	8.64255	6.01364	8.40963	0.702836	0.346511	0.527077	0.210334	0.337589	0.198311	0.768177
BMI1	30.6862	35.5831	28.5722	25.0296	35.7269	47.5555	0.767709	0.945605	0.815252	0.700917	0.848474	0.444538	0.549307
BMP1	10.5597	13.1348	14.5585	14.0806	13.3386	11.7431	-0.119301	-0.281074	-0.507279	0.136714	-0.356219	0.451872	0.362236
BMP10	2.3173	2.69127	2.69848	2.98935	2.92178	1.98545	-0.608203	-0.585074	-0.820823	-0.103843	-0.773701	-0.097837	-0.0604124
BMP2	1.39251	3.13916	1.70457	2.29673	1.86558	3.03498	0.756945	0.807614	0.713234	0.800814	0.769609	0.196597	0.815968
BMP2K	20.4983	27.3607	27.0964	33.5672	27.304	30.8254	0.579272	0.234108	0.245072	0.322819	0.185724	0.435212	0.858174
BMP3	0.17808	0.328875	0.217811	0.252433	0.31817	0.177315	-0.30634	0.0575932	-0.409844	0.540404	-0.262824	-0.0297334	0.218139
BMP4	2.36555	1.43016	2.24832	1.99068	3.29889	2.96445	0.18127	0.196526	0.0806048	0.0407739	-0.00285334	0.510034	0.116044
BMP5	1.50459	1.83781	2.11389	1.8371	2.39944	4.62383	0.91416	0.790476	0.797127	0.502491	0.771631	0.670043	0.714849
BMP6	1.82609	1.70899	1.85415	1.68769	2.49076	1.50589	-0.603651	-0.288269	-0.688752	0.0140301	-0.627749	0.128723	-0.278126
BMP7	0.166386	0.158291	0.059877	0.195262	0.232111	0.246107	0.428955	0.497726	0.474872	0.331707	0.270355	-0.0180132	0.428276
BMP8A	0.549391	0.439796	0.364017	0.34454	0.671682	0.550443	-0.00637707	0.368678	0.130426	0.265881	0.0887634	0.0829851	-0.0873328
BMP8B	1.03608	1.17002	1.03849	1.10436	1.34227	1.47703	0.727668	0.827091	0.633131	0.694148	0.607	0.547888	0.720017
BMPER	7.3506	12.833	9.71411	11.5813	9.36707	7.60745	-0.153565	-0.0821997	-0.283414	0.337548	-0.160648	-0.153134	0.294505
BMPR1A	8.21314	11.8105	11.1447	8.28345	10.8498	12.1063	0.572794	0.798424	0.434064	0.878768	0.684879	0.716707	0.629088
BMPR1B	10.7771	19.4801	5.64353	9.70017	11.1143	9.38151	-0.0436736	0.390649	0.169704	0.563004	0.248139	-0.470717	0.0922259
BMPR2	9.23713	12.9434	13.2202	16.3945	14.4745	17.7958	0.766339	0.477364	0.450883	0.451997	0.390438	0.623288	0.933387
BMS1	10.3309	11.5703	11.1749	12.3042	11.0178	12.9832	0.897466	0.582486	0.694928	0.441989	0.621027	0.433355	0.908669
BMS1P1	9.8255	9.19804	12.1918	8.01884	5.92498	14.3147	0.692099	0.449069	0.696615	0.0873145	0.745465	0.405684	0.262313
BMT2	2.69347	4.22633	2.63851	3.73485	4.3406	4.42986	0.556607	0.735866	0.462477	0.812456	0.450755	0.270911	0.781381
BMX	0.064761	1.36551	0.399605	0.631465	1.56409	1.28363	0.425928	0.72446	0.291243	0.911764	0.389536	0.434239	0.718111
BNC1	0	0.045492	0.104331	0.07901	0.081006	0.121665	0.665043	0.387478	0.278317	0.401496	0.345605	0.92324	0.798032
BNC2	0.572743	0.603514	0.492753	0.768223	0.979949	1.16304	0.680096	0.639644	0.566953	0.458705	0.438756	0.455994	0.670999
BNIP1	3.48339	5.08722	4.14239	3.8441	4.84302	5.04768	0.574248	0.866018	0.459761	0.990001	0.631509	0.544505	0.744318
BNIP2	48.7881	49.7906	48.1345	40.6899	46.0557	54.4219	0.583097	0.77974	0.735303	0.490517	0.853242	0.320736	0.193169
BNIP3	82.945	93.1217	90.6812	88.2704	71.2213	70.9529	-0.374979	-0.440633	-0.351733	-0.215779	-0.229817	-0.389755	-0.259216
BNIP3L	22.3385	34.6011	24.3586	23.7777	27.6152	33.7471	0.68332	0.941113	0.684629	0.948144	0.819823	0.319134	0.707982
BNIPL	1.62491	2.25347	2.15753	2.34296	1.61912	2.94016	0.932942	0.62434	0.788114	0.420784	0.777618	0.437888	0.806041
BOC	0.792123	0.589973	1.12888	0.960611	1.70691	1.49704	0.310916	0.27428	0.0690397	0.234203	0.0412766	0.734793	0.397789
BOD1	18.0007	19.4789	18.5623	15.5707	21.111	21.9037	0.485823	0.807101	0.48079	0.719749	0.608336	0.579177	0.393059
BOD1L1	16.4143	17.6622	20.3541	22.9062	20.4567	23.6968	0.687641	0.272165	0.350726	0.185195	0.248597	0.64259	0.791069
BOD1L2	0.053699	0	0	0.014866	0.013238	0.037862	0.121493	0.0542953	0.418636	-0.422719	0.17556	-0.379029	-0.365653
BOK	32.7329	34.5861	43.7358	29.4044	32.0474	16.9938	-0.757943	-0.645731	-0.810736	-0.298643	-0.60484	-0.088055	-0.548677
BOLA1	9.19337	11.607	9.35476	11.852	11.2197	9.46028	-0.147493	-0.0455917	-0.271169	0.331954	-0.286566	-0.208956	0.357469
BOLA2	28.729	38.3969	23.2733	22.0312	27.1777	40.9267	0.677596	0.934755	0.850183	0.731465	0.913131	0.0958074	0.444957
BOLA3	14.553	21.4576	15.1479	12.0914	13.9025	19.2408	0.534197	0.82523	0.661142	0.773352	0.844441	0.129959	0.396744
BOLL	0.250852	0.242902	0.48489	0.35357	0.356152	0.538437	0.670414	0.327794	0.375261	0.154172	0.404296	0.877713	0.566501
BOP1	6.55497	7.5737	5.12424	6.20765	5.44086	8.82351	0.797366	0.820991	0.964424	0.497014	0.901131	-0.0328861	0.494464
BORA	2.45704	2.31091	2.13144	3.27379	2.27085	3.60106	0.770647	0.38511	0.71595	0.0495178	0.482645	0.106858	0.591699
BORCS5	5.07254	5.77961	4.7149	4.23671	5.33678	4.01458	-0.597868	-0.0368013	-0.419468	0.288081	-0.230107	-0.359849	-0.394397
BORCS6	1.50743	2.90784	2.10975	1.90923	2.0162	2.27187	0.413367	0.651936	0.335004	0.875339	0.564915	0.272669	0.619197
BORCS7	31.9371	39.8697	36.7624	39.0136	33.63	28.54	-0.426781	-0.416095	-0.538513	0.0116735	-0.421397	-0.267311	-0.0118915
BORCS8	6.3659	9.03567	8.88068	5.99532	6.43713	9.06851	0.585175	0.662203	0.526813	0.628846	0.775076	0.526949	0.45765
BORCS8-MEF2B	1.40586	1.25022	0.697929	2.45558	1.18558	1.83497	0.366226	0.0245528	0.356993	-0.156345	0.0667191	-0.300497	0.359929
BPGM	5.55295	6.83054	4.77335	4.60903	5.06669	7.32718	0.71095	0.919546	0.887574	0.682038	0.938995	0.0840818	0.440876
BPHL	64.0733	78.6772	83.7871	56.8708	55.7509	43.8229	-0.51822	-0.368375	-0.510521	-0.071057	-0.253306	-0.114311	-0.394823
BPI	4.92959	3.26549	4.84231	2.30859	1.93538	4.24784	0.109969	0.0174061	0.292842	-0.311617	0.355713	-0.0019398	-0.39614
BPIFA3	0.031421	0.066289	0.055725	0.070451	0.185406	0.015231	-0.451203	-0.170709	-0.617969	0.218403	-0.562952	0.172404	0.0229123
BPIFA4P	0	0.150783	0.082408	0	0.21251	0	-0.338108	0.13189	-0.442571	0.563328	-0.217937	0.251718	0.079906
BPIFB1	0.937316	0.799453	0.615618	0.953574	1.06398	0.769878	-0.375296	-0.210353	-0.278343	-0.145168	-0.486187	-0.444993	-0.191646
BPIFB2	0	0.134359	0.049316	0.024074	0	0.088303	0.577692	0.703397	0.584615	0.73978	0.769287	0.179789	0.565454
BPIFB3	0	0	0	0.064313	0.027409	0	-0.159293	-0.449267	-0.361651	-0.279821	-0.560536	-0.153893	0.1996
BPIFC	0	0.05922	0	0	0.266693	0	-0.306323	0.0860194	-0.398094	0.386617	-0.3316	0.209639	0.0613795
BPNT1	12.7128	21.2032	15.3061	16.3286	17.0753	20.745	0.722186	0.871103	0.630367	0.93407	0.745161	0.376852	0.848796
BPTF	31.7898	45.2709	36.7602	46.859	41.7171	45.9884	0.624399	0.521825	0.408835	0.637568	0.384676	0.285621	0.911079
BPY2	0	2.07326	0	0	0.332253	0.253461	0.0792149	0.491694	0.191639	0.724062	0.38066	-0.183388	0.249318
BRAF	14.3214	13.8302	14.6127	16.8819	16.3557	16.3428	0.364093	0.0431523	0.105903	-0.0155931	-0.102933	0.353532	0.532078
BRAP	7.61693	8.77662	7.46254	7.97947	7.19986	9.24829	0.852214	0.8101	0.92116	0.580428	0.914517	0.0904618	0.649448
BRAT1	4.87555	7.17675	6.39613	5.95195	5.97821	5.11669	-0.171623	0.0298481	-0.331111	0.495622	-0.0758845	0.118897	0.260415
BRCA1	7.28697	11.3814	8.02091	4.68634	5.94908	5.68867	-0.185471	0.210423	-0.0185881	0.406578	0.244719	-0.205396	-0.166324
BRCA2	5.84804	5.06464	5.77652	7.08151	5.05681	5.79217	0.0837364	-0.481903	-0.0154329	-0.635535	-0.255497	-0.214223	0.0361156
BRCC3	6.6683	7.84671	7.02941	6.62812	5.97949	8.31248	0.809019	0.769767	0.866431	0.540118	0.949355	0.224647	0.538396
BRD1	7.6892	11.9868	9.8477	10.1479	11.4974	10.6293	0.33213	0.561188	0.113599	0.889819	0.281378	0.448952	0.748466
BRD2	60.1766	86.0287	90.2192	101.521	75.0697	98.2158	0.671662	0.281954	0.349733	0.319268	0.353096	0.505077	0.841232
BRD3	3.88552	5.60436	5.46906	5.82427	5.09653	5.35273	0.423813	0.228132	0.0723445	0.493764	0.172745	0.488367	0.805629
BRD4	10.325	11.4432	14.3454	15.5704	9.55951	12.562	0.271476	-0.271549	0.0107204	-0.263041	-0.0297202	0.205219	0.348564
BRD7	22.9656	29.9658	29.9778	29.2884	28.2116	32.4558	0.778689	0.619339	0.466996	0.686918	0.583558	0.749561	0.944032
BRD7P3	0.419971	0.628592	0.729118	1.0946	1.22096	0.8064	0.0718332	-0.0384805	-0.268438	0.205406	-0.331503	0.434348	0.520008
BRD8	28.7096	30.0721	27.7202	31.6935	25.7783	33.5725	0.801986	0.476983	0.82458	0.160042	0.682189	-0.0168303	0.563095
BRD9	8.51405	9.53523	13.9136	12.3011	9.2859	9.50726	-0.0482988	-0.455316	-0.381872	-0.272601	-0.291887	0.404967	0.148974
BRDT	10.8249	11.5496	3.37524	13.2991	14.6437	9.7738	-0.109279	0.0849328	-0.0170609	0.164779	-0.200432	-0.423962	0.110087
BRF1	5.8897	8.42849	7.8683	8.3021	7.6194	9.20905	0.810887	0.652763	0.535616	0.702401	0.605531	0.619843	0.981101
BRF2	3.56321	4.35971	3.93382	3.10805	4.17149	3.50624	-0.23861	0.296233	-0.218644	0.618175	0.0781505	0.194445	-0.027508
BRI3	55.4476	68.6325	65.0508	55.975	58.8389	54.4013	-0.236935	0.0500924	-0.293321	0.432695	0.0211609	0.099331	0.021214
BRI3BP	5.4342	6.44145	5.41961	5.5079	5.49517	6.80288	0.851573	0.948102	0.905114	0.765527	0.957017	0.247098	0.688067
BRICD5	1.42623	1.33537	2.55097	2.40481	2.29876	1.41063	-0.347348	-0.618573	-0.71033	-0.333514	-0.686934	0.395807	0.0197455
BRINP1	0.397149	0.585534	0.34976	0.133361	0.314089	0.478779	0.315746	0.714979	0.535324	0.632078	0.729329	0.0316875	0.0929757
BRINP2	0.01515	0.429098	0.038382	0.264583	0.311523	0.21704	0.234014	0.490158	0.158311	0.769674	0.216104	0.0157404	0.617807
BRIP1	7.75594	5.09537	11.6838	10.7518	9.91755	10.1155	0.139992	-0.310068	-0.19399	-0.364118	-0.264837	0.61473	0.190243
BRIX1	10.8986	13.3851	11.7119	8.91713	12.7119	12.4197	0.213449	0.701666	0.263664	0.803597	0.51599	0.37485	0.228862
BRK1	33.4742	35.904	36.9896	27.7215	33.2759	41.8823	0.659128	0.77261	0.680429	0.541223	0.838308	0.57636	0.349421
BRMS1	7.92221	8.90318	5.59427	7.96272	6.61369	10.2906	0.735209	0.73226	0.91158	0.418081	0.788129	-0.162518	0.47479
BRMS1L	3.72463	2.91751	2.8846	3.41056	4.34103	5.98565	0.720803	0.657209	0.717748	0.299805	0.579168	0.399282	0.471353
BROX	24.7721	25.7768	23.4272	22.6382	24.8424	27.9247	0.706722	0.9337	0.850827	0.656708	0.882692	0.254645	0.41789
BRPF1	3.27064	2.73101	3.51605	4.14099	2.96667	3.37978	0.103231	-0.496858	-0.0831404	-0.624662	-0.289845	0.00877951	0.0885184
BRPF3	3.49139	4.78801	8.19638	8.87935	6.12153	5.42185	0.0249426	-0.399451	-0.378138	-0.175856	-0.374854	0.43429	0.366138
BRS3	0	0.015985	0.019068	0.033472	0.015049	0.027696	0.617835	0.215397	0.277719	0.26071	0.22043	0.476222	0.840797
BRSK1	0.2902	0.254896	0.236292	0.156829	0.39106	0.836171	0.820273	0.816456	0.822214	0.470678	0.78193	0.514153	0.529733
BRSK2	0.252733	0.275226	0.604926	0.628104	0.587898	0.744759	0.589846	0.211116	0.221713	0.142678	0.167494	0.798183	0.684818
BRWD1	49.6832	50.6521	41.4501	46.7162	48.6817	43.2375	-0.481304	-0.0632689	-0.18969	0.0759247	-0.244189	-0.772059	-0.364716
BRWD3	5.78794	6.77875	6.8561	8.5699	7.31093	7.2757	0.309575	-0.03652	-0.0256559	0.118295	-0.135078	0.286492	0.674588
BSCL2	13.2389	13.0054	13.3838	11.6487	14.2995	11.5362	-0.720152	-0.282908	-0.682043	0.00928321	-0.506114	0.0104308	-0.530241
BSDC1	30.5079	44.0167	35.0954	32.9051	34.3892	31.8122	-0.0511236	0.295648	-0.0587213	0.657409	0.192085	-0.0362771	0.243664
BSG	46.863	53.5428	38.4286	37.2822	38.1968	59.4152	0.705151	0.853845	0.918276	0.545376	0.938049	0.00981044	0.351334
BSN	0.73173	0.847744	0.680473	1.10072	0.842863	0.22572	-0.717104	-0.703846	-0.75981	-0.329936	-0.801758	-0.522541	-0.303611
BSND	0.340341	0.433481	0.445302	0.572902	0.34617	0.338022	-0.117633	-0.473641	-0.324232	-0.243701	-0.366448	-0.156257	0.191508
BSPRY	0.716018	1.05565	0.891936	0.65984	0.906212	0.956315	0.397017	0.770832	0.359076	0.90797	0.631707	0.480303	0.472894
BST1	3.69739	6.23052	6.07487	8.63655	5.85887	5.50343	0.138502	-0.170846	-0.180611	0.095404	-0.217935	0.156991	0.563053
BST2	57.4712	55.9163	37.4958	41.8422	49.7061	78.4095	0.718938	0.829511	0.912125	0.443706	0.834689	0.0740795	0.348389
BTAF1	21.1433	22.8599	23.941	22.8617	21.5154	25.9912	0.916106	0.628619	0.728201	0.416315	0.779	0.672297	0.748988
BTBD1	52.8126	64.4719	48.7244	57.1073	61.9892	64.3556	0.542107	0.803239	0.563857	0.822551	0.554718	0.0987124	0.667372
BTBD10	8.31742	15.7087	9.85072	11.6516	11.5354	20.1209	0.923953	0.938517	0.870459	0.786137	0.895845	0.411874	0.849121
BTBD11	1.07499	2.15679	1.6238	1.09489	7.51568	0.951474	-0.342986	0.0198949	-0.462042	0.3297	-0.386171	0.261505	0.029343
BTBD16	0.903327	0.821589	1.99848	1.46348	1.22689	0.991627	-0.187965	-0.53576	-0.531933	-0.355671	-0.443221	0.508719	0.00408627
BTBD17	0	0.045765	0.050292	0.049358	0.041708	0.052494	0.565571	0.39041	0.182224	0.594607	0.305242	0.731147	0.887435
BTBD18	0.624312	0.489807	0.502899	1.24019	1.09962	0.757101	-0.0275911	-0.238821	-0.215515	-0.160754	-0.444403	0.00255388	0.267048
BTBD19	3.58352	4.57156	4.11712	4.40537	4.77831	6.19414	0.918799	0.860245	0.769694	0.693344	0.757456	0.625624	0.876122
BTBD2	10.4176	12.3853	15.0092	10.9862	10.9359	12.4777	0.257933	0.135892	0.0312484	0.228607	0.2918	0.665046	0.261769
BTBD3	5.52762	4.52535	5.87756	9.39417	8.58141	8.35753	0.316996	-0.00751426	0.0628568	-0.0630152	-0.152407	0.328627	0.486351
BTBD6	11.282	12.3537	11.7227	9.75471	10.2837	12.3925	0.500037	0.680298	0.63826	0.504031	0.830811	0.226214	0.181757
BTBD7	9.60601	15.0335	13.0756	13.2563	12.5205	14.7639	0.699648	0.6805	0.474289	0.816315	0.61679	0.526233	0.909965
BTBD8	2.02534	2.44436	1.98096	2.06306	2.94953	2.37852	0.0671505	0.476448	-7.43152e-06	0.679643	0.0651422	0.296606	0.3562
BTBD9	4.9323	5.57201	8.59416	7.35992	5.49291	6.49892	0.196057	-0.254749	-0.155576	-0.16954	-0.0735815	0.568806	0.310122
BTC	0.192236	0.749451	1.19844	0.525483	0.80946	0.788768	0.257199	0.23072	-0.0889923	0.467306	0.175579	0.870621	0.486426
BTD	56.1428	49.0929	50.7463	44.0303	48.3523	33.4179	-0.940292	-0.692495	-0.749073	-0.49622	-0.671402	-0.55746	-0.899165
BTF3	152.834	139.18	144.733	126.93	139.512	173.311	0.649277	0.651603	0.777849	0.21431	0.765611	0.335973	0.165657
BTF3L4	20.886	23.0384	20.1849	20.2784	20.6337	24.1335	0.806363	0.950324	0.922179	0.7204	0.960868	0.175832	0.576837
BTG1	25.2319	24.2687	33.2387	39.2911	27.6915	38.0634	0.59893	0.0379596	0.309736	-0.126595	0.1669	0.459853	0.590721
BTG2	2.5193	2.04453	2.64224	3.76453	4.04606	6.46551	0.803563	0.58127	0.660778	0.289992	0.520058	0.550231	0.667898
BTG3	14.2044	10.5991	9.64351	13.7232	12.3745	19.2931	0.71634	0.518178	0.796209	0.0644167	0.569094	0.0962734	0.367905
BTG4	0	0	0	0.073227	0.130999	0	-0.306602	-0.24146	-0.502346	0.0275054	-0.59201	0.112087	0.125619
BTK	2.62754	3.93316	1.74497	4.62507	2.58246	5.02378	0.736785	0.549611	0.735813	0.36147	0.571178	-0.0625706	0.690946
BTLA	0.46784	0.450733	0.698427	2.57572	1.53024	0.624298	-0.133918	-0.441939	-0.377837	-0.266326	-0.563388	-0.0419006	0.236829
BTN1A1	0.01353	0.014234	0.015917	0.030228	0.013284	0.013177	-0.0696163	-0.50972	-0.248686	-0.409864	-0.423565	-0.226927	0.166624
BTN2A1	3.55687	5.36041	4.76625	5.06698	4.87718	6.94894	0.950555	0.83081	0.764251	0.714407	0.790543	0.627249	0.946191
BTN2A2	3.28872	4.10454	4.05177	6.19165	3.97812	6.4901	0.799324	0.38131	0.593163	0.201276	0.438483	0.341109	0.797963
BTN2A3P	1.03249	2.38917	2.12207	2.3732	1.83697	2.92059	0.847231	0.646814	0.586983	0.65145	0.643084	0.597139	0.966347
BTN3A1	11.7818	15.0847	17.5859	25.7113	21.3843	17.6579	0.108341	-0.202034	-0.247751	0.00611107	-0.355096	0.306431	0.525407
BTN3A2	16.6526	17.9485	20.5798	25.6459	17.6205	20.7119	0.327341	-0.214925	0.0445095	-0.208222	-0.0908481	0.175493	0.487889
BTN3A3	7.76262	20.2543	17.7269	19.0689	15.4273	16.115	0.342061	0.255403	0.0322595	0.577317	0.181941	0.419403	0.74733
BTNL2	0.06563	0.118415	0	0.340328	0.19781	0.056247	-0.155007	-0.298039	-0.276283	-0.104063	-0.468203	-0.300946	0.223305
BTNL3	0	0.137177	0	0	0.033635	0.017231	0.0558422	0.495709	0.157904	0.74892	0.349279	-0.158436	0.254315
BTNL8	0.480208	0.390642	0.107688	0.904365	0.566243	0.433514	-0.0411385	-0.216802	-0.0498055	-0.21407	-0.329737	-0.433482	0.143576
BTNL9	5.51574	7.60051	7.27507	6.55215	5.02429	6.33963	0.261772	0.152962	0.167779	0.28743	0.360122	0.11985	0.323213
BTRC	7.8085	8.85934	7.9629	7.55745	7.63358	9.4792	0.846819	0.924559	0.909487	0.694814	0.995146	0.321573	0.594868
BUB1	1.03531	0.323899	0.275911	1.99156	0.668164	1.33096	0.290653	-0.134909	0.265999	-0.379298	-0.0564256	-0.245684	0.216245
BUB1B	2.08857	1.12489	1.73135	1.86367	1.50027	1.792	-0.0572762	-0.456945	0.0202912	-0.836254	-0.224279	-0.185125	-0.422742
BUB3	21.824	24.3193	23.1622	23.8812	25.5934	32.5071	0.928318	0.850297	0.820088	0.603136	0.785232	0.601938	0.790561
BUD13	4.27443	4.1997	3.63234	4.18708	4.65323	4.85252	0.50791	0.650184	0.586291	0.430028	0.433552	0.0981511	0.412816
BUD23	13.7465	17.3452	14.6363	14.9746	14.7066	15.5969	0.434092	0.648895	0.409717	0.830826	0.574178	0.088596	0.619482
BUD31	31.054	28.2536	29.4914	29.2222	28.7854	42.4085	0.87373	0.689145	0.890717	0.24801	0.794077	0.403818	0.484152
BVES	0.843879	1.00358	1.15552	1.33302	1.12085	1.14491	0.337762	-0.0752276	-0.0642713	0.0719917	-0.119582	0.496369	0.668924
BYSL	2.48018	2.72157	2.8663	3.09163	1.79239	3.52134	0.770326	0.345549	0.707354	0.0511076	0.644332	0.195373	0.509076
BZW1	113.644	108.884	106.646	93.685	98.8403	120.073	0.515757	0.617778	0.750279	0.221928	0.795752	0.098338	0.0017765
BZW2	6.64196	8.10376	7.38632	6.61192	8.16017	11.1033	0.887618	0.930806	0.823343	0.707137	0.864368	0.621546	0.719908
C10orf105	0.062955	0.056038	0.042687	0.058166	0.035125	0.062216	0.39327	0.205261	0.663057	-0.184007	0.479945	-0.529738	-0.012553
C10orf113	0	0.088057	0.592226	0.656467	0.178503	0.527441	0.470917	-0.0719399	0.110479	-0.104962	0.0671365	0.571595	0.558022
C10orf126	1.96149	1.79715	0.835884	1.80744	1.29939	1.11155	-0.37662	-0.252438	-0.065429	-0.270097	-0.23697	-0.960524	-0.400356
C10orf53	0.574678	0.610715	0.402853	0.507029	0.526365	0.445558	-0.404541	0.0041911	-0.0841527	0.113235	-0.121713	-0.803913	-0.339436
C10orf55	0.663724	0.759969	0.952336	0.450019	0.464227	0.533143	-0.206591	-0.135929	-0.185026	-0.0442367	0.0796973	0.12369	-0.316257
C10orf62	2.74718	1.16756	1.73071	1.6532	3.54451	1.179	-0.659057	-0.422218	-0.604803	-0.321465	-0.668966	-0.137659	-0.547312
C10orf67	0.415879	1.50575	0.730332	0.581506	0.614469	0.374421	-0.139689	0.195515	-0.113683	0.554406	0.123163	-0.154	0.138563
C10orf71	0.050953	0.097939	0.085859	0.091633	0.056505	0.082092	0.450266	0.252546	0.257924	0.40486	0.373316	0.212454	0.632731
C10orf82	2.08395	1.84351	1.95767	2.62605	1.61485	1.4892	-0.420181	-0.767728	-0.436196	-0.687992	-0.594262	-0.562012	-0.302855
C10orf88	4.56449	6.20824	6.65788	4.42965	5.73976	8.07204	0.782827	0.81036	0.64963	0.681058	0.816507	0.786396	0.642721
C10orf90	0.231107	0.127489	0.156733	0.627935	0.231847	0.422485	0.378186	-0.0954913	0.242961	-0.265063	-0.0371597	-0.0485457	0.402254
C10orf95	1.71339	3.39374	3.41429	1.33765	2.63018	1.89465	-0.157889	0.174031	-0.251374	0.505903	0.0958147	0.37765	0.0439856
C11orf1	16.0478	25.9813	15.6761	20.4956	17.0918	17.2444	0.0854825	0.28932	0.141266	0.532485	0.222028	-0.341298	0.337649
C11orf16	0.217571	0.097458	0.286544	0.372353	0.538391	0.102442	-0.533911	-0.548503	-0.748977	-0.276149	-0.80944	0.136388	-0.151362
C11orf21	0.703804	0.231844	0.793265	0.935855	0.786739	0.882026	0.186401	-0.279431	-0.0238764	-0.489669	-0.229931	0.356889	0.111557
C11orf24	26.5937	28.722	31.9719	24.4074	24.7506	23.309	-0.410862	-0.322739	-0.441024	-0.0962624	-0.17019	0.0779563	-0.366638
C11orf42	0.971586	1.56898	1.4076	1.38512	0.773889	0.880185	-0.124214	-0.221479	-0.190251	0.0319415	-0.0465576	-0.192331	0.0640232
C11orf45	0.102848	0.471038	0.340161	0.513422	0.31797	0.981081	0.981766	0.770705	0.82388	0.57384	0.792234	0.534968	0.904201
C11orf49	20.3145	26.4728	23.0081	28.955	26.1164	28.7462	0.666705	0.494289	0.423678	0.555988	0.357715	0.355126	0.923684
C11orf52	8.26315	8.16423	7.81808	6.99095	7.57943	5.54409	-0.89671	-0.575783	-0.72402	-0.289529	-0.59362	-0.541882	-0.76484
C11orf54	175.103	141.904	118.438	164.28	132.99	109.523	-0.635859	-0.635857	-0.376915	-0.641694	-0.572045	-0.944428	-0.658625
C11orf58	75.6737	93.3882	86.4837	87.4309	87.1234	105.439	0.939013	0.873002	0.774264	0.772021	0.82945	0.615027	0.930948
C11orf65	4.055	3.22438	3.0572	5.69644	3.54258	4.37356	0.230205	-0.199523	0.191508	-0.387841	-0.119426	-0.291609	0.211489
C11orf68	3.78351	5.64785	6.01426	5.128	4.64474	4.39597	-0.0279711	-0.0847974	-0.304899	0.29212	-0.0550593	0.378163	0.318646
C11orf71	8.85385	7.72214	10.9774	8.38213	9.35438	6.4789	-0.723345	-0.741943	-0.865041	-0.476181	-0.73053	0.132689	-0.5432
C11orf74	10.254	12.4159	10.9227	14.6228	11.0523	12.2599	0.370298	0.0464896	0.193215	0.124341	0.0639028	-0.0675776	0.61373
C11orf80	6.0521	7.89943	7.61676	8.8661	9.45635	12.649	0.8816	0.737563	0.68039	0.574946	0.627772	0.657956	0.874895
C11orf86	0	0.040694	0	0.043916	0.074451	0.041595	0.218643	0.395392	0.0577589	0.601491	0.0194524	0.238656	0.602437
C11orf87	0	0	0.010188	0.034359	0.054185	0.021332	0.0174321	-0.0436336	-0.258926	0.120094	-0.359525	0.39505	0.377345
C11orf88	1.32677	0.918271	1.11287	0.813907	0.70068	1.41482	0.452326	0.310462	0.656921	-0.175079	0.609297	0.0272441	-0.133875
C11orf91	0	0.254896	0.885395	0	0	0.457135	0.336208	0.1802	0.142408	0.169044	0.372032	0.681163	0.231356
C11orf94	1.29632	1.28861	0.898224	0.468027	0.794289	1.60997	0.525091	0.737136	0.783873	0.395361	0.839959	0.0414204	0.077641
C11orf96	1.49227	2.20701	1.71237	3.27656	4.81154	4.06757	0.401715	0.424223	0.192526	0.464974	0.104037	0.474037	0.639171
C12orf10	13.886	13.8767	14.6284	13.6781	11.7129	13.862	0.218046	-0.0733677	0.271926	-0.258516	0.332247	-0.0668704	-0.0881952
C12orf29	14.0118	16.6753	10.798	12.7001	13.0868	14.6387	0.295195	0.649788	0.569426	0.583135	0.577538	-0.400606	0.2034
C12orf4	23.5306	27.2716	31.937	33.1659	32.5857	31.522	0.340796	0.0516835	-0.0973868	0.230566	-0.087758	0.737421	0.693276
C12orf40	1.88622	2.37529	2.68947	2.83229	2.79518	2.82679	0.495362	0.241067	0.0757904	0.386767	0.0939947	0.770633	0.81837
C12orf42	0.635016	1.23352	0.813203	2.74195	2.40683	0.907963	-0.16811	-0.261633	-0.396518	0.0246347	-0.520202	-0.0173165	0.312674
C12orf43	9.1264	10.5987	10.374	9.94093	9.86426	10.5675	0.67117	0.650765	0.433477	0.776394	0.63847	0.648425	0.823119
C12orf45	7.74518	10.8917	10.0159	9.96339	10.557	9.6798	0.21095	0.345679	-0.0860396	0.749713	0.10862	0.50097	0.695818
C12orf49	3.32397	4.59283	3.43853	3.39758	3.93247	7.3203	0.9407	0.932947	0.928176	0.649795	0.925116	0.470415	0.715152
C12orf50	16.9267	25.4834	25.7434	25.4159	23.2397	23.4218	0.320128	0.184176	-0.0460473	0.508074	0.118328	0.559766	0.726076
C12orf54	0.213866	0	0.376644	0.193813	0.171539	0.116693	-0.346097	-0.6644	-0.518197	-0.678605	-0.505625	0.291305	-0.402143
C12orf56	0.263513	0.705083	0.541999	0.967503	1.06372	0.844123	0.332858	0.287744	0.0279044	0.50253	-0.0112904	0.445274	0.756038
C12orf57	77.7731	40.223	59.3925	38.0322	44.9998	62.5241	-0.01686	-0.0512492	0.232382	-0.46526	0.174598	-0.111571	-0.562162
C12orf60	11.1414	9.68751	12.9239	11.6884	11.484	9.10939	-0.67681	-0.869133	-0.86507	-0.642367	-0.826961	0.0769565	-0.476462
C12orf65	21.1005	27.2553	24.413	28.0298	24.9774	26.6739	0.547481	0.393183	0.291677	0.570529	0.306236	0.294224	0.875738
C12orf66	3.85932	5.7482	4.38101	5.25301	5.71313	5.6042	0.49845	0.653611	0.320378	0.847386	0.368105	0.360602	0.837299
C12orf71	0.237372	0.758662	0.611903	0.584768	0.725091	0.594494	0.270881	0.425004	-0.0222732	0.800953	0.173945	0.555879	0.729565
C12orf73	4.99337	5.58317	5.45259	4.49486	4.26264	7.25213	0.871567	0.783075	0.90297	0.446128	0.956178	0.417304	0.503536
C12orf74	0.022376	0.140734	0.241071	0.199484	0.372887	0.27638	0.317485	0.304978	-0.0461576	0.487278	0.0264126	0.834299	0.641492
C12orf75	2.60661	2.2347	2.31492	3.00052	7.81466	10.014	0.650967	0.671149	0.547235	0.470759	0.476093	0.58191	0.578593
C12orf76	15.588	27.2367	27.5619	23.5573	23.9739	21.5326	0.0961841	0.13251	-0.221683	0.542936	0.0354137	0.532159	0.520416
C12orf77	2386.91	1801.51	1619.38	1562.06	1847.6	947.722	-0.910816	-0.621572	-0.634912	-0.502412	-0.643786	-0.731263	-0.916295
C14orf119	14.3387	17.0733	13.4316	13.175	15.0416	19.6145	0.81262	0.983807	0.896301	0.752814	0.933359	0.301582	0.599207
C14orf132	5.46635	8.47255	8.71533	7.16163	8.04781	5.38457	-0.381889	-0.214924	-0.622125	0.297188	-0.36182	0.273113	0.100368
C14orf178	4.66297	3.41466	3.82002	4.69119	3.97794	2.28504	-0.865607	-0.935599	-0.793777	-0.773955	-0.916016	-0.643563	-0.715217
C14orf180	0.504241	1.80294	0.774783	1.2005	1.25819	0.29478	-0.34898	-0.0578419	-0.407621	0.414144	-0.272948	-0.229	0.139962
C14orf28	3.12861	5.83949	3.45253	3.82115	4.51175	4.39444	0.304543	0.669579	0.296027	0.90736	0.453384	0.0858392	0.565292
C14orf93	3.58494	5.80985	6.54661	5.61026	7.37392	6.71909	0.397806	0.426453	0.0302224	0.651696	0.178932	0.880551	0.732826
C15orf39	1.33341	1.08972	2.1189	2.12145	1.95486	2.22623	0.427415	-0.0119994	0.0689671	-0.0971927	-0.0111957	0.725716	0.490453
C15orf40	17.7893	18.9975	24.3146	20.6063	21.9425	20.1349	-0.0266237	-0.206975	-0.423549	0.0358366	-0.258583	0.786995	0.246107
C15orf41	8.79406	9.07465	8.56021	11.1183	7.00535	10.2706	0.539532	0.0801989	0.512538	-0.15063	0.333257	-0.167345	0.397524
C15orf48	1.82557	0.545064	0.416908	1.19104	0.364669	1.69261	0.338035	0.105516	0.593362	-0.399743	0.330194	-0.395334	-0.154417
C15orf54	0.388128	0.456889	0.517991	0.317076	0.329772	1.18976	0.926621	0.788914	0.89942	0.426056	0.898277	0.538236	0.587478
C15orf56	0.022529	0.066284	0.07898	0.024937	0	0	-0.27693	-0.256523	-0.320159	-0.0101683	-0.0717446	-0.0166222	-0.182863
C15orf61	3.75399	5.3718	4.6458	2.80398	3.8684	3.08941	-0.318526	0.0953755	-0.247089	0.392615	0.0647683	-0.0154959	-0.194285
C15orf62	1.85151	1.16227	1.50781	1.52419	1.21071	1.22569	-0.515049	-0.745062	-0.32036	-0.958488	-0.479531	-0.562428	-0.812924
C15orf65	0.679291	1.04114	0.188818	0.778664	0.576971	1.0633	0.585913	0.694742	0.760837	0.518497	0.655629	-0.270394	0.477605
C16orf46	1.35664	2.00633	1.22764	1.06648	1.64706	1.66756	0.283905	0.7863	0.419466	0.865878	0.587035	0.0717264	0.316985
C16orf54	2.94494	2.75109	3.09924	4.31221	3.0967	3.30139	0.162098	-0.344287	-0.0561233	-0.369692	-0.287087	-0.0175955	0.320522
C16orf58	24.1447	27.2661	34.2787	24.0734	24.6702	23.3066	-0.244361	-0.277803	-0.421699	-0.0434477	-0.149179	0.391299	-0.140868
C16orf70	33.8776	28.8198	36.0712	31.7106	32.7937	24.3034	-0.876466	-0.891839	-0.917531	-0.662054	-0.859551	-0.177899	-0.733691
C16orf71	0.487515	0.32392	0.730917	0.393979	0.36052	0.392721	-0.237965	-0.478081	-0.352356	-0.504048	-0.234002	0.310109	-0.383142
C16orf72	9.81387	13.6845	11.0463	10.8991	11.0479	11.566	0.343313	0.610611	0.305357	0.846999	0.51439	0.135428	0.562833
C16orf74	1.01978	0.914446	1.7848	1.21019	1.52495	1.51955	0.229818	0.0109536	-0.11063	0.0257335	-0.0165652	0.896345	0.286985
C16orf78	0.03822	0.202421	0	0	0.113243	0	-0.244479	0.305668	-0.109187	0.61871	0.0630047	-0.260205	0.0113927
C16orf86	1.97794	1.88515	3.02049	1.35442	2.17607	1.81201	-0.264339	-0.169121	-0.382298	-0.0409339	-0.126932	0.50851	-0.277563
C16orf87	11.6135	9.79694	10.8727	12.9815	9.88722	8.90851	-0.544067	-0.880385	-0.547047	-0.825594	-0.724404	-0.556539	-0.458949
C16orf89	0.64878	1.04186	1.5776	1.06642	2.28609	1.10599	-0.157671	0.00501184	-0.456829	0.329256	-0.323807	0.644705	0.241284
C16orf91	3.65098	5.40672	3.80577	3.19524	3.34481	3.35971	-0.0854497	0.292468	0.0680597	0.506152	0.299924	-0.253335	-0.00843668
C16orf95	3.18022	4.00527	4.56498	4.43417	4.19236	4.67751	0.634696	0.33562	0.230225	0.420976	0.304905	0.837709	0.846711
C16orf96	0.044891	0.13895	0.154195	0.149144	0.116961	0.092705	0.0359741	-0.106325	-0.326266	0.295461	-0.162517	0.421092	0.50067
C17orf100	0.515971	0.721515	0.644225	1.52113	1.83448	1.30408	0.219178	0.147609	-0.0322312	0.261018	-0.159747	0.355698	0.551924
C17orf102	0.075026	0.035684	0.064139	0.108652	0.075168	0.183109	0.808477	0.460995	0.722669	0.0667371	0.531653	0.387492	0.548697
C17orf107	0.837266	0.92002	1.54618	0.872483	1.53496	1.56299	0.395875	0.381514	0.12067	0.380388	0.256424	0.950916	0.431012
C17orf49	15.495	19.9395	17.8684	14.6691	17.8121	23.0172	0.810466	0.954777	0.773342	0.813074	0.912723	0.593504	0.6643
C17orf50	0	0	0.075768	0	0.218375	0	-0.359548	-0.11583	-0.554661	0.171836	-0.457883	0.445187	-0.0235514
C17orf58	5.45244	6.21481	5.0163	3.92014	5.7941	5.33544	-0.0465091	0.537018	0.155756	0.614509	0.357943	0.00836704	-0.0901751
C17orf64	0.635285	0	0.680897	0	0.769594	0	-0.669422	-0.49155	-0.663799	-0.393482	-0.588007	0.106114	-0.659748
C17orf67	1.63675	2.06623	2.42645	2.3858	2.60174	3.37027	0.837817	0.641883	0.564207	0.512279	0.558599	0.824085	0.847223
C17orf75	9.68682	13.9188	13.8807	12.1662	15.1664	11.8357	-0.0695125	0.157354	-0.369949	0.608538	-0.135544	0.577669	0.425424
C17orf77	1.86751	2.42414	2.41514	2.29067	2.25338	1.97591	-0.190023	-0.140129	-0.469454	0.344068	-0.240491	0.28505	0.29963
C17orf78	0.276602	0.14777	0.332785	0.348797	0.524157	0.189158	-0.515042	-0.511304	-0.719279	-0.281083	-0.766889	0.208943	-0.191255
C17orf80	6.23507	8.15357	6.57493	5.77182	6.74357	6.93534	0.244038	0.6899	0.329374	0.845937	0.576758	0.119148	0.312466
C17orf97	2.86099	0.228059	0.483659	0.541141	2.49752	2.31255	0.00390886	0.144918	0.202958	-0.172725	0.0430495	-0.0684487	-0.30201
C17orf99	0.84459	1.43589	1.67242	1.27125	0.891123	1.77583	0.756457	0.502323	0.55107	0.417964	0.687409	0.626654	0.67095
C18orf21	9.76193	11.4385	9.85447	11.6709	11.1054	13.6222	0.907489	0.790948	0.805473	0.611315	0.719144	0.371153	0.878594
C18orf25	3.62657	4.53113	4.71968	4.81808	3.63538	5.0286	0.741377	0.353084	0.516702	0.276708	0.549869	0.436965	0.727
C18orf32	45.2671	61.1189	39.154	38.7018	37.3183	49.8112	0.356769	0.649273	0.589783	0.59613	0.704364	-0.252372	0.212607
C18orf54	1.04775	0.701631	1.0348	1.502	1.62232	1.20829	-0.0476576	-0.249533	-0.270799	-0.216268	-0.464156	0.240456	0.178119
C18orf61	1.18408	1.26014	0.560943	1.73814	1.08024	1.35909	0.291661	0.129068	0.362448	0.00991632	0.10179	-0.451397	0.328621
C19orf12	27.2884	36.4638	37.3618	24.6847	27.2484	25.2045	-0.238682	-0.0248605	-0.275482	0.257765	0.0461934	0.157147	-0.12393
C19orf18	0.353887	1.54033	0.905102	0.95333	1.55502	0.899344	0.0491586	0.375168	-0.141915	0.791794	0.0383168	0.332263	0.534638
C19orf25	16.2325	29.4452	24.5188	24.271	21.1903	26.4599	0.597458	0.586679	0.405166	0.754768	0.576408	0.410642	0.802859
C19orf33	0.150487	0.150946	0.320762	0.306222	0.404229	0.951544	0.88115	0.682716	0.728193	0.389502	0.665823	0.683172	0.70034
C19orf38	0.842424	0.577659	0.927067	1.59351	0.908155	0.998543	0.105454	-0.419817	-0.112213	-0.473817	-0.353168	0.00848659	0.2276
C19orf44	1.98776	3.49735	2.10933	2.66569	2.77824	3.02708	0.510599	0.743101	0.471385	0.889553	0.551953	0.123819	0.733404
C19orf47	1.9168	2.88769	3.64759	2.89147	2.12041	2.76673	0.292547	0.00674791	0.00251156	0.152332	0.188005	0.526896	0.416353
C19orf48	11.5254	13.0291	10.5906	13.6357	13.6623	14.228	0.569244	0.584462	0.497033	0.54495	0.355949	0.121028	0.720709
C19orf53	38.5786	35.9354	37.8279	23.9477	27.6634	27.135	-0.442588	-0.1967	-0.207012	-0.194074	-0.0171434	-0.267453	-0.67624
C19orf54	2.35446	2.48733	2.15544	2.86555	2.14086	2.72094	0.583704	0.234704	0.580571	0.0263867	0.368496	-0.212789	0.50734
C19orf57	0.596679	0.256489	0.92502	1.04418	1.1388	0.740463	-0.122783	-0.410894	-0.438266	-0.325791	-0.54609	0.443125	0.110576
C19orf67	0.595431	0.434534	0.899658	0.583715	0.397878	0.519916	-0.135319	-0.491754	-0.270003	-0.538843	-0.187728	0.253815	-0.278058
C19orf71	3.21667	3.07068	5.01352	3.7018	3.58868	2.52519	-0.510722	-0.683177	-0.755383	-0.407636	-0.610473	0.279682	-0.29077
C19orf73	1.43233	2.97819	1.65934	0.579989	0.988295	1.44435	0.0764083	0.450775	0.244121	0.557975	0.49536	-0.0997044	0.0245616
C19orf84	0.113426	0.176222	0.09632	0	0.080944	0	-0.533537	-0.0460403	-0.318834	0.194352	-0.087114	-0.351221	-0.479748
C1D	18.6048	24.1648	20.3821	19.5076	19.4113	23.5299	0.719495	0.861406	0.715893	0.838642	0.87288	0.29615	0.679802
C1GALT1	15.6536	26.4736	24.7909	26.7457	26.6543	21.26	0.0242884	0.0357927	-0.31803	0.485534	-0.183324	0.39182	0.584025
C1GALT1C1	16.8365	20.0209	17.8746	15.4713	16.7905	18.649	0.41407	0.734861	0.505443	0.751176	0.75289	0.220467	0.313157
C1orf100	1.24075	0.998503	1.50355	0.946589	2.0779	2.08271	0.401405	0.489688	0.269544	0.359835	0.297213	0.727898	0.330933
C1orf105	0.929635	2.78492	1.01934	1.30619	1.65708	1.53363	0.205137	0.587993	0.24295	0.836797	0.401125	-0.0521038	0.453778
C1orf109	9.82648	13.4323	12.0538	14.225	10.8512	12.4664	0.431284	0.171854	0.211702	0.331088	0.225082	0.120921	0.696422
C1orf112	3.90808	3.95308	5.57088	7.26674	4.40902	5.78155	0.385961	-0.185825	0.0827945	-0.235755	-0.0628552	0.297835	0.495705
C1orf115	48.9266	37.5123	41.1689	38.129	35.2302	27.6753	-0.83645	-0.782337	-0.601911	-0.752883	-0.622418	-0.685031	-0.954398
C1orf116	0.265904	0.158468	0.136838	0.523561	0.180166	1.13135	0.89561	0.592323	0.855399	0.195891	0.684587	0.306912	0.619051
C1orf122	18.484	27.4305	16.4351	14.7794	18.0905	22.9867	0.423465	0.805014	0.60658	0.783551	0.755015	-0.0393779	0.330626
C1orf127	0.453074	0.490148	0.63489	0.603385	0.563657	0.559473	0.200714	-0.189106	-0.236392	-0.0298486	-0.185845	0.725384	0.466773
C1orf131	15.4299	16.1413	14.3227	16.6862	13.1284	16.0027	0.421751	0.157608	0.543782	-0.0466287	0.403735	-0.439459	0.247343
C1orf141	3.19619	7.29887	4.57169	3.49683	3.13401	2.53725	-0.183604	0.10302	-0.13248	0.425456	0.109671	-0.203718	0.0257137
C1orf146	0.789136	0.885291	0.608968	1.10001	1.06285	1.02018	0.330455	0.294026	0.254888	0.293243	0.0513716	-0.0348824	0.540995
C1orf158	1.04222	0.927218	1.11838	1.17509	0.898177	1.18901	0.537222	-0.0476999	0.411483	-0.374703	0.257757	0.218781	0.275414
C1orf159	3.1598	4.21812	4.73798	4.38256	5.17342	4.87784	0.418304	0.379782	0.0309267	0.580632	0.145574	0.884612	0.748493
C1orf162	7.10095	8.86593	8.64591	9.27656	8.65032	13.6903	0.984466	0.782623	0.840499	0.527041	0.800924	0.599105	0.839609
C1orf174	7.1591	9.72881	9.81671	8.17314	8.62895	8.64401	0.215761	0.31985	-0.0319753	0.634956	0.275301	0.596078	0.488199
C1orf185	0	0.180356	0	0.25127	0	0.374455	0.879663	0.628076	0.816529	0.411526	0.70249	0.160684	0.789616
C1orf189	0.477702	0.166648	0.352573	0.706418	0.474485	0.45378	-0.0284243	-0.456067	-0.138254	-0.601885	-0.439163	-0.116005	-0.00835687
C1orf194	0.138224	0.998889	0.344573	0.15403	0.535001	0.317242	0.0300951	0.493335	0.0471499	0.814551	0.297473	0.0668726	0.295766
C1orf195	1.4889	1.17319	1.72942	2.33191	5.15479	4.85749	0.457855	0.474045	0.285194	0.385388	0.209666	0.599002	0.523613
C1orf198	2.3561	4.79788	2.27997	2.37911	10.4534	12.3817	0.629676	0.790639	0.548945	0.672727	0.544353	0.567045	0.617442
C1orf21	19.284	42.7727	28.3696	17.4904	27.9289	21.3603	-0.0787422	0.363285	-0.0656657	0.702306	0.229019	0.0804696	0.160446
C1orf210	2.14097	1.81306	2.84877	3.22969	2.08391	1.66371	-0.383685	-0.814235	-0.611288	-0.647571	-0.685915	-0.0610453	-0.16054
C1orf216	8.1191	10.1841	8.97745	11.4799	9.87278	11.0425	0.645508	0.405791	0.41353	0.442507	0.315896	0.270181	0.879644
C1orf220	0.897832	2.93887	7.49103	4.32081	4.0844	1.65917	-0.237206	-0.415013	-0.598557	-0.0707041	-0.415126	0.529893	0.106912
C1orf226	2.95534	3.20079	3.80413	2.0391	1.6064	2.03352	-0.268352	-0.239302	-0.184156	-0.180688	0.0307647	-0.097201	-0.415428
C1orf229	1.61613	1.91266	1.88282	1.66556	2.0055	1.91031	0.310139	0.606363	0.0985279	0.8334	0.334553	0.749258	0.559313
C1orf35	3.0201	3.37596	3.87523	2.91128	3.70667	3.29483	-0.082758	0.12246	-0.310125	0.382467	-0.0233154	0.73285	0.113935
C1orf43	120.8	106.727	98.7474	92.2553	93.7291	102.085	-0.200633	0.0141062	0.226885	-0.26763	0.20467	-0.613062	-0.65852
C1orf50	9.33476	12.6995	12.9575	12.4524	10.279	12.904	0.635056	0.373972	0.367749	0.448297	0.499133	0.527651	0.749506
C1orf52	7.66692	8.45126	7.95589	8.02879	6.90544	9.67578	0.913123	0.708202	0.923227	0.392212	0.912403	0.263397	0.61222
C1orf53	8.18972	10.8751	9.44419	5.73135	7.17263	6.90116	-0.216159	0.15323	-0.0826922	0.339286	0.2101	-0.0762787	-0.227315
C1orf54	10.5266	8.21139	5.04799	6.74848	10.7866	17.6738	0.696561	0.758776	0.810554	0.37961	0.695356	0.223577	0.379769
C1orf56	4.29508	4.21727	5.55988	4.72183	4.98916	3.52744	-0.661913	-0.721374	-0.900007	-0.358226	-0.768202	0.20746	-0.329216
C1orf61	1.5645	1.35264	1.71943	2.64188	1.53293	1.43989	-0.14382	-0.616625	-0.332146	-0.546405	-0.52695	-0.190783	0.0616138
C1orf74	1.30997	2.02742	1.66275	1.78342	1.66366	1.89484	0.625982	0.652809	0.440322	0.821642	0.565949	0.375855	0.873455
C1orf87	0	0.135995	0	0.124933	0	0	-0.015341	-0.0321264	-0.0238728	0.208008	-0.0299522	-0.431504	0.274805
C1QA	55.0428	69.6578	81.8523	70.7183	79.5884	91.0955	0.716436	0.577449	0.384283	0.57184	0.487164	0.956473	0.80781
C1QB	69.8304	90.6772	89.6161	86.6963	89.6086	123.606	0.954947	0.828398	0.771452	0.655094	0.801065	0.718508	0.878537
C1QBP	55.7241	75.9368	48.9499	49.699	54.5301	66.8713	0.4692	0.815688	0.655481	0.773362	0.764188	-0.0896671	0.379949
C1QC	48.7142	60.6541	70.1541	69.9423	58.863	87.5202	0.906486	0.554925	0.643699	0.381494	0.638217	0.714535	0.843077
C1QL1	0.066721	0.268123	0.147813	0.215894	0.182973	0.072521	-0.229896	-0.0718848	-0.373058	0.399714	-0.243859	-0.109814	0.284809
C1QL2	0	0.040113	0	0.086145	0	0	-0.0261824	-0.272738	-0.117094	-0.101327	-0.238963	-0.391892	0.260343
C1QL3	2.40971	0.603895	2.50734	3.50534	2.53996	1.66629	-0.334663	-0.744895	-0.509584	-0.751515	-0.714815	-0.028133	-0.229849
C1QTNF1	11.0194	12.8014	11.441	11.9037	10.7947	14.7065	0.963645	0.840104	0.945931	0.576052	0.939763	0.334819	0.74952
C1QTNF12	0.164381	0.47958	0.697563	0.711898	0.409026	0	-0.464016	-0.621226	-0.724344	-0.198522	-0.622785	0.0271052	-0.0223848
C1QTNF2	0.594002	0.694545	0.818027	0.676378	1.04174	1.11239	0.606663	0.639042	0.385214	0.574069	0.430746	0.83622	0.646107
C1QTNF3	4.33492	5.27415	4.71384	7.17493	4.20674	4.42789	-0.00449922	-0.358494	-0.143065	-0.218445	-0.271725	-0.29969	0.251848
C1QTNF4	0.138325	0.06659	0.073384	0.189725	0.181687	0.208991	0.404852	0.176253	0.336602	-0.0727615	0.0610067	0.127864	0.348776
C1QTNF6	7.96831	8.10366	10.1128	10.3786	7.43001	8.44617	0.0683766	-0.464325	-0.187039	-0.418801	-0.214582	0.160325	0.156567
C1QTNF7	1.12952	1.81034	1.33992	3.3208	5.81579	5.03866	0.439732	0.459687	0.244913	0.454642	0.154185	0.505038	0.623084
C1QTNF9	0.748762	0.689705	0.885793	0.827811	1.13195	0.908489	0.0243102	0.0556452	-0.237105	0.162274	-0.239186	0.642967	0.251919
C1QTNF9B	0.064582	0.206977	0	0.224504	0.238575	0.277421	0.567059	0.625284	0.499274	0.61334	0.385115	0.126704	0.736164
C1R	1269.84	898.042	1774.18	1429.57	1093.93	999.438	-0.363469	-0.748989	-0.557616	-0.690796	-0.53729	0.172358	-0.34369
C1RL	123.787	91.116	128.207	125.292	102.746	87.6704	-0.637501	-0.953054	-0.681985	-0.913319	-0.761005	-0.271768	-0.637368
C1S	1044.03	1034.62	1277.66	1213.14	1057.42	815.142	-0.656159	-0.848693	-0.840229	-0.525772	-0.772168	-0.0817831	-0.362571
C2	195.422	173.343	259.771	208.83	166.504	168.642	-0.308077	-0.648497	-0.475213	-0.571676	-0.388871	0.162148	-0.311714
C20orf144	0.794175	0.898089	0.888685	1.24589	0.649448	1.09248	0.566526	0.0682151	0.439049	-0.0926813	0.286083	0.0044199	0.520202
C20orf173	0.126383	0.085544	0.252763	0.162739	0.040813	0.129529	0.0434908	-0.404478	-0.11445	-0.482942	-0.0650998	0.246693	-0.0978195
C20orf194	2.43695	3.50521	3.88604	4.0502	4.19464	6.02927	0.893849	0.692986	0.64245	0.547598	0.628208	0.765924	0.888789
C20orf197	0.017114	0.111972	0.157543	0.113302	0.205927	0.167548	0.374173	0.392437	0.005728	0.602753	0.136376	0.883522	0.700919
C20orf202	0.129544	0.108876	0.091568	0.115605	0.076405	0.025038	-0.825946	-0.767587	-0.644151	-0.584551	-0.676881	-0.810055	-0.730937
C20orf27	5.08025	4.77115	4.57619	3.44536	4.05171	4.44578	-0.110477	0.2093	0.212469	0.0334679	0.353886	-0.218018	-0.501812
C20orf96	0.441949	0.714534	0.419496	1.44088	0.551172	1.1361	0.580502	0.195272	0.439631	0.0854147	0.235115	0.0082669	0.657973
C21orf58	1.71306	1.58015	1.87499	2.43722	1.26867	2.16827	0.498569	-0.0753887	0.379763	-0.314427	0.199585	0.0236441	0.356694
C21orf62	1.65118	2.2784	2.43339	2.36074	2.34292	2.15385	0.176534	0.0664684	-0.236986	0.439958	-0.0771369	0.647851	0.649288
C21orf91	5.67917	7.2037	5.57191	6.61731	5.45708	7.04926	0.701011	0.649273	0.736598	0.557788	0.718855	-0.066455	0.664578
C22orf15	0.714076	0.575943	1.22923	0.881585	0.679191	0.656405	-0.222839	-0.590497	-0.477694	-0.496754	-0.393555	0.368176	-0.16863
C22orf23	0.745943	1.07946	1.0572	1.23407	0.867289	1.47521	0.920036	0.580035	0.713361	0.419167	0.678014	0.497044	0.877965
C22orf24	0.05355	0	0.172936	0.148369	0.157592	0	-0.525443	-0.732469	-0.819996	-0.458127	-0.814965	0.260017	-0.191395
C22orf31	0.08463	0.044662	0	0.04748	0.041604	0.041368	-0.206296	-0.0574146	0.171911	-0.297243	-0.0601383	-0.816009	-0.449994
C22orf39	12.3486	15.5491	12.4673	13.5882	13.4626	12.7596	0.00780049	0.318413	0.0278242	0.644989	0.150804	-0.229288	0.348198
C22orf42	0.07973	1.01317	0.363392	0.177998	0.47466	0.372051	0.145294	0.549705	0.13397	0.849665	0.38523	0.128697	0.398647
C22orf46	2.94759	2.85763	2.77517	2.66275	2.81953	2.6583	-0.71143	-0.263327	-0.380815	-0.19493	-0.294597	-0.5723	-0.820485
C2CD2	5.56785	8.7407	11.0682	9.23353	9.60864	9.66716	0.371371	0.199219	-0.0528153	0.432354	0.119722	0.874126	0.68305
C2CD2L	3.32461	3.70586	4.22106	3.92272	3.6691	4.48798	0.81218	0.470083	0.513257	0.347428	0.572573	0.81751	0.763968
C2CD3	24.274	29.4739	30.5283	31.0698	28.3805	33.719	0.835562	0.537523	0.520203	0.510733	0.558261	0.713047	0.933218
C2CD4A	0.543979	0.762175	0.933884	0.645161	0.663535	0.581886	-0.1789	-0.183951	-0.426654	0.157225	-0.137364	0.455101	0.0760512
C2CD4B	0.3094	0.386048	0.434052	0.572518	0.426963	0.243155	-0.446684	-0.657982	-0.69557	-0.283938	-0.724073	-0.107666	0.0241983
C2CD4C	0.066306	0.131566	0.04899	0.047297	0.099966	0.147379	0.66279	0.97199	0.748504	0.866467	0.823286	0.251082	0.574774
C2CD4D	0.307333	0.614442	0.952972	0.549245	0.700896	0.894222	0.560818	0.42815	0.220055	0.490056	0.40938	0.967679	0.654035
C2CD5	17.3246	18.7599	25.0421	26.6782	24.3616	30.1447	0.705861	0.313616	0.363388	0.203769	0.296335	0.758653	0.763206
C2CD6	1.84307	1.29903	2.1179	1.9175	3.1177	3.34785	0.499488	0.433136	0.328917	0.252074	0.261643	0.686011	0.439675
C2orf15	1.29383	1.8972	1.63281	2.34463	2.16805	2.47795	0.692512	0.509122	0.429916	0.518353	0.34142	0.475362	0.911776
C2orf16	0.663604	0.789015	1.39293	1.66569	0.922324	0.515056	-0.329574	-0.698916	-0.622567	-0.421864	-0.640737	0.0542224	0.0215296
C2orf27A	1.03259	0.868901	0.719856	1.68179	2.39471	4.42406	0.81019	0.694889	0.721939	0.405269	0.597428	0.497799	0.662886
C2orf42	7.33888	16.1703	12.9081	13.4617	9.64814	9.37457	0.0301337	0.0360583	-0.134339	0.399573	0.0446027	0.0369326	0.391465
C2orf49	7.4569	7.23839	8.16248	7.28858	7.20632	8.85041	0.779431	0.516535	0.681033	0.167267	0.706122	0.651627	0.4251
C2orf50	1.09319	1.29214	1.04819	1.23216	1.08213	0.969953	-0.364892	-0.234412	-0.300893	0.0857392	-0.278895	-0.603534	-0.0422795
C2orf66	0	0	0	0	0.058427	0.103021	0.729983	0.744379	0.64069	0.511168	0.589086	0.605272	0.606773
C2orf68	12.5183	11.2309	15.5849	15.3324	13.291	12.4036	-0.216247	-0.675703	-0.533266	-0.560099	-0.572963	0.304188	-0.0347354
C2orf69	6.53599	7.19605	5.42406	6.20074	6.43034	7.70409	0.67612	0.864098	0.860299	0.619433	0.799067	-0.0597524	0.472444
C2orf72	61.527	52.5467	83.141	73.1671	86.1515	56.882	-0.453692	-0.565319	-0.755991	-0.301618	-0.719016	0.423047	-0.13055
C2orf73	0.091662	0.264186	0.110994	0.733988	0.892348	0.491434	0.135445	0.0980121	-0.0920551	0.253895	-0.223096	0.240173	0.509086
C2orf74	14.4122	8.72385	11.6676	10.2126	10.2962	9.28105	-0.60845	-0.662287	-0.38657	-0.853866	-0.48508	-0.446314	-0.918351
C2orf76	4.77791	6.05433	4.18874	4.24051	5.43708	5.61411	0.374188	0.835187	0.520153	0.850492	0.619626	0.0391088	0.381902
C2orf78	0.012574	0.093289	0.029916	0.028154	0.012473	0.048171	0.41593	0.607995	0.462633	0.716828	0.635952	-0.0103348	0.476931
C2orf80	1.58693	1.2837	1.56193	1.69859	1.08569	2.11435	0.73957	0.292421	0.733454	-0.155509	0.580759	0.186432	0.335582
C2orf81	0.414699	0.632145	0.745345	0.657704	0.852026	0.656864	0.105817	0.142809	-0.283074	0.480404	-0.136731	0.770503	0.552272
C2orf83	1.13362	1.43415	1.55614	1.90239	1.70989	1.69746	0.408237	0.0983288	0.0218792	0.245409	-0.0431447	0.532251	0.765312
C2orf88	12.0294	14.378	11.0779	12.961	13.7027	11.0078	-0.387734	-0.00431434	-0.330407	0.373872	-0.285716	-0.41858	0.0265556
C2orf91	2.37045	3.04653	2.92008	3.47527	2.6895	3.08578	0.499319	0.14015	0.221785	0.248541	0.185518	0.240153	0.753335
C3	3097.43	3262.88	5209.34	4922.01	2963.26	4617.12	0.435189	-0.11404	0.139052	-0.194795	0.130703	0.491689	0.411468
C3AR1	3.44245	3.26945	3.51604	3.58513	4.53613	5.6711	0.761558	0.693768	0.652729	0.427584	0.577602	0.619621	0.614151
C3orf14	1.51608	2.25343	2.67663	3.35129	2.76743	2.28443	0.0731061	-0.224925	-0.325999	0.0682151	-0.345943	0.390045	0.538841
C3orf18	4.26614	4.80744	4.05681	4.21273	2.97306	3.15643	-0.351234	-0.328109	-0.174225	-0.209328	-0.109231	-0.648331	-0.356231
C3orf20	0.116233	0.299779	0.016564	0.266605	0.399348	0.259717	0.181955	0.434774	0.137066	0.596827	0.0742749	0.010231	0.498943
C3orf22	0.557548	0.745898	0.717257	0.700244	0.833711	0.520824	-0.500609	-0.25925	-0.719424	0.26945	-0.556697	0.157023	0.0655809
C3orf33	2.47257	4.44137	3.86645	4.8476	4.6322	4.26753	0.358966	0.286093	0.0217039	0.580412	0.0625192	0.454487	0.826838
C3orf35	2.12251	2.11074	2.33307	3.52763	2.86669	2.66619	0.155417	-0.214996	-0.118293	-0.147629	-0.323367	0.144483	0.4451
C3orf36	0	0.02626	0	0.02807	0.024249	0.151766	0.959466	0.825897	0.904268	0.509744	0.827675	0.463779	0.747067
C3orf38	9.80302	9.52192	12.3423	11.7004	10.1128	14.1276	0.796541	0.354977	0.563838	0.0790868	0.516166	0.685498	0.605297
C3orf52	0.770199	0.711288	0.751888	0.863464	0.39993	2.35811	0.937374	0.69139	0.928364	0.276665	0.840005	0.380654	0.579801
C3orf62	2.35462	3.18033	3.19992	3.40386	3.3065	3.32896	0.491819	0.33014	0.0998333	0.562527	0.168197	0.669043	0.88521
C3orf67	1.3173	3.69479	2.93618	2.75493	3.17832	3.96109	0.718646	0.774382	0.478187	0.897651	0.627773	0.674127	0.927808
C3orf70	0.964983	1.02187	1.18502	0.959099	1.18101	0.930275	-0.467938	-0.271339	-0.695258	0.103129	-0.463522	0.489188	-0.138349
C3orf80	0.025228	0	0.063686	0.054896	0.048854	0.094483	0.634426	0.228951	0.374521	-0.0215682	0.285812	0.728807	0.501003
C3orf84	0.076113	0	0	0	0.144888	0	-0.525353	-0.187779	-0.445883	-0.0937054	-0.493564	-0.0996047	-0.411693
C3P1	57.7421	73.4884	101.671	78.4968	55.6882	43.9496	-0.389281	-0.573065	-0.58718	-0.273798	-0.417083	0.0971907	-0.164107
C4A	811.348	319.496	1159.23	1258.94	661.495	677.597	-0.17938	-0.713792	-0.397674	-0.745783	-0.524372	0.101387	-0.150665
C4B	161.703	109.059	431.683	580.148	241.224	280.852	0.0739816	-0.477425	-0.253458	-0.426542	-0.364416	0.26936	0.254114
C4BPA	818.821	574.763	736.986	853.624	732.763	623.117	-0.55824	-0.878494	-0.573967	-0.916008	-0.794584	-0.377156	-0.545542
C4BPB	252.198	194.447	248.431	225.492	217.49	180.911	-0.792667	-0.915531	-0.74453	-0.869109	-0.771838	-0.319456	-0.843159
C4orf17	0.585334	0.791837	0.754676	0.937783	0.590329	0.591941	-0.0862296	-0.375435	-0.267465	-0.120842	-0.270125	-0.176755	0.227849
C4orf19	17.6415	29.1053	29.0232	23.7018	25.0845	19.7962	-0.179955	-0.0462093	-0.424653	0.422444	-0.142778	0.340498	0.253524
C4orf3	46.2244	62.366	61.5542	42.7255	53.6765	51.6629	0.0375417	0.349514	-0.0491498	0.610064	0.296859	0.450677	0.171887
C4orf33	7.10368	8.606	4.73939	9.05989	9.06971	12.3619	0.753484	0.7403	0.758909	0.523348	0.607897	0.151012	0.68994
C4orf36	24.253	29.9167	32.833	30.4834	28.4187	29.8234	0.354892	0.113979	-0.0307501	0.347777	0.147193	0.693754	0.637219
C4orf45	1.65001	1.15505	0.614963	0.486279	0.3205	0.498672	-0.386514	-0.170302	0.0325999	-0.329985	0.0198075	-0.783443	-0.723695
C4orf46	0.935458	0.800187	1.04964	1.47138	1.26678	1.65215	0.666915	0.283279	0.43968	0.0649131	0.246734	0.48016	0.64615
C4orf47	0.47111	0.241082	0	0.841628	0.649403	1.35739	0.713286	0.506933	0.687917	0.181956	0.45369	0.17339	0.559083
C4orf48	0	0.76469	0.639209	0	0.233529	0.229996	0.0673042	0.321864	-0.0232841	0.602914	0.31184	0.356436	0.230087
C4orf50	0.148485	0.026076	0.116078	0.233688	0.108148	0.13296	-0.00729292	-0.522364	-0.10937	-0.706702	-0.396852	-0.142341	-0.0573694
C4orf54	0.020996	0.017755	0.025903	0.018607	0.008165	0.016061	-0.101088	-0.391136	-0.0633105	-0.499329	0.00235784	-0.125396	-0.350008
C5	508.769	302.811	493.509	430.32	421.061	379.881	-0.491983	-0.740237	-0.479799	-0.883863	-0.578499	-0.0805154	-0.688709
C5AR1	14.8871	17.4171	16.032	21.1834	17.7523	21.1483	0.726754	0.407224	0.510228	0.320396	0.358225	0.307381	0.845542
C5AR2	2.95012	2.73751	2.7121	2.7297	1.96857	1.91539	-0.580033	-0.651941	-0.395033	-0.592802	-0.391429	-0.70221	-0.653918
C5orf15	25.2616	35.8607	31.2587	29.8513	33.9464	37.5656	0.723548	0.868481	0.544108	0.949081	0.692533	0.647204	0.875922
C5orf22	13.4444	18.6454	15.7855	16.4911	16.5867	19.9747	0.85218	0.876225	0.702367	0.867768	0.782162	0.51965	0.935191
C5orf24	15.1006	33.4167	24.437	20.626	23.6573	22.47	0.195905	0.479799	0.0815175	0.8196	0.346584	0.269598	0.509196
C5orf34	1.04381	2.56091	2.22564	2.51001	1.22663	2.52159	0.654765	0.391166	0.45434	0.431817	0.526785	0.316768	0.751927
C5orf46	0	0.100009	0.229544	0	0	1.41603	0.942758	0.777295	0.88929	0.418853	0.867728	0.562507	0.630885
C5orf47	0.157174	0.110583	0.172109	0.06617	0.062589	0.157236	0.241817	0.156704	0.375499	-0.163701	0.470666	0.165245	-0.244969
C5orf49	0.292868	0.051077	0.514791	0.108765	0.473688	0.241593	-0.290974	-0.264178	-0.445682	-0.215884	-0.34209	0.547098	-0.286441
C5orf51	6.23632	7.10516	5.82618	6.37883	5.40141	7.46694	0.776903	0.71615	0.907008	0.445422	0.877023	-0.0608056	0.509846
C5orf52	0	0.078559	0	0	0.073315	0.074909	0.479611	0.866222	0.47522	0.938511	0.586367	0.33366	0.599299
C5orf58	1.36176	2.23442	2.7918	3.68874	1.73122	2.99567	0.537082	0.0344094	0.235192	0.0313009	0.172481	0.349443	0.668013
C5orf60	1.34527	1.88232	2.44571	2.28397	1.57106	2.58594	0.733823	0.308442	0.432138	0.226112	0.474822	0.661105	0.725268
C5orf63	5.46031	6.10118	5.21389	6.0327	6.03499	7.67063	0.915213	0.850926	0.878473	0.589645	0.788878	0.363786	0.777575
C5orf64	3.46811	5.17125	3.69597	5.09375	3.88442	4.14097	0.244833	0.199578	0.164307	0.409553	0.156611	-0.202717	0.550431
C5orf66	1.57957	1.96047	2.24904	2.49981	2.30631	2.60801	0.663468	0.33046	0.287094	0.344951	0.248206	0.727293	0.864457
C5orf67	0	0	0	0	0.116364	0.170303	0.666976	0.712995	0.568825	0.515517	0.521946	0.608082	0.583761
C6	375.776	318.219	464.221	392.98	287.232	329.12	-0.203593	-0.612129	-0.315192	-0.64583	-0.282613	0.0615276	-0.316926
C6orf120	16.6197	17.0408	17.1958	14.6517	15.7122	14.4302	-0.609557	-0.287905	-0.474974	-0.0672015	-0.224785	-0.202468	-0.600035
C6orf132	2.74197	4.25595	3.79304	4.17185	3.08959	4.83957	0.870084	0.630654	0.690649	0.554126	0.724716	0.431924	0.877168
C6orf136	8.83509	10.3738	9.72172	7.63232	9.30669	9.12426	0.0192954	0.466239	0.0768619	0.636794	0.393074	0.268228	0.0374367
C6orf141	6.47776	6.05021	5.39941	5.64083	11.1517	8.16295	0.0654486	0.352198	0.0104543	0.391324	-0.0135847	0.346857	0.201893
C6orf163	5.69756	4.47777	4.72371	6.48987	4.57623	7.50601	0.714498	0.304515	0.719658	-0.131637	0.471758	0.0697512	0.395289
C6orf201	5.05756	4.95351	11.272	5.05573	6.19419	5.04821	-0.215193	-0.345453	-0.457459	-0.181804	-0.245371	0.562981	-0.139998
C6orf223	0.201149	0.051162	0.03775	0.108759	0.075749	0.447899	0.775728	0.608448	0.875959	0.122334	0.713176	0.183583	0.344753
C6orf226	1.8393	2.54452	2.32442	0.759052	3.00704	1.95409	-0.148784	0.362527	-0.142978	0.569236	0.111372	0.374415	-0.0319635
C6orf47	4.27598	5.38983	4.03414	3.18184	3.58982	5.04965	0.490467	0.771895	0.696202	0.623069	0.84999	0.0255936	0.225458
C6orf52	0.520897	1.31738	1.313	0.614443	0.212036	0.104017	-0.320984	-0.256569	-0.346735	0.0293745	-0.103922	-0.102612	-0.179593
C6orf58	0	0.253972	0.227192	0.045755	0	0.187173	0.492632	0.506451	0.396134	0.567022	0.647762	0.423897	0.467608
C6orf62	41.1749	46.4136	46.9319	51.1251	42.5601	49.0655	0.627103	0.183425	0.363161	0.170892	0.31733	0.316428	0.740403
C6orf89	21.0705	25.5208	22.2643	21.0504	20.6156	22.719	0.347059	0.578967	0.422922	0.675255	0.638358	0.00934196	0.349613
C6orf99	0	0.187233	0.225307	0.233131	0.174509	0.05725	-0.169115	-0.279003	-0.519208	0.175597	-0.378968	0.310331	0.353838
C7	97.849	57.3975	47.5917	78.9439	168.858	270.544	0.708357	0.691705	0.686747	0.379175	0.572231	0.446399	0.506821
C7orf25	2.34639	4.23759	2.03056	3.1674	3.79341	3.51711	0.335501	0.651142	0.328712	0.822707	0.361638	0.0224084	0.605953
C7orf26	6.36249	7.98619	8.45341	7.65043	8.45929	7.30148	-0.0532049	0.0333516	-0.415961	0.475156	-0.184866	0.64759	0.434533
C7orf31	0.845637	0.873256	0.989312	0.8187	0.987971	0.988698	0.354832	0.439418	0.131703	0.448526	0.306668	0.910134	0.365414
C7orf33	0.030127	0	0	0	0.029634	0.116725	0.7807	0.719927	0.825474	0.306598	0.722774	0.387773	0.428055
C7orf50	14.0775	11.4336	11.1815	5.87508	9.71653	12.6079	0.0899535	0.365268	0.391396	0.0760274	0.481979	-0.0560255	-0.375269
C7orf57	0	0.054179	0	0.032017	0.074894	0.118672	0.778994	0.871662	0.691804	0.761008	0.666151	0.47458	0.799866
C7orf61	0.265078	0.138914	0	0.148862	0.128343	0.044939	-0.537289	-0.346729	-0.181259	-0.425678	-0.369249	-0.928475	-0.645419
C7orf65	0.219657	0.268303	0.273276	0.256525	0.377267	0.307045	0.19034	0.39388	-0.0510347	0.58409	0.0268708	0.66506	0.496642
C7orf69	0.995581	1.38922	2.11866	2.79918	1.80382	1.2648	-0.135753	-0.514769	-0.488017	-0.242505	-0.532585	0.195172	0.270722
C8A	206.259	213.003	304.26	252.272	212.339	223.557	-0.0241347	-0.406866	-0.332589	-0.284613	-0.214282	0.487849	0.0773945
C8B	423.894	308.964	393.581	374.715	312.593	274.67	-0.712168	-0.898136	-0.597824	-0.92278	-0.667557	-0.506519	-0.839397
C8G	290.898	195.693	284.91	199.825	210.89	181.645	-0.640724	-0.662802	-0.511374	-0.717959	-0.462894	-0.222673	-0.86474
C8orf31	3.64717	5.64994	4.07759	5.59115	4.75293	6.68553	0.871008	0.761166	0.747767	0.670895	0.701951	0.325554	0.922686
C8orf33	8.77039	10.6796	9.2959	8.95244	8.93416	10.6235	0.753056	0.887242	0.771659	0.816033	0.913328	0.289529	0.661892
[truncated: 16,075 more rows]
