# Supplementary material for: RASSF1 is identified by transcriptome coordination analysis as a target of ATF4
Source: FEBS Open Bio. 2023 Feb 14;13(3):556–69. doi: 10.1002/2211-5463.13569 (PMC9989924; doi:10.1002/2211-5463.13569)
Supplement: Supplementary file 5 — Table S3. Gene ontology enrichment analysis for transcripts that exhibited significantly (P < 0.05, Pearson's) positive, or positive and negative correlated expression to RASSF1 in Mus musculus or Homo sapiens genome. [file FEB4-13-556-s005.xlsx]

## Sheet: Gene_Coordination_Positive
							Pearson's R Value	P Value
Gene.name	C1	C2	C3	T1	T2	T3	vs Rassf1	vs Rassf1
Rassf1	8.93289	11.1557	10.1865	35.5447	35.2637	34.1621	1	0
Hspa5	499.721	654.424	555.654	1672.51	1627.57	1648.28	0.998707	2.50831e-06
Casp8	1.69098	1.65555	1.7644	6.62789	6.44349	6.1264	0.997965	6.20952e-06
Traf2	14.2766	14.3206	13.5263	30.811	31.1812	29.9919	0.997939	6.36929e-06
Ppp1r15a	21.6868	24.1596	17.3809	128.715	121.517	118.81	0.997884	6.71036e-06
Fn3krp	4.96352	4.94039	4.89484	8.87412	8.68886	8.41249	0.99761	8.56126e-06
Chac1	4.01205	4.32619	3.57758	110.662	101.13	102.249	0.997542	9.05338e-06
Dnajb9	21.9446	26.4275	19.3891	132.316	146.532	135.798	0.996022	2.37002e-05
Alg12	21.4415	24.1772	21.7489	48.429	50.7444	50.8821	0.995974	2.42791e-05
Dus4l	6.21097	6.60161	6.38609	9.88488	9.82399	10.1555	0.995896	2.52352e-05
Syvn1	17.4433	20.0899	19.807	44.6585	48.2227	43.6639	0.995539	2.98039e-05
Siah1a	5.71337	6.28908	6.48963	13.6189	14.7744	13.718	0.99511	3.58082e-05
Siah2	7.79455	6.72243	7.59587	30.8824	32.0205	28.1933	0.994461	4.59404e-05
Zfand2a	10.3869	9.57304	7.84777	41.6702	40.2209	36.2049	0.993712	5.91834e-05
Atf3	48.6891	44.1357	27.7004	194.524	190.97	180.74	0.993563	6.20143e-05
Zfp956	1.11165	1.03709	0.980145	2.22762	2.14208	2.12374	0.993499	6.32593e-05
Stx5a	50.872	48.7256	46.4852	106.478	106.936	97.7323	0.993449	6.42354e-05
Nfxl1	4.61843	4.10953	4.42433	11.8765	12.7072	12.3458	0.993143	7.03734e-05
Myc	12.1682	13.5485	14.9684	70.1882	59.9912	61.2111	0.992879	7.58921e-05
Trib3	8.13253	8.9447	8.29102	205.035	191.565	219.54	0.992747	7.87201e-05
Nck1	15.0144	14.808	14.2374	21.2511	21.056	21.5097	0.992564	8.2735e-05
Txndc11	11.4476	13.0132	12.041	25.5465	23.4131	22.6926	0.992547	8.31054e-05
Mob3c	1.75268	1.60643	1.75286	3.17449	3.27068	3.25985	0.991812	0.000100281
Asns	47.1764	49.8244	48.9406	127.646	134.763	141.551	0.991578	0.000106098
Chd2	8.31315	8.92989	8.54401	14.8683	14.888	13.4293	0.991202	0.000115775
Cars	31.8969	24.1855	25.1843	96.2321	90.6043	88.1137	0.991067	0.000119338
Fbxl12	4.1132	6.4856	5.17353	13.9972	15.3521	14.7427	0.991039	0.000120099
Zfp354a	3.68784	4.10485	4.06421	6.03306	6.27366	5.78967	0.990818	0.000126069
Prr3	9.15376	9.19413	8.40041	22.7488	20.0281	20.3174	0.989954	0.000150879
Hsp90b1	525.938	641.244	605.724	995.403	981.344	933.01	0.989922	0.000151833
Zfp777	16.8524	18.1155	16.3832	26.1693	25.19	26.5017	0.989728	0.000157725
Atf4	120.441	93.8811	104.402	622.563	565.707	647.524	0.989623	0.000160977
Hic2	0.512665	0.515522	0.53514	0.64987	0.63523	0.62882	0.989576	0.000162422
Tmem269	0.0984954	0.100307	0.0710999	0.237001	0.250036	0.233233	0.989107	0.000177334
Arl14ep	17.2791	15.3247	16.0113	50.9972	58.1757	56.0849	0.988686	0.000191285
Edrf1	4.67767	4.91217	4.72226	6.87903	7.47036	7.08169	0.988578	0.000194958
Mthfsd	6.13941	6.07992	5.87834	10.1088	9.92153	9.10918	0.988554	0.000195755
Rhbdd1	12.9118	13.4952	13.6897	19.8444	19.5371	18.1266	0.988032	0.00021398
Yars	43.7812	36.1806	39.6856	102.913	106.967	111.356	0.987687	0.000226484
Ccdc148	0.0415975	0.063544	0.0400367	0.141039	0.146212	0.128052	0.987674	0.000226967
Gtpbp2	7.08374	8.38132	6.85885	29.1693	31.9178	25.1638	0.987357	0.000238754
Shpk	0.390969	0.324035	0.306244	1.29377	1.4254	1.17892	0.9873	0.000240903
Golga5	19.5622	18.3138	19.1839	26.0847	25.7565	25.4898	0.987134	0.000247244
Trim27	32.7434	29.4558	29.231	50.6061	51.2605	50.228	0.987045	0.000250664
Hist2h2bb	11.8623	12.6198	12.058	44.0263	53.608	48.3684	0.986602	0.000268047
Mrm1	5.90982	5.17638	5.30639	10.0636	9.60385	9.60073	0.986515	0.000271554
Ccdc97	17.665	18.1946	19.3072	32.0103	33.3607	29.335	0.986414	0.000275604
Zfp639	13.0952	12.6475	12.7922	17.5919	18.6226	18.3525	0.986084	0.000289116
Preb	30.0827	30.2392	31.1882	45.1716	42.3215	41.4022	0.985993	0.000292929
Sin3a	13.0895	12.9749	12.9887	17.6136	17.596	16.4061	0.985671	0.000306489
Vps37c	13.97	12.3212	12.9971	25.0352	23.7655	25.364	0.985645	0.000307611
Lpxn	1.96	2.11347	2.10979	5.7767	6.30165	6.76934	0.985594	0.000309812
Fam84b	0.228393	0.231476	0.152185	0.639874	0.671559	0.711393	0.985241	0.000325149
Zfp408	4.67395	5.04621	4.18563	11.0584	10.0265	9.33151	0.985165	0.000328498
Nupl2	7.19772	6.92696	7.43936	14.6856	16.1916	13.8613	0.985005	0.000335586
Tars	54.8323	51.5888	57.5224	85.7661	92.0392	86.4354	0.984393	0.000363477
Ogg1	2.51551	2.80516	2.65114	6.25646	6.08613	6.98713	0.984377	0.000364225
Zfp583	3.96628	4.46618	3.6315	8.73672	7.67107	7.78983	0.984115	0.000376508
Dnajc3	75.4982	70.2514	64.8656	125.427	119.26	126.182	0.983878	0.000387768
Aste1	2.40397	2.43472	2.09281	3.85245	3.79395	3.56578	0.983569	0.000402769
Zfp768	13.3093	12.6478	12.419	18.259	18.76	19.2115	0.983503	0.000405962
Rit1	13.8611	14.3309	14.4646	18.4883	19.4702	17.9822	0.983363	0.000412897
Tmem248	44.1987	44.9349	42.0427	58.8952	62.9886	61.6635	0.983048	0.000428608
Top3b	15.3364	13.8171	15.13	26.9527	25.2176	24.1007	0.983029	0.000429581
Akap3	0.882676	0.654922	0.537042	9.01144	7.74158	6.52125	0.983002	0.000430961
Catsperd	0.299466	0.33166	0.281024	0.560087	0.5263	0.489295	0.982728	0.000444901
Fam76b	3.244	2.84213	3.19264	6.51984	5.78235	5.97552	0.982434	0.00046012
Tbc1d31	2.39763	2.4908	2.76308	4.7658	4.72183	4.16501	0.982402	0.000461806
Ivd	15.3426	13.7376	16.0769	24.9016	25.1651	25.7937	0.981873	0.00048988
Plekhg5	21.6848	19.5715	20.2121	47.3456	41.9329	40.0887	0.98115	0.000529612
Zfp397	7.33691	6.24435	7.38285	14.4878	14.1838	15.5304	0.980922	0.000542496
Gars	192.813	162.873	169.541	368.383	330.592	341.568	0.980886	0.000544498
Map3k10	9.98133	11.2088	10.1418	16.4983	15.1503	14.8994	0.98044	0.00057012
Qtrt2	1.63948	1.801	2.33911	4.67065	5.44911	4.88134	0.980217	0.000583173
Slc7a5	10.023	11.8985	11.2862	100.329	134.594	120.014	0.980186	0.000584985
Ctu1	8.27805	7.79298	8.18584	11.3491	12.0506	11.1059	0.980029	0.000594283
Zfp324	3.47554	3.5684	4.21198	9.15825	8.61012	7.47817	0.979659	0.000616414
Cdr2	9.78553	10.5809	10.7127	14.9903	16.1962	14.4893	0.979536	0.000623851
Aars	108.866	87.074	93.2771	290.213	298.901	241.773	0.97946	0.000628517
Artn	3.02868	3.1932	3.80252	10.2426	9.06182	11.0283	0.979045	0.000654087
Azi2	21.3362	22.4582	22.2492	26.4998	25.5459	25.339	0.978896	0.000663395
Psat1	41.9128	38.3121	42.8281	145.139	175.885	178.847	0.978615	0.000681108
Frs3	0.48406	0.731044	0.798115	2.76148	2.2428	2.14528	0.978376	0.000696325
Bbc3	4.23213	4.31394	4.51511	9.28147	11.2387	10.5447	0.978279	0.000702586
Srsf10	11.3604	12.7508	12.8754	16.355	16.1115	15.9354	0.978175	0.000709281
Ears2	3.36643	3.27702	3.10984	6.45376	5.86466	6.77305	0.978103	0.000713943
Mrrf	18.9613	18.3999	19.7718	29.6823	26.9926	29.2451	0.977656	0.000743277
Zfp13	4.50072	4.28588	3.97145	7.75308	7.87132	6.82012	0.977608	0.000746485
Atrip	4.00751	3.96482	3.67917	5.22448	5.20744	4.93906	0.977363	0.000762853
Pck2	21.2529	24.1755	22.0346	54.6052	67.7831	64.5377	0.977034	0.000785085
Trim39	4.96064	4.6462	4.35922	7.1652	7.23062	6.65844	0.97686	0.000797016
Ddit4	36.5132	21.9175	26.9312	91.2198	85.0681	93.3283	0.976858	0.000797161
E4f1	8.81263	7.82047	8.04378	14.809	13.7123	15.1986	0.976844	0.000798114
Osbp	28.9403	28.5774	28.4491	44.3754	50.8425	46.1678	0.976715	0.000806959
PVT1_3	8.64707	13.7596	7.2823	38.5397	48.9678	39.4162	0.976653	0.000811245
Rxrb	29.6769	29.6235	29.9085	37.3492	38.5919	40.1126	0.976537	0.000819307
Mxd1	2.30141	2.02167	2.39507	3.93391	3.61223	3.73413	0.976497	0.000822118
Ikzf5	2.98525	3.00833	3.44677	5.15916	5.04046	4.62999	0.97638	0.000830294
Ints14	12.3043	11.9222	11.9482	14.5685	15.4006	14.809	0.976304	0.000835627
Zfp623	6.22098	5.75013	5.84294	10.1054	9.45277	10.5839	0.976156	0.000846003
Baz1a	9.90291	10.2038	10.0033	11.7738	11.273	11.2974	0.976067	0.000852309
Ifrd1	18.5651	11.9221	13.4829	69.4786	72.3032	85.0559	0.975405	0.000899938
Ints6	14.6759	15.8018	13.8858	28.8399	27.2441	23.8342	0.975033	0.000927251
Cdk8	10.1341	10.8932	11.0893	14.8534	16.6392	15.6119	0.974984	0.000930897
Tube1	1.05938	1.03654	0.971253	1.82682	1.78028	1.55732	0.974971	0.000931817
Slc38a2	51.0358	36.8695	42.5863	160.164	164.627	126.735	0.974506	0.000966621
Sesn2	14.8797	15.5761	17.4565	90.585	108.441	75.5951	0.974088	0.000998459
Rcl1	9.64956	8.86494	10.6846	19.9194	20.3753	22.8893	0.973843	0.00101733
1810013L24Rik	18.7621	18.8065	17.5752	26.3559	27.6662	24.563	0.973666	0.00103108
Pdp1	4.14522	4.51334	4.17267	7.5023	8.98325	8.55389	0.973523	0.00104225
Mtpap	9.9856	8.36709	8.34634	16.501	16.5776	14.8873	0.97322	0.00106611
Rrnad1	4.48565	4.53939	5.0245	6.78136	7.33969	6.61823	0.973127	0.00107354
Dnajb5	3.6773	3.64802	3.44772	6.03867	5.37547	5.2738	0.972612	0.00111488
Gcc1	11.4229	10.0305	10.4812	18.8141	19.6223	16.8605	0.97243	0.00112971
Rps6kc1	9.57052	9.78679	10.394	12.3783	13.0238	12.2856	0.972413	0.00113105
Birc3	9.23928	7.80134	9.58775	35.1143	39.227	45.3886	0.972028	0.00116267
Zfp672	4.86798	6.34153	5.63217	9.67411	10.0293	8.69004	0.972022	0.00116322
Plk2	54.0267	53.4888	60.982	92.7007	103.393	89.2417	0.971888	0.00117432
Herpud2	39.3698	41.274	38.4618	51.9231	55.6777	50.4944	0.971857	0.00117692
6030458C11Rik	7.44773	6.99025	7.82792	12.4178	12.5775	10.8961	0.971089	0.00124171
Napb	0.394844	0.434275	0.299273	1.41475	1.38785	1.04343	0.971002	0.00124916
Usp20	3.9264	3.76615	3.89669	4.40429	4.51695	4.44718	0.970938	0.00125464
Mtmr14	7.30605	7.07395	6.77378	12.4141	14.9563	13.5059	0.970938	0.00125465
6430571L13Rik	0.871581	0.931547	0.893068	1.39921	1.59345	1.35883	0.970692	0.00127586
Egr1	2.03094	2.95685	2.28641	18.736	12.8727	15.2739	0.970156	0.00132273
Dph7	2.88034	3.14285	3.02271	7.40989	6.11138	7.60003	0.970108	0.00132694
Zfp346	5.37354	4.83516	4.97468	7.22858	7.09381	6.71571	0.970104	0.00132732
Hook2	5.52697	5.38239	4.93725	6.83268	6.93512	6.90278	0.970093	0.0013283
Rnf111	9.82479	9.62102	9.70888	14.4834	15.6792	13.4755	0.969793	0.00135494
Snx16	10.5606	9.43764	9.77626	14.3399	13.55	14.2151	0.969705	0.00136276
Cggbp1	47.783	44.5374	46.9245	63.3737	69.8848	64.6633	0.969684	0.00136464
Zfp553	10.8676	9.3753	10.0433	16.0829	15.6911	14.5888	0.969678	0.00136522
Lmf1	19.4434	18.993	18.2837	21.9601	21.9923	22.0027	0.969675	0.00136543
Poc5	6.01083	6.0888	6.83779	9.11554	9.79017	8.81013	0.969445	0.00138613
Twnk	12.7436	10.6918	11.1136	22.0772	21.2102	18.9111	0.969362	0.00139362
Cln8	7.77982	7.50678	7.67191	8.65254	8.50694	8.46198	0.969229	0.00140569
Taf1d	5.43826	5.58669	5.53052	15.3437	13.5374	17.3319	0.969194	0.00140891
D6Wsu163e	8.8864	9.56118	9.98265	14.7088	13.1487	14.6806	0.968789	0.00144598
Wtap	23.7922	21.8709	23.4176	34.5343	31.1865	32.6457	0.968405	0.00148158
Arhgef2	7.66754	6.97502	5.87806	16.1721	13.8123	16.4171	0.967976	0.00152187
Eprs	35.7887	42.7295	47.1093	73.2639	80.0582	68.1122	0.967896	0.00152942
Itsn2	4.7609	4.36961	4.43649	6.06999	6.48664	6.00274	0.967772	0.00154119
Slc1a5	13.0286	10.5222	9.23287	35.8466	38.4389	28.5715	0.967613	0.00155635
Odf2l	1.53158	1.71573	1.54783	2.07718	2.03373	1.95844	0.967139	0.00160198
Gpt2	10.7832	8.59663	9.71506	39.4214	53.5151	51.336	0.966862	0.00162899
Mknk1	6.92191	7.39521	7.1639	10.6427	11.7097	12.4077	0.966765	0.00163845
Foxk2	18.6435	17.8231	19.2957	26.4138	28.2854	24.8702	0.966523	0.00166232
Zfp846	2.01991	2.32049	2.58535	3.51739	3.52581	3.71988	0.966429	0.0016716
Rbm38	1.84202	1.4326	1.38306	2.96467	3.28454	3.12333	0.966255	0.00168891
Zc3h6	3.83135	3.35297	3.98983	7.2095	6.14717	6.50634	0.965855	0.00172893
Wdr37	2.17681	2.39421	2.22947	3.76623	4.39277	3.62945	0.965751	0.00173939
Nr2c1	11.9788	11.4635	11.2523	14.6115	14.3516	15.2485	0.965558	0.00175892
Mthfd2	21.7044	21.5977	28.7546	102.432	118.434	139.82	0.965557	0.00175907
Rpusd2	6.11409	5.33229	5.40431	9.10141	8.45369	9.33384	0.96553	0.00176184
Kansl2	44.58	38.4444	37.2155	60.8344	61.0453	59.6331	0.96542	0.00177303
Nvl	5.34132	5.61844	6.59967	8.72023	8.5613	8.46801	0.965377	0.00177734
Paqr3	2.50456	2.59099	2.27709	4.85796	5.81318	4.6282	0.9653	0.00178519
Tnk2	5.85206	6.0866	6.30873	7.97068	7.84677	7.26513	0.965149	0.00180077
Slc33a1	11.7034	12.8917	12.9445	23.967	26.928	29.8933	0.96478	0.00183888
Ecd	15.9623	12.641	14.6929	25.4563	24.0275	23.1655	0.964757	0.00184126
Slc35b1	51.6895	52.3771	47.8802	80.948	72.4244	83.0386	0.964648	0.00185256
Tbccd1	8.55358	11.3808	11.3034	17.6692	20.568	18.0832	0.96458	0.00185961
Golph3l	11.0633	10.6726	9.26276	16.5986	17.7809	15.4263	0.964457	0.00187248
Zfp146	21.3271	19.2934	20.8943	39.4679	40.9449	33.0797	0.964383	0.00188027
Scly	6.45716	6.87229	6.82615	9.93571	11.3034	9.61479	0.96413	0.00190695
Zfp24	7.5991	7.22821	8.42341	12.6573	12.8365	11.1218	0.964063	0.00191404
Dnajc27	5.43277	5.15595	5.246	7.49291	7.98923	8.51619	0.96389	0.00193231
Cyp1a1	3.50807	0.881397	1.26617	171.691	111.3	164.598	0.963819	0.00193991
Rbm10	23.9773	25.1877	27.4096	35.2985	34.9479	32.3654	0.963643	0.00195871
Trmo	3.98483	3.67261	3.6819	5.64841	6.56743	5.94463	0.963167	0.00201004
Fip1l1	23.2222	21.5433	21.7988	29.7469	29.7072	27.4552	0.963138	0.00201321
Cstf1	19.1261	19.3838	18.3074	23.1615	21.828	22.4459	0.963047	0.00202301
Arfip2	14.0966	11.8701	12.9007	19.7715	18.8166	18.6485	0.963018	0.00202622
Tex22	1.49571	1.57082	1.70951	2.04489	2.15404	2.03653	0.962986	0.0020297
Thap1	5.49248	4.99039	4.45781	8.69755	9.87946	8.38716	0.962901	0.00203898
Smg5	25.3887	23.3012	25.1711	32.0361	34.6396	32.419	0.962803	0.00204965
Smndc1	20.0434	18.6493	17.5766	28.1771	30.0181	31.9409	0.962635	0.00206815
Slc1a4	53.1546	31.823	35.9033	141.308	124.822	108.393	0.962419	0.00209199
Wwp2	63.6861	77.8369	78.5819	122.205	147.131	143.319	0.962231	0.00211283
Mrnip	10.6144	11.3222	9.97395	16.0929	14.9736	17.0958	0.961936	0.00214571
Relb	18.9257	15.749	16.4209	40.1859	45.6863	51.2726	0.961786	0.0021626
Mbp	0.0843617	0.0644352	0.0811964	0.156858	0.156499	0.179789	0.961642	0.00217882
Wdr25	6.27654	6.32684	5.51277	8.67978	8.3875	7.9129	0.961492	0.00219575
Csk	61.2465	64.229	60.1883	70.4786	71.3863	69.038	0.961341	0.00221285
Trub2	8.28821	7.19446	7.35965	11.8434	11.4016	12.6153	0.96134	0.002213
Kctd5	10.7208	9.57204	9.75699	13.4552	14.4315	14.2798	0.961203	0.00222866
Zfp296	2.58281	2.12018	2.68131	6.89335	6.66839	8.441	0.960917	0.00226139
Rora	7.8093	7.515	6.96059	13.1127	11.5069	11.0614	0.960849	0.00226919
Tmem39b	6.62974	6.14886	6.64534	10.7027	9.18806	10.1864	0.96078	0.00227716
Mtif3	4.77904	5.17874	5.39031	7.15445	6.70169	7.46894	0.960656	0.00229142
Zbtb43	2.58263	2.55957	2.58273	4.3032	4.60898	3.73198	0.960636	0.00229381
Med20	21.2576	18.4537	18.7944	28.208	31.2637	29.9485	0.960309	0.0023318
Ankrd54	14.5555	13.8811	12.6363	19.0384	20.8088	20.8842	0.960236	0.00234035
Rrad	27.647	31.9793	24.5366	48.1412	57.1967	57.0182	0.959851	0.00238556
Rrp7a	26.7892	25.1064	27.0533	34.5	34.0758	31.8001	0.959807	0.0023907
Plekhh3	3.9245	3.37773	3.07404	6.63244	7.30919	7.98733	0.959579	0.00241777
Spata2	4.07431	3.41541	3.28004	8.28666	7.3001	6.5328	0.959265	0.00245523
Zmym5	5.13119	6.005	5.35148	7.42922	7.00545	7.41327	0.959236	0.00245865
Tom1l1	20.3249	20.1539	20.9108	23.7275	23.3924	24.6756	0.958972	0.00249042
Cdc42ep3	15.7079	18.8866	14.1395	43.1316	59.5973	47.8261	0.958882	0.00250131
Zfp712	1.53311	1.35525	1.50835	3.02592	2.44135	2.76145	0.958813	0.0025096
Hyou1	65.4592	65.8362	59.1996	106.724	130.102	109.33	0.958805	0.00251062
Tmem198	0.443837	0.437548	0.290584	1.34117	1.424	1.00088	0.958653	0.00252898
Spata5	10.5219	9.81004	11.8762	18.3192	17.6891	15.6477	0.958575	0.00253856
Fam13b	2.77789	3.61588	3.76616	7.78974	9.22666	6.82061	0.958533	0.0025436
Lmo4	19.5104	14.2919	15.2105	35.9739	32.4672	38.4224	0.957415	0.00268163
Atf2	8.28292	9.01551	10.0395	13.4443	12.9605	12.1309	0.957373	0.00268693
Ufsp2	17.5673	21.0112	18.4223	26.7561	28.813	30.4539	0.957228	0.00270502
Gzf1	6.02974	5.10246	5.50253	8.59121	7.96997	7.85367	0.957148	0.00271509
Hmces	9.00301	7.788	8.04051	11.4041	11.6154	11.0808	0.957143	0.00271573
Cdyl	6.34965	7.21304	5.95863	9.67479	10.7129	9.25108	0.956769	0.00276295
Adprm	1.32234	1.35657	1.53476	3.20736	2.96192	2.4037	0.956492	0.00279828
Gtpbp8	4.03107	4.16623	4.19693	4.55075	4.71885	4.52073	0.956409	0.0028089
Brap	28.0495	27.5146	26.3888	39.924	37.6564	34.5043	0.956398	0.00281028
Pelo	52.6739	56.3583	50.3929	75.808	81.7689	88.5573	0.956032	0.00285724
Fsbp	0.163644	0.306794	0.209408	0.497897	0.496759	0.570684	0.955926	0.00287101
Snip1	14.7934	13.8141	14.3758	20.109	19.7058	17.7992	0.955906	0.00287354
Zscan25	3.54944	3.46377	3.21933	7.13585	6.67835	5.4731	0.955861	0.00287939
Necab3	1.60114	2.15405	1.83877	2.8537	3.30426	3.17964	0.955831	0.00288325
Gmppb	18.5772	28.2655	28.8276	47.8716	57.8763	57.7004	0.955557	0.00291892
Brd2	68.056	67.0479	65.8423	112.905	94.3233	99.8167	0.955544	0.00292058
Peli1	9.36917	9.24684	8.68707	14.1856	15.0173	12.4283	0.955313	0.00295075
Mafk	5.90739	5.12194	5.05754	9.12168	9.68256	8.05523	0.95519	0.00296696
Mtmr11	3.33	3.48099	3.16705	5.11229	5.68149	4.66212	0.954896	0.00300566
Atxn2l	30.2862	36.653	32.5488	56.4556	58.4339	47.4925	0.954864	0.00300992
Tapt1	8.58643	8.13324	8.03922	10.1489	10.9896	10.2108	0.954356	0.00307749
Fastkd3	2.96255	2.72399	2.96264	4.02142	4.2034	3.68969	0.954293	0.00308596
Cwf19l1	8.30326	7.25026	7.4008	10.657	10.522	11.2278	0.954219	0.00309582
Ptcd2	15.9782	14.9388	15.8545	24.0528	21.4835	24.9413	0.953984	0.00312743
Gem	1.46303	0.845508	0.532723	3.39008	3.36761	2.81444	0.953954	0.0031315
Ibtk	4.2566	4.49237	5.38696	10.832	13.7049	10.1838	0.953766	0.00315702
Mknk2	74.997	72.9161	71.9782	109.601	133.535	117.266	0.953765	0.00315716
Dusp14	2.12503	1.87778	2.11738	3.81642	4.54914	4.854	0.953746	0.00315963
Ubn1	15.1241	17.824	16.0025	22.1452	25.212	22.6813	0.953631	0.00317533
Zfp64	7.20466	6.25122	6.77241	9.5534	8.89349	9.25899	0.953557	0.00318538
Trabd	12.3382	13.5641	13.9839	24.9935	22.9693	28.8527	0.95341	0.00320531
Sars	161.095	120.93	129.853	294.152	252.301	300.138	0.953208	0.00323297
Wdr4	2.79684	3.18128	3.15911	3.98111	3.78376	4.09519	0.953197	0.0032345
Aptx	4.45869	4.64897	4.40687	6.17086	5.61544	5.48902	0.953103	0.00324737
Slc12a9	10.9644	9.30031	9.80782	14.3	13.8343	13.6047	0.953071	0.00325181
Lif	0.239448	0.137167	0.285199	1.74421	2.29348	1.40334	0.953006	0.0032607
Mvd	6.43751	5.75908	6.61104	12.627	10.6365	13.2646	0.952873	0.00327912
Kdm1a	41.8498	42.9495	41.6564	44.4535	44.6513	44.9863	0.952799	0.00328934
Tnfaip1	14.2548	15.15	15.0606	18.3027	20.6777	20.169	0.952096	0.00338717
Nfkbil1	22.9134	18.3345	17.5957	36.5463	33.724	38.9262	0.951788	0.00343055
Cebpg	16.3906	13.8799	14.7713	34.9743	47.9502	38.728	0.951663	0.00344826
BC005561	1.96535	2.84135	2.78351	6.66746	4.935	6.02983	0.951169	0.00351847
Trmt13	15.7545	15.5587	16.8332	21.314	21.4868	23.7387	0.951037	0.00353734
Tpcn2	1.87437	1.68933	2.42643	4.28052	3.60158	4.24313	0.950809	0.00357015
Cdca4	9.92567	9.15337	10.1822	14.2206	16.9483	14.9634	0.950384	0.00363152
Traf1	0.411431	0.428523	0.587242	1.0309	1.33112	1.33517	0.950212	0.00365657
Tcta	27.0178	28.7914	26.6428	33.7312	31.9777	34.4331	0.949967	0.00369235
Zfp90	1.77733	2.86144	2.41503	4.917	4.09334	4.86471	0.949744	0.00372501
Ccdc149	1.20512	1.56591	1.25715	3.24054	4.52001	3.44528	0.949596	0.00374689
Zkscan17	4.93679	6.11073	5.29364	9.79998	12.0734	9.39827	0.949594	0.00374713
Ints3	17.4613	16.9554	17.7958	20.9637	20.5545	22.1647	0.949477	0.00376433
Fam117a	5.9241	5.15783	5.47998	7.92652	7.2397	7.58768	0.949466	0.00376599
Otub2	3.85278	4.17133	4.21346	5.25264	5.21376	4.76232	0.949196	0.00380604
Nup133	10.4322	10.2331	10.1015	11.9271	12.2524	11.3755	0.949017	0.00383269
Zfp280c	2.56562	2.89103	2.99523	3.73108	4.06364	3.62267	0.948936	0.00384471
Stc2	6.36758	4.73411	4.8976	11.779	13.7394	10.4938	0.948741	0.0038739
Klf6	49.2688	51.1194	55.0813	95.5649	83.4492	105.516	0.94874	0.00387398
Tbrg4	21.5927	20.1235	22.5465	35.7166	38.7487	44.2501	0.948721	0.00387694
Atg12	26.6328	26.694	29.3959	41.0666	49.6976	49.2704	0.948092	0.0039717
Nfkb1	17.6902	15.0941	15.1335	22.2752	24.2587	23.8535	0.948048	0.00397839
Gorab	11.9626	12.9178	13.1911	18.3941	21.797	18.2415	0.947458	0.00406851
Lims2	57.1546	56.9022	55.1144	69.3447	71.2996	64.368	0.947388	0.00407924
Zbtb6	5.01956	5.60078	6.45477	9.50328	12.0885	10.5317	0.947288	0.00409454
Ufl1	17.1771	16.9231	16.2724	24.0903	21.0574	21.8263	0.947222	0.00410471
Camk2d	20.0554	19.617	22.0967	29.0373	26.9058	25.9609	0.947216	0.00410563
Rbm39	67.4703	64.453	65.7373	95.7428	87.2421	101.842	0.947164	0.00411365
Gpc1	125.231	130.458	152.424	191.633	205.905	216.646	0.946998	0.00413942
Rbm15	3.04649	2.70851	2.89626	4.96608	4.30201	4.1455	0.946946	0.00414736
Tmem68	7.1562	6.06892	5.88122	9.51364	9.03401	9.54682	0.946943	0.00414782
Gmppa	46.6632	50.7489	49.2378	55.1104	56.953	57.61	0.946905	0.00415374
Ercc8	36.7846	32.3862	31.6547	46.0837	51.652	49.1995	0.946761	0.00417616
Ddit3	23.5438	24.196	20.3209	335.103	292.454	463.596	0.94672	0.0041825
Top3a	8.33143	7.54676	7.6001	14.3826	14.5619	11.5332	0.946491	0.00421826
Dbp	41.7517	41.999	33.3547	62.062	66.2867	73.1964	0.946479	0.00422007
Rnf31	10.5894	11.2587	9.49326	14.723	15.0621	13.3423	0.946425	0.00422855
Ulk3	2.12876	2.81126	2.44576	3.79104	3.44135	3.51511	0.94642	0.00422933
Ier2	19.008	11.7019	12.7464	34.4223	34.0447	40.0664	0.946382	0.0042353
Usp13	5.63216	6.14193	6.4289	9.77724	8.24317	8.58675	0.946304	0.00424741
Ficd	6.38701	9.79996	9.31702	29.4587	44.2286	43.8193	0.94616	0.00427009
Sh2d4a	1.79091	1.84426	1.75054	2.67522	3.38015	3.0816	0.946085	0.00428192
Tatdn3	5.86377	6.92235	7.01418	9.1651	10.1661	8.84476	0.946079	0.00428275
Zfand1	6.70803	8.16569	5.37876	12.1432	14.5131	12.1434	0.946069	0.00428443
Fpgs	3.98856	4.65755	4.20457	5.63445	6.32731	6.45694	0.946044	0.0042883
Sdcbp2	3.61853	4.06063	3.07934	5.11833	5.40832	5.4502	0.946012	0.00429333
Mynn	3.33952	2.83777	3.11894	4.86639	5.5322	4.596	0.94572	0.00433955
Tmem86a	1.32828	0.821771	0.94924	2.092	2.08928	2.12308	0.94529	0.00440787
Nudt18	11.0609	11.9332	10.2134	13.8367	14.8223	14.7983	0.945245	0.00441511
Map2k5	11.8534	11.9357	11.3991	18.8318	16.2328	15.7859	0.945181	0.00442524
Nfx1	16.2018	16.506	16.2554	26.1027	30.0415	23.5597	0.945133	0.00443298
Armc7	2.11047	2.26124	3.25852	6.32858	7.10906	5.12245	0.945094	0.00443921
Ifngr1	147.195	107.705	103.65	336.038	254.651	276.684	0.944915	0.00446794
Polr3e	10.9143	9.09727	10.167	14.1167	14.459	15.3379	0.944757	0.00449346
Vipas39	20.2699	20.2568	20.1324	28.6508	26.4314	24.5156	0.944426	0.00454682
Atf5	282.574	201.483	211.362	544.299	435.08	510.058	0.943983	0.00461903
Tstd2	8.54551	8.61086	7.94088	13.5969	15.5724	12.1811	0.9436	0.00468166
Gadd45a	160.766	177.284	122.719	247.117	241.28	251.95	0.943451	0.00470633
Dusp5	0.937579	0.946554	0.934788	1.21532	1.15833	1.3156	0.943355	0.00472215
Dcun1d4	8.17311	9.547	9.12426	13.3347	16.8096	14.6111	0.94331	0.00472958
Pggt1b	5.05323	5.54083	5.79384	8.23948	8.6248	7.10904	0.943118	0.00476136
Upf2	9.96087	11.1412	11.3655	15.6662	13.6734	14.3721	0.943022	0.00477718
Pdhx	11.3348	9.78114	10.3616	13.7598	14.0573	13.3323	0.942966	0.00478649
Mcm7	17.0395	21.1347	20.8667	26.299	29.3929	27.9558	0.942848	0.00480624
Taco1	2.04119	2.70934	2.56956	3.86336	4.1925	3.47479	0.942812	0.00481226
Zbtb49	0.350999	0.53164	0.721467	1.2942	1.10304	1.34393	0.942541	0.00485737
Spg21	27.4043	27.3432	26.3809	29.8097	30.0392	31.1081	0.942261	0.00490437
Slc25a29	2.41569	2.09229	1.7271	4.0049	3.40248	3.57174	0.941881	0.00496859
Nfkb2	50.8298	40.4235	44.919	68.6305	77.2872	78.7726	0.941688	0.00500122
Gadd45g	21.615	29.0943	31.2214	59.5463	65.8999	80.9535	0.941581	0.00501953
Zfx	8.55572	8.91282	9.35901	13.9246	14.9308	11.9204	0.941561	0.00502296
Rbm41	1.22218	1.67178	1.88693	2.60742	2.56038	2.57001	0.941299	0.00506756
Btrc	4.76345	4.95492	4.70062	7.21098	6.99553	5.98443	0.941276	0.00507151
Ap3s2	19.282	18.6295	18.8551	24.4593	23.9133	26.9647	0.941204	0.00508381
Zbtb18	2.37862	1.80082	1.79247	5.53054	5.35951	3.91998	0.941044	0.00511132
Atl2	17.5218	16.455	16.7296	24.2215	29.4342	25.1809	0.940973	0.00512338
Slc16a10	0.0287278	0.0219422	0.0103687	0.0801225	0.0799395	0.0561218	0.9409	0.00513596
Wdr43	23.0589	20.3085	24.5539	30.446	32.8151	30.9	0.940753	0.00516134
Stoml1	11.7924	11.5957	11.9208	19.362	15.98	19.1164	0.940637	0.00518133
Rad52	5.28773	4.41348	4.80076	8.56774	8.36688	6.95117	0.940589	0.00518957
Mmachc	9.98367	10.8046	10.6874	13.5268	13.4336	15.1416	0.940538	0.00519854
Alg2	18.8898	20.3945	18.8558	28.1278	35.3635	33.9752	0.940504	0.00520431
Smg6	4.49105	4.59734	4.55868	8.83789	9.09713	6.78396	0.940436	0.00521622
Dhdds	23.9026	23.1067	22.831	29.039	32.3762	33.2332	0.940076	0.00527881
Intu	0.356521	0.329407	0.280188	0.566041	0.485089	0.490197	0.940008	0.00529061
Kdm5a	15.0465	13.5211	13.8332	20.3626	17.9831	19.8069	0.93958	0.00536565
Fam104a	44.2408	45.1878	43.2777	48.6077	47.1222	47.8756	0.939255	0.00542281
Got1	18.3571	14.0469	15.2243	27.7694	24.2755	26.1533	0.939117	0.00544723
Gorasp2	112.152	118.812	110.236	127.792	135.826	133.714	0.939084	0.00545316
Gtpbp3	7.64376	6.53816	8.07563	11.6574	10.3657	11.5811	0.938822	0.00549967
Lin9	2.23078	2.23206	2.53624	3.50611	3.61995	3.02682	0.93878	0.00550706
Plagl2	2.23877	2.51655	2.44953	5.0959	4.19026	3.77594	0.938738	0.00551461
Nfkbia	46.4745	37.2496	38.6809	103.579	82.7886	114.527	0.937753	0.00569137
Sdad1	10.2404	10.0459	10.9219	14.0803	13.0494	12.4419	0.937439	0.00574847
Stx1a	1.9364	1.63091	1.64337	4.65711	3.43994	3.54681	0.93737	0.00576089
Nars	112.145	91.5838	105.426	153.016	140.891	153.018	0.937111	0.00580825
Plekhf1	27.2748	27.1947	23.6753	39.4255	39.7596	33.6936	0.937102	0.00580981
Ercc3	25.9096	24.6206	27.3845	37.407	35.5227	32.04	0.937	0.00582855
Aldh3a2	19.6074	18.0703	14.8509	25.3682	26.2488	25.6188	0.936873	0.00585183
Zfp212	6.18472	5.84979	5.96554	7.87953	8.66224	7.42399	0.936673	0.00588855
Ngrn	20.5039	15.6974	14.7663	29.3945	29.2432	26.8172	0.936634	0.00589573
Tbrg1	22.8284	21.7191	20.8593	27.6432	26.6208	29.3839	0.936353	0.00594748
Tmem141	5.84468	5.19707	4.65983	10.7337	8.7387	11.3095	0.936203	0.00597519
Zfp160	1.28301	2.22513	2.02649	4.51879	3.74428	3.36144	0.936009	0.00601126
Matr3	61.7849	60.8745	64.5726	79.3498	71.8371	77.3208	0.935906	0.00603041
Ap5z1	6.7806	7.85803	7.68694	10.1006	9.44987	9.0124	0.935678	0.00607291
Hspbap1	5.63122	5.83986	5.51922	8.72887	8.77333	7.17304	0.935665	0.00607536
Tgds	12.1265	12.6316	10.9612	14.9276	15.7274	16.5551	0.935611	0.00608549
Slc25a46	18.7931	17.4674	19.1961	22.7572	25.6717	24.1244	0.935179	0.00616642
Armc5	4.69763	3.82926	3.83151	7.44333	6.19193	6.67211	0.93497	0.00620594
Elf1	15.1521	20.1859	16.5549	32.2292	25.5978	29.6187	0.934904	0.00621827
Alg6	1.86277	1.33655	1.36503	3.01902	2.99267	2.50623	0.934796	0.00623877
Uri1	14.8305	15.2314	16.4147	18.804	17.824	18.7189	0.934569	0.00628171
Wdr89	1.91872	1.83189	2.15177	2.61946	2.48891	2.68956	0.934052	0.00638023
Pigw	2.97417	2.32706	2.68039	4.45396	3.92821	4.56059	0.934039	0.00638279
Tlk2	14.7889	13.8243	14.0548	19.9239	18.8754	22.1535	0.934037	0.00638315
Bloc1s6	6.48578	6.16313	6.13044	8.26961	9.37361	7.99253	0.933992	0.0063918
Kctd7	7.57476	8.64694	8.5404	14.6156	18.2189	13.4428	0.933869	0.00641537
Zfp821	12.69	10.6991	10.1116	17.6589	15.7545	17.2784	0.933717	0.00644446
Plk3	2.88995	2.71279	3.02402	6.50229	4.83356	6.43067	0.933639	0.00645958
Ints9	6.72642	5.59093	6.03371	10.4295	9.19445	8.65494	0.933466	0.00649298
Zbtb48	4.43914	3.99102	4.10568	8.56747	7.54879	10.1832	0.933409	0.00650385
Tmem129	24.334	25.854	24.5181	28.9172	29.8972	31.8488	0.933402	0.00650526
Rnf122	11.203	12.2219	10.8722	20.2433	27.1697	27.7573	0.933303	0.00652438
Yeats4	17.7376	16.2755	18.3562	24.3516	22.6764	26.11	0.933266	0.00653153
Sec23b	20.4806	20.8914	21.6582	29.3864	37.1694	35.1806	0.93322	0.00654045
Zfp787	8.01266	7.47167	7.88818	14.0416	11.0509	12.2138	0.933157	0.0065527
Fam53a	9.59825	7.34212	7.81287	13.3068	14.0994	12.2037	0.933152	0.0065537
Gpbar1	0.179991	0.389517	0.649642	1.90957	2.8821	3.17528	0.933063	0.00657087
Zfp949	1.79468	2.28461	2.29658	5.2106	3.87091	3.92134	0.932982	0.00658654
Klf4	7.9179	5.40587	3.64808	23.5254	17.2665	16.2287	0.932646	0.00665197
Mef2a	16.1425	15.1374	15.6089	23.4698	24.8742	20.0866	0.932577	0.00666545
Bmpr1b	0.0731012	0.0628137	0.0395766	0.152911	0.128473	0.116843	0.932426	0.00669501
Aftph	13.6021	11.1396	12.1888	22.9852	23.1532	18.1345	0.932318	0.00671621
Tsen2	5.63282	5.92014	6.68723	8.12615	7.66323	8.39982	0.9323	0.00671982
1700037C18Rik	0.757349	0.959998	1.02942	1.31653	1.27437	1.32214	0.932155	0.00674818
Ppil4	11.855	10.0553	11.0897	15.2171	14.5727	16.1889	0.931931	0.00679243
Tial1	10.1324	10.1949	10.9134	14.1492	14.4397	16.6125	0.931916	0.00679526
Palm2	0.0815521	0.116792	0.220759	0.381314	0.412059	0.325877	0.931895	0.00679949
Rsbn1	1.4967	1.30543	1.5056	3.26026	2.53706	2.45917	0.931657	0.00684661
Med8	13.2567	12.0019	13.8546	18.6595	17.3914	20.1991	0.931408	0.00689584
Ankra2	18.7657	18.634	17.6648	22.2573	20.5906	21.6141	0.931377	0.00690208
Fam219b	17.9417	16.2091	16.3023	21.8876	20.7079	20.1759	0.931009	0.00697548
Parp11	3.89952	4.32673	4.53538	5.44903	6.24253	5.53817	0.930984	0.00698045
Crls1	13.0606	12.9693	13.9293	18.022	17.8936	20.7641	0.930564	0.0070647
Akna	0.3331	0.48658	0.311084	1.88947	2.90876	1.73923	0.930493	0.0070789
Zfp414	18.1147	20.3731	15.1382	25.7247	24.9175	26.2092	0.930374	0.00710297
U6	4.52135	4.40307	5.14045	7.12102	7.35014	8.67216	0.930321	0.0071136
Topors	28.3144	25.7912	27.5603	39.9357	34.2712	36.3239	0.930318	0.00711427
Mbip	11.6305	10.6172	10.8929	14.4179	14.4693	16.2206	0.930127	0.00715284
Uck1	23.3901	22.8225	22.9356	25.7723	26.4577	27.798	0.929574	0.00726498
Mcf2l	0.215694	0.405648	0.246771	1.13772	1.74517	1.09282	0.929359	0.00730895
Pptc7	7.44283	6.32236	6.79117	13.9853	13.6001	10.3461	0.929218	0.00733787
Vcp	273.859	256.103	269.316	336.584	317.691	305.33	0.929204	0.00734062
Btg1	80.4075	68.3402	55.6054	166.417	122.165	147.201	0.929164	0.00734891
Slc26a11	4.07656	4.50697	3.4192	5.90067	7.31333	6.98637	0.929159	0.00734982
Phgdh	22.5839	18.9975	23.0197	46.5725	58.4098	68.1304	0.928719	0.0074403
Mrgbp	4.25068	4.25105	4.29472	7.27687	5.78395	7.11987	0.928661	0.00745228
Klhdc8a	0.0647115	0.0988528	0.0700689	0.169865	0.227456	0.252837	0.928506	0.0074843
B3gnt2	6.32866	4.574	5.39873	9.252	8.97499	8.08863	0.928263	0.00753467
Tra2b	18.3197	22.4589	25.3228	42.9072	41.2247	54.302	0.927953	0.00759927
Dnal4	12.5231	11.2396	10.6908	15.4323	14.3861	15.3275	0.927627	0.00766721
Sox13	2.0878	2.15583	1.61989	4.39828	5.38699	3.62757	0.927309	0.00773402
Slc3a1	0.223622	0.256202	0.186258	0.897431	0.748226	0.5224	0.927278	0.00774036
Unk	2.9175	3.26383	3.3958	4.36008	4.5894	3.89437	0.926727	0.00785674
Ppp1r32	0.289662	0.241356	0.370669	0.622106	0.53221	0.505078	0.926461	0.00791305
Zkscan3	3.64607	3.55974	3.42235	4.68077	5.07618	4.27612	0.92644	0.00791755
Borcs5	4.63623	4.36026	4.13741	5.3561	5.18428	5.11401	0.92628	0.0079517
Mtmr10	7.95034	5.98443	5.93657	15.8505	13.4957	11.4645	0.926027	0.00800553
Polr3c	12.1541	12.4015	12.8318	18.3852	15.5027	16.1082	0.925889	0.00803512
Nol8	13.4859	14.2645	15.022	19.1153	16.8855	18.8717	0.925821	0.00804974
Rel	1.0477	0.687468	0.794105	2.71891	2.53596	1.75581	0.925687	0.00807842
Klhdc3	43.6123	46.1763	43.594	49.9126	52.8485	54.5396	0.925261	0.00817007
Prickle1	12.5401	16.3221	16.4861	27.5795	39.5892	31.4293	0.924957	0.00823592
Rnf138	8.7299	7.99005	6.79801	10.6643	11.1357	10.8823	0.924926	0.00824256
Zfp213	5.67857	5.74794	5.19356	6.77013	7.07312	7.62248	0.924757	0.00827937
Zfp800	3.20744	2.99276	3.28525	5.66034	4.93614	4.3292	0.924422	0.0083522
Cdpf1	0.899497	0.836563	0.698964	1.76044	1.45065	1.29678	0.924403	0.00835633
Arfgap2	37.204	35.9708	35.6395	45.9329	42.3037	47.8316	0.924349	0.00836821
Zcchc11	2.11086	2.08543	2.64171	3.76422	3.9181	3.16206	0.924093	0.00842412
Vps33b	15.7588	14.4581	15.3503	21.4229	19.7699	18.3188	0.924003	0.00844382
Mettl13	13.1896	10.6459	13.7292	19.438	17.5947	19.8298	0.923978	0.00844936
Nelfb	37.1408	36.6682	39.2558	46.4296	48.9865	53.5396	0.923919	0.00846239
Rnf34	14.6055	13.9663	13.9396	15.9471	17.059	15.9882	0.923648	0.00852185
Snapc5	8.70816	10.0278	11.6421	16.6191	14.3282	14.4397	0.923583	0.00853627
Lats2	17.4335	16.4091	17.0285	27.1429	29.5513	22.5886	0.923558	0.00854169
Sap30bp	18.7672	18.2988	17.9467	24.1508	23.1298	27.0404	0.923029	0.00865877
Nhlrc1	1.64983	1.66783	1.78642	2.84683	3.82055	2.91627	0.92288	0.00869201
Rbak	1.69571	2.21348	2.48324	4.00879	5.44732	4.05816	0.922845	0.00869969
Tnfaip3	2.47372	2.20533	2.77325	7.14067	11.5257	8.16212	0.922778	0.00871471
Ppil2	39.1654	35.6068	36.7005	44.4901	45.4618	42.5302	0.922763	0.00871793
Zbtb21	2.7455	2.48608	2.68626	5.34651	4.63617	3.86314	0.922627	0.00874829
Brat1	8.4878	8.83753	7.82565	10.7557	9.90252	9.97153	0.922601	0.00875397
Pim2	0.672025	0.866178	0.670813	2.09824	1.56859	1.39863	0.922032	0.00888145
Mapk8	4.41308	4.61393	4.88957	6.89393	7.74501	6.04108	0.922014	0.00888566
Acp6	2.71202	3.03062	2.6183	4.26085	3.54536	4.18535	0.921571	0.0089855
Exog	6.83226	5.39291	7.22585	10.4987	10.6112	12.5078	0.921521	0.00899672
PVT1_1	4.13556	2.72799	3.93516	6.7848	9.03005	7.34463	0.921341	0.00903749
Wdr92	5.8506	4.82124	5.50968	7.39701	8.83892	8.09886	0.92129	0.00904904
Fiz1	10.3788	9.64984	9.3775	15.2077	13.3533	12.539	0.921082	0.00909625
Fam131a	4.50157	3.95902	3.72142	6.59159	5.52317	5.86164	0.92088	0.00914239
Ppp4r3a	15.8549	15.2152	15.4854	24.9675	22.3708	19.6916	0.920821	0.0091558
Dtx3	11.2486	10.7427	9.75625	16.0242	14.4906	13.3654	0.920793	0.00916213
Zfp330	18.2424	16.9757	18.4168	21.1738	20.77	22.3056	0.920653	0.00919424
Mib2	20.4035	17.2176	18.5103	24.8176	23.7122	23.5846	0.920521	0.00922438
Gabpb2	1.42736	1.09405	1.54553	2.29555	2.4732	2.02439	0.920439	0.00924317
Edc3	10.6553	11.3474	11.4842	15.4876	16.5627	13.4728	0.920321	0.00927013
Sh3bp4	40.7632	36.2893	33.6266	50.058	55.2422	48.5041	0.920311	0.00927253
Tab1	4.96438	5.13839	6.61457	11.1436	15.1527	10.8106	0.920246	0.00928735
Mrps2	19.5231	17.4626	17.88	25.1252	22.1771	23.9602	0.9202	0.00929787
Amotl1	11.0405	8.24465	13.4223	23.1364	18.9291	19.5548	0.920192	0.00929976
Sufu	8.62645	7.98683	8.69084	11.2679	11.9132	10.0981	0.919944	0.00935689
Eif3l	189.267	183.738	193.335	209.319	209.57	220.196	0.919892	0.009369
Ino80d	1.09423	0.955527	1.23539	1.83241	1.52438	1.69211	0.919512	0.00945669
Abraxas1	3.14056	2.37862	2.77294	4.04585	4.21365	4.58182	0.91922	0.00952447
Med18	6.6976	6.44931	5.888	7.70736	7.46884	7.81654	0.918953	0.0095867
Rpp38	3.35591	3.62271	4.05365	6.95923	5.45228	7.29505	0.918503	0.00969197
BC048403	7.99961	6.94326	7.27985	9.46207	10.4073	9.31499	0.918381	0.00972068
Rbm22	37.3098	35.2651	39.7594	48.9878	48.5347	43.6946	0.918278	0.00974492
Ccm2	16.2553	16.2497	15.4655	17.2227	17.3804	17.6402	0.918082	0.00979087
Ppp1r21	11.3553	11.131	11.0226	13.6204	16.0672	14.2649	0.917816	0.00985376
Garem1	2.38095	1.6367	2.42076	4.23457	4.60287	3.48313	0.917771	0.00986438
Ybey	3.16812	2.20669	2.68975	4.35891	4.08098	4.33495	0.917756	0.00986796
Per1	2.44486	3.53327	2.92593	6.55699	9.42646	6.37588	0.917487	0.00993171
Ppif	6.15038	6.79065	5.51667	9.33106	7.99087	9.49536	0.917294	0.00997744
Ppp2r5a	34.3656	33.4764	32.1514	41.2449	38.8012	37.3869	0.917156	0.0100104
Nol12	9.86761	8.83902	8.31642	15.426	12.6055	15.8547	0.917132	0.0100161
Rnd1	6.36941	7.29739	5.38352	10.5158	14.9371	13.2879	0.91699	0.0100499
Kansl3	10.1389	9.64842	9.01896	19.6389	19.0083	13.9096	0.916937	0.0100626
Mid1ip1	8.46422	5.76983	5.9125	12.7726	11.0291	12.0773	0.916909	0.0100692
Rfxap	12.4163	12.3855	12.8647	17.1399	15.7065	18.912	0.916875	0.0100775
Ccdc134	1.09653	1.32911	1.21312	5.1466	7.9179	4.47902	0.916637	0.0101345
Ythdf1	26.3614	26.7372	23.9689	35.9395	36.1431	30.6183	0.916609	0.0101412
Gna13	13.9739	13.5797	13.2009	18.5641	20.6617	16.7527	0.916489	0.0101698
Pick1	3.339	2.50588	2.45648	5.29091	4.7845	4.21503	0.916454	0.0101784
Dpagt1	22.8708	20.1047	19.2351	28.7338	27.7329	25.7736	0.916432	0.0101837
Tfap4	3.43936	2.71371	3.68897	4.67379	5.09415	5.05944	0.916357	0.0102016
Eif2a	12.7525	12.929	12.7918	15.7873	14.1338	15.054	0.916077	0.0102692
Eif2ak3	2.97381	3.64767	3.96816	10.5089	13.7981	8.01232	0.916044	0.0102771
Eif4ebp1	96.4681	104.261	100.011	175.717	171.916	228.827	0.916016	0.0102838
Gdf15	31.8709	28.8201	27.7001	86.9717	79.5152	121.863	0.915902	0.0103112
Pgam2	0.150712	0.0287782	0.163189	0.420338	0.35316	0.321191	0.915817	0.010332
Cyp4f17	1.05315	0.717204	1.07655	1.65289	1.94795	1.58523	0.915725	0.0103542
Edc4	11.994	11.3082	12.4429	14.6297	15.0928	13.5737	0.915589	0.0103871
Fgf21	0.159027	0.614911	0.150668	4.91143	10.2186	7.11715	0.91553	0.0104015
Mef2d	8.82009	9.23756	8.73036	12.29	12.253	10.3543	0.915426	0.0104267
Taf1a	4.70103	4.61896	5.47683	8.69855	12.8896	10.5735	0.915364	0.0104418
Kctd18	1.58335	1.20084	1.66614	2.53544	2.44953	2.1268	0.915315	0.0104536
Vars	58.6015	57.3154	63.6269	72.6479	83.0397	83.7299	0.915256	0.0104679
Kifc2	0.513275	0.683615	0.507139	0.90313	0.992267	0.793058	0.915201	0.0104814
Ets2	12.4945	9.39217	8.69926	34.3125	26.4294	21.4679	0.915179	0.0104867
Gmeb2	4.02451	4.28104	4.27041	5.53712	5.68667	4.80993	0.915164	0.0104903
Cxxc1	25.7874	29.6642	32.8128	39.2933	39.413	36.7206	0.915103	0.0105053
Eral1	11.998	12.1431	12.7198	18.3977	15.2288	16.0338	0.915069	0.0105137
Dnajc1	14.1833	15.9674	15.481	17.2527	17.5346	17.9433	0.915032	0.0105226
Clk3	21.3669	20.3492	20.594	37.5485	28.4049	32.6797	0.914584	0.0106323
4930590J08Rik	0.065906	0.160455	0.107044	0.251392	0.246133	0.201906	0.914575	0.0106345
Lonp1	75.6172	68.8321	77.4526	88.7052	96.1447	98.7067	0.914493	0.0106547
Jdp2	48.5207	69.027	64.6856	117.705	150.885	178.832	0.913872	0.0108077
Slco4a1	0.147415	0.0977801	0.0840104	0.43533	0.272713	0.330702	0.913837	0.0108163
Pdlim4	62.3762	78.494	63.2238	92.3895	113.247	112.34	0.913458	0.0109101
Pdp2	2.56442	2.10272	2.51358	3.22964	3.3728	3.06748	0.913398	0.0109251
Zfp142	5.86181	5.75585	5.57611	10.3473	10.3746	7.68327	0.913256	0.0109605
Zfp326	7.83845	7.85978	9.1935	10.9383	10.4178	10.1175	0.913217	0.01097
Uap1	12.8358	14.088	15.8061	19.0764	22.6953	19.4117	0.913058	0.0110097
Pex1	3.2837	3.14474	2.99031	4.21586	4.09394	3.63662	0.913051	0.0110114
Rabep1	16.875	19.4911	19.2244	22.9102	21.8646	21.5937	0.912974	0.0110307
Klhl25	4.32011	4.10514	3.86277	5.55686	6.15249	5.06294	0.912663	0.0111087
Slc5a6	5.31043	5.5993	4.42935	6.68941	6.69342	6.59592	0.912583	0.0111286
Slc25a25	6.12086	4.009	4.51029	10.6853	9.21501	8.17306	0.91219	0.0112272
Nupr1	56.3118	64.2923	54.6261	150.905	136.257	208.022	0.912134	0.0112414
Hemk1	9.65163	10.3658	7.82024	13.2751	16.9739	15.336	0.911993	0.011277
Klc4	14.1488	12.1555	11.9502	16.5565	16.0988	16.7466	0.911975	0.0112816
Slc35c2	12.2337	12.3194	11.0591	14.0151	13.5791	13.7135	0.911836	0.0113168
Zfp655	11.4961	10.1932	11.8225	21.8855	24.9052	16.937	0.911284	0.0114568
Slc25a28	9.16521	8.42505	7.77961	15.5805	12.5056	16.8661	0.911214	0.0114744
Toe1	4.42015	5.09341	4.56477	6.80319	8.94695	9.20226	0.910833	0.0115718
Tmem67	2.62406	2.2855	2.44647	3.49095	3.15405	3.02472	0.910722	0.0115999
Spty2d1	7.15814	7.3847	7.92334	12.3666	14.0425	10.1601	0.910288	0.0117113
Mier3	4.32458	4.18689	4.04264	6.87503	5.61061	5.58838	0.910271	0.0117158
Usp37	3.71948	4.29819	4.75082	6.03579	6.44653	5.38723	0.910142	0.011749
Rbm18	18.3476	17.8298	18.8189	19.5917	20.0718	20.0616	0.910092	0.0117617
Ern1	5.1791	4.7409	4.48773	14.73	21.3916	12.5015	0.910071	0.0117673
Cx3cl1	15.1227	10.8351	7.19279	27.1395	40.99	41.6018	0.910016	0.0117813
Capn10	3.44558	4.0488	3.683	5.16363	5.8905	4.70711	0.9099	0.0118113
Fam241b	7.54342	7.46394	5.68507	10.9694	12.391	14.4778	0.909889	0.0118142
2610008E11Rik	3.88163	4.44154	3.8625	7.42421	8.41071	5.79592	0.909849	0.0118244
Dkk2	0.0332836	0.0533859	0.0144156	0.0786313	0.0818925	0.0851194	0.909683	0.0118674
Stk40	9.27453	8.20708	6.53921	17.6478	14.8695	12.6059	0.909441	0.0119299
Pitx3	0.0279671	0.0320417	0.0151412	0.110119	0.0860145	0.149006	0.909414	0.0119371
Sepsecs	5.84158	5.93181	5.43301	9.46668	7.93211	7.46962	0.909247	0.0119803
Rdh14	13.7585	12.5576	13.5326	16.4184	15.278	16.7575	0.909027	0.0120377
Mindy1	17.2056	19.9947	18.2798	21.4398	22.171	22.782	0.908751	0.0121096
2610318N02Rik	1.22622	1.66186	1.24678	2.41408	2.29958	1.88028	0.90865	0.012136
Etv3	5.253	4.70053	5.31524	8.84393	9.22798	6.82317	0.908582	0.0121538
Pi4kb	23.9529	21.2094	19.7959	30.7253	31.3449	26.9867	0.908274	0.0122346
Nfkbib	17.9365	15.514	15.1016	26.4924	22.5651	28.7504	0.907976	0.012313
Srfbp1	14.2144	12.5256	16.2082	19.0879	22.0051	20.7564	0.907923	0.012327
Casp7	2.36581	2.75784	2.84133	4.02711	3.37709	4.13922	0.907861	0.0123433
Oraov1	4.20043	5.03683	4.93702	6.85553	6.05295	7.43279	0.9077	0.0123858
Phf10	53.0275	54.2531	53.2992	60.513	68.4053	62.3819	0.907641	0.0124013
Fas	17.6207	18.2018	19.4138	24.8021	32.2615	27.3041	0.907141	0.0125337
Cxcl1	11.8189	10.0036	11.3348	26.2122	37.685	43.9504	0.907006	0.0125698
Trp53	86.488	84.8392	77.3432	108.75	96.7673	107.937	0.906699	0.0126514
Gpcpd1	9.48354	8.47628	10.7316	16.8412	20.6535	14.6702	0.906646	0.0126658
Tmub2	39.1784	37.5197	36.99	43.3911	41.3419	44.0272	0.906579	0.0126835
D3Ertd254e	1.83911	2.03575	2.00821	3.76466	2.93957	2.8086	0.906536	0.0126951
Tigd2	6.13435	5.37018	4.97314	7.53253	7.22873	6.93053	0.906372	0.0127389
Tti2	16.8493	14.0462	12.9606	21.2508	20.1803	22.7847	0.906336	0.0127486
Ubxn2b	4.53676	4.31066	3.99539	5.64876	5.04615	5.62068	0.90629	0.0127608
Dctn4	54.0225	44.3435	53.547	80.4258	75.0038	65.683	0.906287	0.0127618
Epc2	6.15007	5.89256	6.04669	11.7604	9.46771	8.54431	0.906186	0.0127888
Cox10	6.2781	5.75898	6.69304	7.58196	8.62753	8.4728	0.906072	0.0128193
Plekha1	11.1895	13.38	13.6142	17.8486	22.6945	18.3807	0.905752	0.0129055
Bckdk	34.6321	30.3174	29.6418	39.645	38.744	39.0232	0.905701	0.0129191
Gfm2	9.38924	9.58656	9.79778	14.1173	16.1858	12.2414	0.905431	0.012992
Man1b1	15.1932	15.8206	18.2055	20.9188	25.4318	24.2426	0.905409	0.0129981
Gpank1	21.9977	18.0954	18.7517	28.7913	25.2714	28.3691	0.905312	0.0130243
Zc3h8	7.17549	8.94548	8.24362	11.3012	12.6534	10.238	0.905253	0.0130402
Sra1	3.97448	5.33079	4.8897	6.68468	7.52695	6.21398	0.904984	0.0131131
Wars	33.8744	29.9252	33.9305	41.6578	41.4189	38.0151	0.904504	0.0132437
9130011E15Rik	7.51893	7.36573	7.43866	9.98096	10.6209	8.66449	0.904333	0.0132905
Nmd3	33.5955	29.0104	31.0835	39.6032	42.0544	45.9897	0.904245	0.0133145
Etf1	77.4186	68.9866	70.2956	84.1852	86.2659	85.6015	0.904083	0.0133589
Pdss2	6.54547	6.4208	5.84823	7.60117	8.39261	7.4306	0.903602	0.013491
Prcc	32.0338	30.2321	30.9105	38.3039	34.5084	37.0307	0.903456	0.0135311
Golga1	8.89835	9.32509	11.0202	14.2573	13.625	12.0783	0.903376	0.0135533
Shmt2	86.8598	92.6605	95.9274	107.504	112.147	122.138	0.903179	0.0136078
Pim3	10.7127	10.1295	7.95916	13.3551	13.9148	12.9615	0.90313	0.0136213
Kdm4a	16.4284	16.3751	17.945	29.3285	36.9334	25.5024	0.903074	0.0136366
Insr	3.52222	3.41709	3.96596	7.66667	8.17124	5.37972	0.90302	0.0136515
C2cd2l	5.49151	5.75946	5.53199	6.50826	7.48442	6.6377	0.902972	0.0136649
Gatb	8.65299	9.37121	9.17711	12.3862	13.0126	15.666	0.902782	0.0137175
Sel1l	21.7846	28.3663	32.9961	48.1467	67.9785	51.0001	0.902367	0.013833
Vezf1	16.1447	13.4786	15.9471	30.2161	23.7447	22.6728	0.902051	0.0139211
Trim23	11.6935	11.0515	12.3063	13.8683	16.1339	14.9147	0.902013	0.0139317
Smg9	4.35592	5.16013	6.37649	10.0118	7.78543	10.1394	0.901741	0.0140079
Srek1	6.71928	7.32776	7.67285	11.2695	9.29793	9.34008	0.901694	0.0140212
Pla2g12a	15.0614	19.2166	13.2589	23.5559	31.7337	28.9813	0.90132	0.0141261
Zfp689	3.46597	3.07164	4.07301	5.73979	6.9423	5.20317	0.901281	0.0141371
Fitm2	5.45255	5.04287	5.1716	8.39917	10.6982	7.71728	0.901111	0.0141849
Nudt6	7.58182	7.40213	7.13928	9.27863	8.45244	9.72313	0.901096	0.0141894
Sf1	55.7885	65.2438	69.3465	79.5774	86.8036	78.4167	0.900951	0.01423
Taf5l	5.51654	4.89862	5.34368	7.58702	8.64835	6.73213	0.90091	0.0142418
Trim35	44.6704	38.2766	37.7359	63.8377	54.3628	53.4371	0.900883	0.0142495
Mfsd11	15.2586	15.6643	12.4318	20.5242	21.0943	18.0618	0.900723	0.0142946
Pdia4	173.658	232.233	193.405	276.492	320.202	266.772	0.900579	0.0143355
Nkrf	2.42878	2.20092	2.44426	3.32992	3.08343	2.79139	0.900545	0.014345
Zmat1	1.21683	1.22372	1.55912	2.7882	2.85137	1.95215	0.90054	0.0143464
Dgcr14	9.17295	9.21289	10.6676	12.6465	13.2432	11.5053	0.900398	0.0143867
Tbc1d10a	48.9634	48.0882	50.1033	51.8969	54.5635	53.427	0.900276	0.0144214
Eefsec	11.8549	11.1371	11.1148	14.747	13.3896	13.0531	0.900225	0.0144359
Fam35a	6.81031	6.93668	7.43922	8.74115	10.4143	8.90417	0.900175	0.0144501
Obsl1	24.8792	27.9314	28.3904	30.9148	31.8407	31.1838	0.90013	0.0144629
Srsf5	33.8306	30.407	28.7375	44.2071	38.9055	39.1043	0.899787	0.0145607
Cdk17	11.0031	9.46076	10.3199	15.6339	16.0813	12.7858	0.899703	0.0145848
Cirbp	21.7575	20.2215	18.1865	32.386	26.3735	33.3032	0.899235	0.0147189
Unc119b	29.4671	30.5007	29.3835	39.5819	49.7218	40.0255	0.899188	0.0147323
Tpp2	13.6381	13.4776	15.2087	20.2541	20.9685	16.8995	0.898623	0.0148949
Mob3a	38.6102	40.133	44.6912	51.501	52.7085	59.5661	0.898616	0.0148971
Pyroxd1	8.30069	7.80054	8.13256	10.4913	9.20023	10.4217	0.898565	0.0149117
Brd3	25.7493	25.2583	26.8345	30.6062	29.539	28.031	0.898563	0.0149122
Mcfd2	53.2789	50.6573	53.452	65.6138	70.4025	79.7174	0.898416	0.0149549
Manf	171.383	209.834	180.147	605.859	520.058	880.47	0.898287	0.0149923
Tnfaip8l3	7.14021	6.3213	7.86522	9.08234	10.593	10.4575	0.89827	0.0149971
4930453N24Rik	17.434	15.318	16.9482	20.7995	24.209	25.1987	0.898122	0.01504
Cep89	5.23555	4.96892	4.72416	6.42933	5.72423	5.97477	0.897901	0.0151041
Crebbp	5.44437	5.87229	6.02864	10.7895	14.2441	9.33036	0.897642	0.0151795
Nars2	5.27272	6.17919	6.10125	6.90816	7.1131	7.54741	0.896782	0.0154312
Ctu2	7.4759	6.54033	7.65439	13.5306	12.1033	17.2476	0.896661	0.0154667
Fam45a	23.133	22.6946	20.8295	30.2643	29.11	35.5932	0.896589	0.0154877
Zmym6	2.80629	2.48339	2.24357	5.25253	4.56515	3.60126	0.89655	0.0154994
Tbc1d22b	4.29002	3.65836	3.89299	7.39013	6.05628	5.48045	0.896514	0.0155099
Nufip1	18.4597	15.9521	17.1057	26.2332	22.5324	28.5824	0.896457	0.0155266
Zfp263	3.658	3.57388	3.8758	7.44458	7.72048	5.16532	0.896443	0.0155307
Brd1	8.40515	8.58728	9.41127	12.4402	16.0572	12.5025	0.896013	0.0156578
Ing3	4.15638	4.68948	4.25589	7.4801	5.8755	5.92133	0.895843	0.015708
Cmtr2	4.10938	3.62437	3.89339	5.71002	7.08446	5.38015	0.89566	0.0157622
Akap8l	36.0678	35.5656	33.7177	55.0668	44.137	46.3561	0.89565	0.0157651
Stard3	33.5981	28.7834	28.366	38.8051	45.4654	40.5048	0.895567	0.01579
Mocs3	14.1502	11.4646	12.0465	16.6413	16.494	18.1027	0.894861	0.0160003
Trim66	0.0347085	0.105094	0.110062	0.190352	0.304995	0.227192	0.894841	0.0160062
Zfp786	0.0930919	0.319965	0.231838	0.522325	0.449915	0.426548	0.894807	0.0160165
Mtf1	4.07918	4.64576	4.66592	5.37966	5.22253	5.04966	0.894673	0.0160564
Orc2	15.3321	17.2966	17.0284	18.6602	20.6024	20.3696	0.894534	0.016098
Kat7	15.6517	14.005	14.7755	21.5033	18.9562	17.9234	0.894522	0.0161015
Cdk10	6.61237	7.33762	9.28384	11.6624	12.9338	15.241	0.894363	0.0161495
Tnpo1	24.5628	22.5881	23.2275	30.1387	29.5378	26.3345	0.894336	0.0161574
Cops7b	12.2294	10.1491	11.9928	14.6287	14.4072	14.2486	0.894325	0.0161607
Jak2	33.6634	28.3035	32.0273	49.1928	54.4694	40.8928	0.894314	0.0161641
Farsa	29.4195	29.25	32.3577	39.37	36.9863	43.9152	0.894122	0.0162218
Mark3	29.4978	27.8269	31.0664	37.6665	33.9555	34.6501	0.894078	0.0162349
Ube2q2	30.0319	28.8698	28.3646	33.1621	37.3415	33.8455	0.894048	0.0162442
Ints10	15.155	14.8465	15.7506	16.342	17.1077	17.1829	0.894011	0.0162552
Glb1	32.9855	34.0854	36.1882	38.3611	42.3888	42.1455	0.893853	0.0163029
Dcaf6	14.42	15.4044	14.4714	18.6159	18.7752	16.2636	0.893788	0.0163224
Appl1	9.15704	8.46913	8.91348	9.85311	10.6126	10.0392	0.89356	0.0163912
Gm17949	2.66649	3.1575	3.03258	3.81387	4.56045	3.7567	0.893454	0.0164232
Osbpl6	5.46296	5.30035	5.76127	6.59496	6.11102	6.20885	0.893182	0.0165058
Bag5	24.5848	22.3034	23.1568	33.5939	31.0462	27.4729	0.89301	0.0165578
Creld2	60.0779	73.8737	64.6071	114.219	131.043	170.598	0.892629	0.0166738
Bbs10	1.02188	1.216	1.11717	1.36063	1.52262	1.33613	0.892598	0.0166832
Rspo3	3.18865	3.98422	3.33678	5.40334	4.61666	5.9746	0.892545	0.0166996
Bcl10	10.7233	10.0376	9.81904	13.2343	12.9087	15.3717	0.89249	0.0167162
Csnk1g3	14.192	16.1419	15.5341	17.7011	20.4961	18.7961	0.892251	0.0167893
Casp2	3.32042	3.05089	3.5526	4.59531	4.22931	3.92353	0.892232	0.0167952
Zxdc	8.10773	7.95541	7.05142	12.5443	14.6282	10.3609	0.892032	0.0168564
Tgs1	8.58507	8.75757	8.82759	9.90309	10.0251	9.18198	0.892022	0.0168593
Rab20	4.25163	5.40594	2.32889	8.50158	9.37674	6.89342	0.891893	0.0168988
Polr3f	15.547	15.5842	17.3685	20.2302	20.4534	18.2075	0.891807	0.0169255
Zfp667	0.266804	0.395875	0.430971	0.598455	0.522706	0.559282	0.89153	0.0170106
Cpsf7	9.62904	8.89375	9.74815	14.8982	16.3506	11.9519	0.891326	0.0170735
Hsd17b14	1.45529	2.04103	1.9833	2.88977	2.46943	3.10147	0.891143	0.0171298
Mtmr3	14.6092	14.1698	14.491	20.404	25.5218	19.3445	0.890844	0.0172223
Kcmf1	27.9076	26.3023	26.0905	31.5305	35.045	37.3883	0.890528	0.0173203
Nrf1	7.25117	7.38788	7.75962	10.909	10.0596	8.67257	0.890456	0.0173425
Tert	9.28174	9.13725	10.1531	10.7207	11.7307	11.4408	0.89006	0.0174657
Klhdc10	12.159	11.3713	13.0517	16.7925	22.1466	17.8707	0.889977	0.0174916
Gdap2	13.2377	14.594	13.7154	16.5166	20.5761	18.7919	0.889456	0.0176545
Rab24	23.0021	19.3749	19.3762	30.7422	26.5956	32.654	0.889381	0.0176779
Pdik1l	1.72417	1.89917	2.3378	3.4901	3.67307	2.66592	0.889381	0.017678
Azin2	12.9481	14.6972	9.06547	22.7376	23.5723	17.5979	0.889265	0.0177144
Ankzf1	13.3357	12.197	12.1682	21.3273	17.6695	16.2787	0.889196	0.0177362
Strip2	0.337859	0.540778	0.661722	0.821656	0.934321	0.99534	0.889084	0.0177714
Arl13b	6.91571	6.97101	6.72186	7.7408	9.07849	8.67013	0.88904	0.0177852
Zfp597	0.894604	0.87155	1.27838	2.22849	4.01615	3.17758	0.889018	0.0177922
Abraxas2	16.0941	14.1168	14.1145	17.4329	18.96	18.8629	0.888994	0.0177994
Tmem41b	14.8984	13.4773	10.812	18.6726	18.1985	20.8615	0.888386	0.0179912
Tle1	2.19087	1.70057	1.77919	3.7471	2.89259	2.87149	0.888081	0.0180879
Rnf40	37.2283	34.6263	35.6489	44.5554	40.3085	40.9071	0.887925	0.0181373
Zfp628	2.78047	3.2903	2.82095	4.46916	4.34437	3.53103	0.887397	0.0183053
Larp6	10.8631	10.4098	9.70083	13.7231	15.9498	12.7364	0.887321	0.0183294
Tmem171	0.361141	0.434445	0.371488	0.586564	0.714029	0.519515	0.887158	0.0183815
Ddx31	3.64209	3.67306	4.55652	5.34802	4.99429	5.1367	0.88684	0.0184833
Lipt1	5.19206	5.28368	4.16683	9.30478	7.46091	10.9187	0.886758	0.0185095
Rnf139	12.3509	9.62225	10.8854	14.5328	14.5886	14.1036	0.886345	0.018642
Ovca2	16.4165	16.7828	16.3809	25.3584	19.8631	22.3105	0.886342	0.0186429
Polr1a	7.81045	7.347	7.92486	10.8332	10.936	8.88325	0.886257	0.0186705
Engase	2.24576	2.0766	1.886	2.61099	3.23206	2.87354	0.88624	0.0186759
Stx6	20.7208	17.8942	17.619	23.2759	27.3578	27.4357	0.886122	0.0187138
Ngly1	11.3262	10.2733	11.0125	12.4436	13.2586	13.9375	0.886041	0.0187401
Srsf6	24.4332	24.8088	25.6541	30.1842	27.9113	32.1215	0.885778	0.018825
Cacnb1	2.64788	3.2617	2.70382	3.53268	4.26134	3.95915	0.885545	0.0189001
Cep78	4.61568	3.69723	5.42136	7.02702	6.99479	8.41962	0.885517	0.0189093
Bcl2l13	16.0793	13.5636	13.7372	17.6549	18.7232	19.0673	0.885486	0.0189193
Tmem222	17.2729	15.8835	15.425	28.3937	23.1217	32.8921	0.885381	0.0189533
Ppm1d	8.63229	7.7765	7.86169	10.2899	10.7859	9.25722	0.885353	0.0189625
Smap2	34.3452	34.4425	33.5437	40.693	41.5686	36.6176	0.885225	0.0190041
Helq	3.3354	3.15927	3.23746	4.95886	3.96861	4.21009	0.884021	0.0193967
Hrh1	1.71681	1.93988	1.73104	2.82178	2.85807	2.15669	0.883759	0.0194825
Kif9	1.89501	1.88703	2.08066	3.73074	3.22147	2.55713	0.883709	0.019499
Stag1	6.92347	6.29517	7.38345	9.03737	8.67666	7.95106	0.883623	0.0195273
Ptp4a1	156.753	145.788	154.572	167.206	172.868	178.75	0.883453	0.0195832
Atg16l2	5.89808	4.3358	4.63176	7.16317	9.1805	7.89365	0.88342	0.0195941
Smyd5	15.7712	18.3386	17.8313	19.8621	22.3806	22.5444	0.883416	0.0195955
Cxcl2	3.12231	1.90785	2.95508	7.92276	7.23517	11.9282	0.883347	0.0196182
Eif3c	232.643	201.727	207.196	274.71	252.795	257.091	0.883306	0.0196317
Slc2a6	1.47577	2.36005	2.44685	3.70738	5.57896	6.06088	0.883224	0.0196588
Trim41	17.3585	17.4185	16.3426	22.2711	24.8063	19.8528	0.883143	0.0196856
Slco5a1	0.0720871	0.0825898	0.0682983	0.443498	0.554271	0.230444	0.883054	0.0197149
Ric8a	37.6095	34.538	35.3219	41.6351	48.7294	48.6408	0.882876	0.0197737
Fam192a	26.2094	24.0379	23.2072	31.9243	28.2505	31.9473	0.882839	0.0197861
Id4	42.2676	32.2174	30.9309	49.7141	52.192	49.6022	0.882797	0.0197997
Nfkbie	4.38294	2.51076	3.19246	8.57682	6.62787	10.4287	0.882746	0.0198166
Zfp513	7.01611	7.2903	7.7653	12.2009	9.16141	11.6837	0.882689	0.0198356
Rab40c	13.8686	12.9742	13.5596	17.1972	15.6897	18.6435	0.882619	0.0198587
Tmem168	13.0209	12.0632	12.1507	16.2721	19.5292	15.5714	0.882456	0.0199128
Mkrn2	13.5004	11.7356	12.3337	14.9743	17.3598	17.4423	0.882416	0.0199261
Tnip1	36.7915	37.4117	31.9893	46.0557	55.843	45.6407	0.882277	0.0199724
Telomerase-vert	0.0580828	0.332726	0.188674	0.457395	0.459353	0.557028	0.882149	0.020015
Rps6ka2	2.43285	2.16248	2.53277	3.21684	4.47783	4.11335	0.882076	0.0200393
Coa7	2.78476	2.0276	2.76169	3.86844	4.02507	3.38338	0.882072	0.0200406
Tifa	9.24734	6.00982	6.10144	18.0777	14.0374	12.2279	0.881869	0.0201081
Zfp523	5.66617	4.82644	5.04159	6.6284	7.3459	6.28279	0.881866	0.0201091
Cnst	4.28774	4.12735	4.03324	6.7213	11.041	9.76899	0.881617	0.0201923
Tob2	12.7374	13.1239	13.121	19.9041	18.2958	15.1695	0.881498	0.0202319
Rasal3	0.0167741	0.00640602	0.00605429	0.0495354	0.0343933	0.0655389	0.881481	0.0202376
Ippk	8.37052	7.05528	9.90241	13.5781	11.4823	12.1196	0.881231	0.0203216
4921524J17Rik	10.9537	10.7492	10.0916	13.9988	12.7154	15.5683	0.8812	0.0203318
Fndc3a	10.5305	11.2826	11.0493	14.3784	18.8675	15.0295	0.880809	0.020463
Coasy	21.1669	16.9841	15.4463	28.4231	24.5229	25.3501	0.880593	0.0205359
Rmnd1	25.2099	25.7425	25.487	31.5186	29.6702	35.3767	0.880509	0.0205641
Dennd6a	2.64904	2.60332	2.34741	3.69175	3.35162	2.97102	0.880405	0.0205992
Zfp653	1.29832	1.58175	1.35631	1.94402	2.05679	1.666	0.880341	0.0206207
Frs2	9.371	8.6878	8.41519	12.7831	13.9778	10.646	0.8801	0.0207022
Pcgf1	7.58793	7.65506	5.81976	12.2413	10.5573	14.8684	0.880004	0.0207347
Slbp	15.2734	16.7758	17.9429	21.046	21.7898	25.5352	0.879482	0.0209116
Tmem242	31.2977	29.9617	26.1734	39.381	36.5248	44.1331	0.879397	0.0209404
Sympk	52.7621	49.4371	52.9711	57.3113	60.6382	56.6911	0.879031	0.0210652
Arf2	17.9391	18.7839	21.096	24.4631	26.6083	30.5998	0.878987	0.0210801
Jund	126.824	114.506	100.942	189.727	171.935	144.17	0.878898	0.0211105
Hgh1	13.883	13.8805	15.9356	17.8497	22.5663	20.6347	0.87879	0.0211472
1190007I07Rik	24.5588	24.9329	25.2157	27.5782	29.6454	31.6688	0.878694	0.0211803
Ahrr	3.06057	1.82947	2.04807	11.5269	9.91412	5.35784	0.878681	0.0211847
Mark2	10.0011	11.7658	11.1854	14.7713	14.3656	12.4286	0.878498	0.0212473
Cyp1b1	16.2325	9.28041	16.1103	46.0511	40.6166	25.4078	0.878486	0.0212513
Rnf215	19.3945	19.8522	19.6453	22.8192	20.7436	22.3331	0.878472	0.021256
E130309D02Rik	22.8633	19.2074	18.2649	31.8161	25.7124	30.6649	0.87839	0.0212841
Cxcl10	4.73407	5.62719	4.3571	14.0772	16.4492	25.3488	0.878069	0.0213945
Utp15	11.6821	7.9508	9.89346	15.4245	17.124	13.8133	0.878027	0.0214086
Dnmbp	3.14744	3.72694	3.3249	5.51005	5.70297	4.1412	0.877802	0.021486
Mex3b	4.00157	2.82538	2.88617	5.0775	7.03845	5.75144	0.877692	0.0215241
Tmem140	11.0744	14.0683	8.50768	20.1622	22.1998	15.9118	0.876422	0.0219635
BC037034	4.27962	4.01451	4.15967	6.46725	6.19022	4.89089	0.876376	0.0219796
Ttc27	15.2652	13.0585	15.4821	17.5254	18.2802	19.0626	0.876256	0.0220214
Isoc2b	1.50588	1.25083	1.38597	3.46496	2.53075	4.31248	0.876245	0.0220251
Nfe2l1	117.872	132.49	132.199	163.863	198.422	158.053	0.876183	0.0220467
Mob2	24.4568	25.578	23.9338	30.6958	28.3019	33.7152	0.876161	0.0220545
Pitpnc1	6.78566	5.76574	4.77919	16.4654	14.0098	9.34054	0.8761	0.0220759
Fbxo9	12.0886	11.7347	13.9351	16.233	16.9245	14.6594	0.875893	0.0221481
Zbtb14	3.35453	3.41866	3.50363	4.4012	4.36315	3.73149	0.875767	0.0221921
Tmem57	16.7099	17.6957	16.9105	20.6324	22.7117	19.0544	0.875637	0.0222374
Larp4b	13.9991	16.6046	16.366	28.3019	26.1004	19.5578	0.875612	0.0222462
Smad1	20.4506	21.0048	18.3698	30.4677	34.0079	24.5953	0.875593	0.0222528
Tmem185b	30.1758	25.9417	27.5524	36.6017	36.6188	32.1081	0.875534	0.0222734
Zbtb17	11.356	11.3139	11.7464	15.8763	13.5406	13.4172	0.875384	0.022326
Xrcc3	0.947342	0.983121	1.04807	1.60151	1.25472	1.71171	0.875155	0.0224065
Lman2l	19.3512	17.3548	17.3466	25.3623	22.5536	21.2224	0.87503	0.0224504
Nop2	42.3476	37.5565	46.2906	52.9879	51.9129	57.2869	0.874897	0.0224971
Akirin2	79.5008	62.7893	65.2514	104.851	88.204	101.58	0.874812	0.0225271
Mrpl10	45.1311	48.8804	45.4557	50.6912	55.1801	51.8385	0.874721	0.0225593
Shq1	6.30207	5.35854	6.61901	8.29391	7.38881	8.23618	0.874619	0.0225951
Gmfg	1.64009	2.5725	2.53696	3.19044	3.32848	3.68255	0.87445	0.0226545
Snapc4	1.02796	1.0104	1.0644	2.05694	1.93494	1.34079	0.8739	0.0228492
Gabpb1	8.25127	6.52992	8.30919	10.0657	10.4504	11.5016	0.873883	0.0228554
Usp36	4.92729	4.65786	4.88371	11.6022	18.2351	10.3528	0.873712	0.0229159
Txlna	13.316	12.2259	14.774	18.5388	21.5516	16.8209	0.873522	0.0229833
N4bp2l2	10.94	10.8494	11.453	13.4213	15.0546	12.5685	0.873503	0.0229902
Zswim3	6.44254	6.88456	6.64461	8.16568	8.34999	7.18205	0.873459	0.0230058
Prkab1	24.4422	26.2687	24.2956	31.0184	30.59	27.0317	0.872947	0.0231884
D1Ertd622e	6.29555	6.83721	6.72802	7.63453	7.81041	8.78844	0.872713	0.0232717
Ncbp3	14.8538	16.0844	17.3452	18.6238	20.8067	18.9363	0.872683	0.0232826
Parp16	9.61965	9.08639	9.47784	12.2282	11.9182	10.3259	0.872482	0.0233545
Fastkd2	6.58334	5.2187	6.27222	8.30774	7.94491	7.39973	0.872413	0.0233792
Abhd10	10.1344	8.76327	9.01136	11.3176	11.9913	13.2424	0.871868	0.0235748
Ccdc39	0.159193	0.232128	0.2455	0.308658	0.296732	0.293003	0.871336	0.0237666
Fnip1	7.80448	8.10769	7.56958	11.0001	12.9191	9.53732	0.871273	0.0237894
Zfp647	2.66898	2.16102	2.21596	4.11261	3.13262	3.44699	0.870895	0.0239262
Pcyt2	18.6574	18.378	18.481	20.3033	19.2419	19.4901	0.870751	0.0239786
Letmd1	9.6297	7.784	7.7518	12.344	12.3681	10.361	0.870716	0.0239911
Naf1	6.70337	7.19739	7.41699	9.8978	13.5191	10.1485	0.870707	0.0239944
Yipf2	13.8165	11.4129	11.2458	17.4414	15.0312	17.0717	0.870647	0.0240159
Dpf2	42.4529	39.8035	37.5576	53.6737	49.7123	45.3758	0.870604	0.0240317
Zscan20	3.28384	3.85303	4.11713	4.9267	5.43583	4.47376	0.87052	0.0240622
Ebag9	14.4351	12.3444	13.5476	19.7363	16.0737	18.8195	0.870354	0.0241228
Exo5	2.71656	1.73882	2.16812	3.42733	3.56388	3.18011	0.870316	0.0241365
BC017158	16.3991	16.2904	16.9392	18.1553	17.2582	17.6916	0.870302	0.0241414
Nubpl	4.24897	2.90128	3.38794	4.90157	5.80917	5.6044	0.870135	0.0242021
Eif3a	86.5295	85.8637	92.2472	139.164	110.214	112.35	0.870018	0.0242449
Nme6	9.4123	10.9005	10.7992	14.4877	13.6055	17.7217	0.869933	0.0242759
Hdlbp	157.993	199.173	201.017	232.994	279.349	241.742	0.869888	0.0242924
Stk24	29.3308	26.8654	23.785	33.4905	32.3567	35.4015	0.869604	0.0243962
Tnfaip2	4.81037	7.18025	6.25807	12.906	25.6548	19.2362	0.869438	0.024457
Ccdc94	5.5446	4.7575	5.15333	6.94533	6.45098	5.97162	0.869312	0.0245031
Kat5	13.0023	11.1385	11.7654	16.8351	15.0381	14.223	0.868968	0.0246292
Rita1	6.13187	6.73036	7.18052	7.98835	10.0049	8.84109	0.868616	0.0247587
Ntmt1	54.0697	50.0773	54.5574	76.9334	73.0199	97.2277	0.868559	0.0247797
Csnk2a2	28.9639	28.0026	28.4995	46.6695	36.5584	36.5663	0.868425	0.024829
Ipo5	60.6722	54.3343	60.7964	66.8082	71.805	74.8099	0.868367	0.0248504
Jmjd4	2.8297	2.48116	2.69372	3.88792	6.08791	5.117	0.868226	0.0249023
uc_338	1.14657	1.31362	2.62094	5.3924	4.47791	3.1223	0.867984	0.0249919
Cep131	3.7337	4.72909	4.89606	6.15013	7.12239	5.58465	0.867962	0.0249999
Letm2	6.80373	7.317	7.20194	9.78536	9.4756	7.87404	0.867948	0.0250052
Rubcn	7.87143	7.53676	7.43775	11.631	15.0616	10.4083	0.867601	0.0251337
Fbxl20	7.02664	7.06993	5.87097	10.6614	12.0494	8.42785	0.867435	0.0251956
Urb1	1.57212	1.70516	1.91279	2.63971	3.37856	2.35388	0.867095	0.0253219
Gtf3c5	22.0077	19.7332	21.2039	26.006	24.0009	23.6804	0.866882	0.0254013
Ppox	8.23531	6.63277	7.75921	9.57053	9.33201	10.1899	0.866642	0.0254906
Ncoa2	6.33005	7.33158	7.39656	10.0236	12.2023	8.86283	0.866457	0.0255598
Usp3	8.89717	7.70776	7.59598	12.1985	10.5708	9.86043	0.866132	0.0256813
1700088E04Rik	2.33375	2.75358	2.45153	5.24597	3.55054	3.93435	0.866126	0.0256836
Yipf6	13.1698	9.89005	11.1002	15.5816	14.7533	15.8993	0.866116	0.0256873
Dzank1	0.214424	0.14173	0.285756	0.438378	0.500042	0.34273	0.866017	0.0257245
Trmt2a	24.0646	21.9756	23.9084	32.6694	27.1813	28.7419	0.86599	0.0257348
Pde6g	0.528066	0.529377	0.309716	2.01425	1.0634	2.2039	0.865881	0.0257756
Cyb5rl	3.1943	3.00781	3.22097	3.53739	3.36832	3.57398	0.865842	0.0257901
Mmab	5.69413	5.82283	7.18464	7.65873	8.89071	8.37424	0.86569	0.0258474
Zfp964	0.666923	0.496659	1.0471	1.37864	1.39186	1.77665	0.865575	0.0258905
Ankhd1	12.9972	15.4169	14.7925	25.4643	26.2555	17.7833	0.865271	0.0260049
Synpo2	3.83078	4.08898	3.42984	7.0822	7.82514	4.95142	0.865108	0.0260667
Ankrd46	30.7707	28.556	31.0182	33.1338	33.9335	32.7785	0.864958	0.026123
Zbtb3	2.49996	2.37427	2.81379	3.22719	3.69023	4.17113	0.864909	0.0261415
Bnip1	22.7511	21.1065	23.1908	30.998	26.9326	34.4083	0.864549	0.0262777
Trim13	0.960786	1.06468	1.48375	1.73648	1.66086	1.77906	0.864491	0.0262997
Reps1	26.1686	29.5148	25.3056	36.1791	34.154	30.3678	0.863568	0.0266509
2310057M21Rik	5.67742	4.7562	6.09144	7.38361	6.7504	7.29003	0.863173	0.0268014
Birc2	7.68629	7.63609	9.23929	10.5952	9.98958	9.77977	0.863026	0.0268578
Ddx20	8.67606	8.09776	8.85984	13.429	11.9945	10.042	0.862723	0.0269739
Atpaf2	15.0835	14.008	15.6694	20.4552	19.5453	25.1872	0.862522	0.0270512
Acvr2a	4.23114	3.583	3.41163	7.64181	5.36102	5.80953	0.862293	0.0271393
Xrra1	0.323433	0.381454	0.236907	0.486926	0.468112	0.425737	0.861714	0.0273624
Wdr73	9.12316	8.89634	10.342	14.8658	11.7398	15.8564	0.861413	0.0274785
Msh6	12.8145	11.6896	13.2495	15.8756	16.6255	14.1058	0.861296	0.0275241
Noct	4.31696	5.42844	4.12711	8.45743	12.6016	7.83134	0.861232	0.0275488
Dnajc30	11.215	10.8876	13.808	15.3385	14.9206	15.2267	0.860945	0.0276601
Qrsl1	7.42175	8.36836	6.76313	8.85362	10.2152	9.47453	0.860922	0.0276689
Sirt3	2.09362	2.84839	1.95209	3.29167	3.06621	3.22244	0.860807	0.0277136
2310011J03Rik	22.241	20.6602	19.3544	27.1782	24.6443	29.997	0.860697	0.0277563
Cdk9	34.8073	28.8762	32.4595	41.6927	39.5579	37.5329	0.860626	0.027784
Itpkc	12.5248	8.60024	9.89435	15.935	14.7596	14.2521	0.860607	0.0277913
Gprc5a	0.174358	0.412007	0.460183	0.632891	0.708615	0.580603	0.860572	0.0278049
Zfp451	5.44178	6.31859	6.5966	10.2264	11.2704	7.57536	0.860551	0.0278132
Cbx4	14.5289	17.4384	16.0731	26.0689	34.838	22.6301	0.860494	0.0278353
Zcchc7	8.99858	11.4551	10.2398	13.7789	12.3186	12.3189	0.860428	0.0278612
Pex14	23.491	21.607	21.0445	26.025	25.1408	24.3468	0.860383	0.0278785
Pex13	14.0032	12.5132	11.677	16.1391	17.8522	15.095	0.860379	0.0278803
Abcc6	0.102257	0.164017	0.0553612	0.322104	0.220147	0.217926	0.860089	0.0279934
C87436	5.96296	4.7831	4.83195	6.78805	6.78379	6.44516	0.859955	0.0280456
Mapre3	39.3297	39.3886	37.287	52.2115	43.0022	49.5748	0.859002	0.0284193
Tspyl2	14.9437	11.7027	12.6978	23.8426	19.7766	17.2587	0.858991	0.0284235
Dffb	2.66667	3.90243	4.65873	5.41537	7.28585	7.66504	0.858984	0.0284263
Wdr36	17.8991	16.9544	18.2705	19.2754	21.7059	21.1134	0.858379	0.0286644
Pspn	2.62116	2.70904	2.48091	3.53645	3.25361	4.23842	0.858335	0.028682
Sgsm3	10.9285	9.69717	11.2208	14.7842	14.1474	12.108	0.85828	0.0287037
Polr1c	15.5135	11.5785	15.2096	20.6426	18.7551	23.1008	0.858223	0.0287263
Zfp882	1.56778	1.98694	2.67406	3.00458	3.38928	3.11944	0.858073	0.0287854
Mpp5	13.1771	12.52	12.8993	15.6142	14.9767	13.7255	0.85802	0.0288064
Atp2a3	0.222402	0.487925	0.389403	1.17846	2.90237	2.6825	0.857657	0.0289502
Atf6	7.5252	6.6837	8.09837	12.7876	17.6539	11.2311	0.857329	0.0290806
Zfp606	0.814184	0.433089	0.661193	1.4407	1.26055	0.981192	0.85727	0.029104
Spsb3	13.1861	10.8608	11.4928	20.1664	15.229	20.9806	0.857127	0.0291609
Ptpn14	4.96648	5.63669	6.47739	10.1323	14.3945	8.91299	0.856985	0.0292175
Ptrh2	10.7533	10.0968	10.8731	22.6823	19.2963	32.4456	0.856809	0.0292875
Fastkd5	3.64987	3.27036	3.66228	4.6977	4.03683	4.25361	0.856574	0.0293812
Ap5s1	13.1561	11.7379	11.4488	16.6585	14.081	16.9079	0.856556	0.0293886
Nudt13	2.57572	2.91977	2.84799	3.87695	4.61057	3.35457	0.856516	0.0294043
Med17	11.8583	10.281	10.8357	17.3243	13.8717	13.9977	0.856182	0.0295382
D17H6S53E	22.2512	19.1645	20.7361	30.3413	30.474	23.9881	0.856172	0.029542
Ufd1	28.6648	25.1845	27.1208	32.1309	31.0248	34.738	0.855876	0.0296606
Bcat2	26.0034	27.6508	28.4328	33.6305	34.2632	41.3912	0.855753	0.0297102
Rwdd2a	0.679377	0.755466	0.746441	1.22932	1.05351	1.59691	0.855568	0.0297845
Fam122a	12.2391	10.8006	13.9774	18.2957	17.815	14.7826	0.855399	0.0298525
Csnk1a1	99.0667	79.4448	87.4072	109.836	109.147	114.612	0.855384	0.0298584
E130308A19Rik	0.754861	0.595597	0.840488	1.02345	1.41425	1.15343	0.855177	0.0299419
Ogfr	73.0769	67.4351	67.3861	86.841	91.5031	109.924	0.855157	0.0299501
Lcorl	0.311461	0.352738	0.313988	0.708329	0.714113	0.427258	0.855102	0.0299719
Lnpk	4.84704	4.76977	4.45801	5.21069	5.93741	5.4141	0.855015	0.030007
Tbcd	1.33675	1.64152	1.68033	2.00779	2.14676	1.80508	0.854629	0.0301632
Vapa	231.617	222.772	208.035	241.186	252.591	250.035	0.854491	0.0302188
Atxn7l2	1.77904	1.89405	1.852	2.42693	2.06597	2.56013	0.85434	0.03028
Tbc1d15	18.5599	19.7471	18.57	23.9653	27.1675	21.4361	0.854305	0.0302942
Baz2b	1.98952	2.32505	2.58979	3.19623	3.24494	2.68765	0.854118	0.0303701
Ubox5	6.70163	7.06269	5.89304	11.1083	10.7291	7.82155	0.853987	0.0304234
Dusp11	28.0693	29.3096	30.1357	31.2663	33.5835	34.8205	0.853818	0.0304921
4921507P07Rik	0.0748664	0.128661	0.192528	0.221087	0.320714	0.319106	0.853777	0.0305087
Sptlc2	16.7845	14.1657	15.2736	17.964	19.8125	18.5893	0.853439	0.0306462
Ints2	2.95601	2.7116	3.05719	4.40334	4.04302	3.34871	0.85329	0.030707
Pdia6	200.844	242.945	220.666	257.135	294.502	314.041	0.85318	0.0307518
Traf4	15.7659	17.3329	16.7773	18.9229	19.7337	17.7179	0.853072	0.0307957
Fyn	47.2965	50.3047	53.3659	58.8642	75.1222	65.8407	0.852842	0.0308898
Pced1a	20.9272	20.7446	18.6204	25.5515	23.1066	22.6874	0.852514	0.0310243
Msantd4	12.5064	9.1173	10.8608	15.7914	14.0552	16.9427	0.852389	0.0310755
Osr1	4.02845	4.54153	3.31509	8.9302	10.4499	5.70064	0.852319	0.031104
Taf8	6.94068	6.92494	5.83237	8.71017	8.83054	7.47474	0.852305	0.0311099
Rhot1	10.6378	10.8782	10.773	11.6101	11.06	11.7096	0.852066	0.0312081
Faf1	45.9064	43.865	46.178	56.6306	49.0094	54.3338	0.852014	0.0312293
Brwd1	1.34835	1.3192	1.45276	2.44427	2.59257	1.68573	0.851914	0.0312707
Slc25a33	9.73264	8.23431	7.83625	12.2335	13.8812	17.3913	0.851851	0.0312966
Kirrel2	0.0235055	0.0942553	0.0890802	0.127258	0.216877	0.200376	0.851717	0.0313515
Lrig2	4.28012	3.36328	4.14918	8.6396	11.7296	6.38356	0.851545	0.0314226
Coq5	16.9036	15.6267	15.5387	20.4146	18.3982	17.9128	0.851337	0.0315084
Msl2	7.73808	8.4176	8.09652	12.3975	12.45	9.18547	0.851334	0.0315096
SNORA2	0.16955	0.194253	0.183587	0.834494	1.3409	0.54201	0.851228	0.0315535
Otud4	6.95625	6.54131	6.52858	12.2534	11.5239	8.09431	0.851219	0.0315569
Cpeb4	2.11853	2.73188	2.38452	4.69142	5.29079	3.14263	0.850611	0.0318087
Prpf38b	25.8288	19.9804	23.3573	35.5506	29.3656	30.3899	0.850567	0.0318269
Fbxo33	11.126	13.5521	13.6534	16.9148	22.9097	17.5825	0.850322	0.0319287
Atg16l1	12.2072	10.5608	11.9355	15.605	13.9117	13.4335	0.849932	0.0320907
Xylb	0.924115	0.974725	0.412955	1.53054	1.83033	1.25044	0.849919	0.0320962
Uhrf2	32.5187	25.8959	29.4347	45.3217	38.5942	36.4701	0.84991	0.0321001
Ccdc51	7.86339	7.25898	7.73775	9.70167	8.35714	9.46894	0.849773	0.0321571
Parp6	16.8908	16.1959	17.2773	25.8648	20.4614	20.7764	0.849712	0.0321823
Nup98	11.8292	13.714	14.1919	17.6549	21.5982	16.2702	0.8497	0.0321874
Mars	56.4507	47.5318	52.5773	66.1522	61.0061	61.3947	0.849301	0.032354
Rrp15	19.1334	16.826	22.0253	25.4004	24.9664	23.4888	0.84928	0.0323631
Spred1	21.5808	22.3046	18.788	26.9139	30.0269	24.1654	0.849186	0.0324021
Plpp7	5.30495	4.95683	4.82508	6.46366	6.2673	7.83864	0.849176	0.0324064
Adat2	3.82149	3.74571	4.72397	5.0405	5.69825	6.16008	0.849057	0.0324561
Neurl3	0.192815	0.180742	0.170818	0.500379	1.24764	0.980604	0.849009	0.0324762
Qars	58.1847	51.2866	54.1908	67.7481	62.0011	72.0444	0.848907	0.0325188
Stxbp3	13.3177	11.2898	10.0177	17.7602	14.4319	16.2571	0.84887	0.0325345
Akap13	4.41868	4.50726	5.17503	6.3523	8.0062	5.96392	0.848449	0.0327111
Pnpla8	30.0424	27.6909	25.9401	32.7609	34.5346	31.3252	0.848269	0.0327869
Rbbp4	121.653	119.116	116.405	124.136	130.278	126.46	0.848205	0.0328139
Trpm3	0.0281059	0.0184004	0.0434754	0.0671896	0.116431	0.0727336	0.848198	0.0328167
Dcun1d3	6.80296	5.63093	5.5549	9.57818	7.97185	7.57562	0.84815	0.0328371
Alad	17.0087	16.2691	16.1716	18.0217	18.8671	20.3338	0.847957	0.0329183
Fam58b	11.1773	9.3324	8.55474	12.8714	12.136	13.7376	0.847897	0.0329435
Epm2a	6.32921	7.382	6.33459	7.50995	8.51789	8.40911	0.847804	0.0329828
Pot1b	1.2178	1.16775	1.0463	1.51799	2.16933	1.69261	0.847148	0.0332602
Smyd4	2.00175	1.64976	2.00666	3.1972	2.69524	2.34633	0.847068	0.0332938
Aldh1l2	1.86073	4.37359	3.18931	6.82138	13.6049	8.76683	0.847004	0.033321
Afg1l	4.40409	4.03659	4.84901	6.69904	5.61355	5.37462	0.846908	0.0333617
Rspry1	14.1823	14.6819	13.7404	23.4828	26.9435	17.3688	0.846431	0.0335642
Taz	6.02889	5.77227	5.54729	7.24412	6.36728	6.5952	0.846267	0.0336341
Pacsin2	17.0343	15.3403	13.6826	21.0229	26.5094	19.9811	0.846174	0.0336739
E2f4	27.9012	22.8387	26.2413	31.8456	30.2723	31.6353	0.846124	0.033695
Rab32	8.87664	7.85539	10.0314	11.6906	16.9094	16.7649	0.845899	0.033791
Zfp3	0.145449	0.0595143	0.0956193	0.194308	0.191716	0.243552	0.845641	0.033901
Tbp	9.3115	8.01753	10.807	12.6101	13.4748	11.5113	0.845594	0.033921
Kcnn3	0.0992361	0.0310075	0.0390734	0.159847	0.118912	0.15381	0.844658	0.0343223
Frmd6	59.1641	68.6001	66.8067	91.5849	126.256	88.6843	0.844546	0.0343708
Scaf8	11.2885	11.8499	11.5113	17.6985	20.5554	13.809	0.844508	0.034387
Kcne4	0.162507	0.0195982	0.0740887	0.336769	0.345726	0.601519	0.844463	0.0344063
Zfp36	18.5186	19.8821	16.8268	28.0014	22.0306	23.3863	0.844444	0.0344144
Cited2	219.535	219.875	177.951	337.189	281.866	253.24	0.84401	0.0346014
Cdkl1	0.0521357	0.00853308	0.0645165	0.146629	0.314148	0.182537	0.843853	0.0346693
Golph3	106.11	97.1846	103.391	116.49	138.043	121.293	0.843773	0.034704
Mafg	8.65532	6.50331	5.99697	12.4908	10.5526	9.55508	0.843734	0.0347206
Pus3	10.5301	11.177	11.0773	13.8329	13.4901	17.0906	0.843369	0.0348785
B4galt3	7.53112	8.64741	6.96653	10.7109	10.5184	13.9685	0.84326	0.0349258
Hmgcs1	8.17617	9.13815	9.62258	10.4254	13.3265	13.3443	0.843112	0.0349901
Sde2	9.00423	7.9096	8.24459	12.7554	14.0874	9.9239	0.842968	0.0350526
Pdia3	677.255	776.807	717.549	869.995	812.733	794.617	0.842662	0.0351853
Zfp69	2.65924	2.17023	3.37244	5.18151	3.76122	5.37615	0.842592	0.0352157
Rinl	0.25621	0.185392	0.146011	0.331846	0.296236	0.301751	0.842556	0.0352313
Cep85	4.75648	5.30679	5.44567	6.4335	7.661	6.0543	0.842551	0.0352335
Dguok	18.6765	13.7723	14.6348	27.0928	20.5505	23.5673	0.842395	0.0353015
Osgin1	10.0261	6.12543	4.62368	22.3758	15.3691	13.0772	0.841488	0.0356977
Ptpn2	34.9584	37.2317	35.1474	39.6582	42.8994	47.1702	0.841445	0.0357167
Cenpn	5.20022	5.50057	6.19876	6.62313	7.01473	7.88658	0.841306	0.0357772
Ppcs	6.93181	6.26694	7.21635	9.51562	8.05253	8.07313	0.840992	0.0359152
Zfyve21	20.7201	21.0593	21.1786	25.4098	29.5946	34.5953	0.840689	0.0360482
Usp48	13.59	14.3691	15.4179	20.7696	21.2673	16.1185	0.840023	0.0363418
Tada2a	16.3026	14.0727	14.7469	20.078	19.0789	16.8478	0.839913	0.0363905
Acbd3	33.8668	33.4087	33.7394	35.6706	40.6398	39.7341	0.839763	0.0364565
Agtpbp1	1.51418	1.82196	1.7178	1.96611	2.20979	1.93374	0.839708	0.0364811
Ccnl1	7.84822	9.93164	9.76039	14.3033	11.0325	12.228	0.839652	0.0365059
Pnpo	7.68231	7.0932	7.58208	8.87733	9.63336	11.2369	0.83963	0.0365157
Hbegf	2.12293	1.18646	2.50427	3.10912	3.53381	4.02775	0.838893	0.0368423
Seh1l	25.8191	26.3454	28.3475	30.7659	38.4168	33.2593	0.83885	0.0368615
Fem1b	21.1175	19.4268	20.6914	26.6372	33.5089	25.1526	0.838794	0.0368865
Zcchc8	9.48658	8.02804	8.33431	14.6759	14.4083	10.2351	0.838698	0.0369289
Galnt15	22.4258	18.0329	17.8034	26.6591	23.9279	24.7375	0.838405	0.0370594
Mum1l1	1.309	1.18212	1.36178	2.02627	1.87199	1.47689	0.838374	0.0370732
Rbsn	13.2155	12.1702	12.8113	15.7861	19.7037	15.5281	0.838295	0.0371085
Hilpda	12.6253	14.0724	11.9648	20.4958	33.2827	39.0948	0.838205	0.0371487
Pwp1	41.1654	36.8354	40.3445	48.8873	43.3531	48.8759	0.837731	0.0373605
Mrps22	11.4174	8.14152	9.3933	14.626	12.2919	14.3156	0.837707	0.0373714
Smc6	14.3662	15.6461	16.6171	17.8485	17.1084	18.4251	0.837664	0.0373902
Zbtb2	3.83326	2.93538	3.67993	6.28886	4.98316	4.57594	0.837376	0.0375196
Nabp1	1.50852	1.72831	0.983382	2.63651	2.00191	2.16515	0.836703	0.0378218
Rnf19b	34.1552	21.8731	22.0697	40.4169	40.2435	38.7951	0.836609	0.037864
Ube2g1	20.4767	20.1905	19.5777	23.4634	29.4324	24.4463	0.836585	0.0378746
Nt5m	1.52632	1.59827	1.04847	2.37483	1.88925	1.95869	0.836182	0.0380564
Myo15b	0.0225038	0.020053	0.0243668	0.0270745	0.0373524	0.0346372	0.835963	0.0381554
Plpbp	21.8005	17.8176	20.2631	29.0292	23.4097	27.2299	0.835555	0.03834
BC025920	4.72518	4.11434	6.54896	9.61264	7.47389	11.4128	0.835304	0.0384533
Yrdc	12.4317	12.3286	14.1485	15.4282	21.1729	20.5115	0.835234	0.0384853
Rcor1	9.10124	9.54628	9.46521	11.265	13.5729	10.8098	0.834888	0.0386421
Zfp558	1.58637	2.08759	1.7443	2.32059	2.78367	2.21376	0.834733	0.0387129
Ier5	18.9143	13.3531	14.6054	23.3906	32.7335	23.7681	0.83472	0.0387187
Gtf2h2	12.2273	8.92829	9.19373	14.4834	13.2103	15.5545	0.834693	0.0387312
Zfp511	13.0618	10.9209	10.9392	17.6634	14.0408	15.3147	0.83466	0.0387458
Spata7	17.6692	16.8214	17.0046	21.9403	20.1342	25.6321	0.834367	0.0388794
Zfp426	3.70965	4.08914	4.92968	6.04457	9.38424	6.85775	0.834281	0.0389188
Stk11	78.1653	77.5326	77.3399	92.3811	81.9857	85.9463	0.833965	0.0390626
Hinfp	2.70997	5.03839	4.64689	5.87629	8.03383	6.55641	0.833842	0.0391189
Rap2a	12.0551	10.7066	11.6934	13.3844	14.6221	12.7772	0.833602	0.0392287
Jrkl	5.57805	5.18304	5.23137	8.30107	12.6207	8.19037	0.833538	0.0392579
Amt	0.176321	0.246901	0.222738	0.260345	0.318485	0.292265	0.833515	0.0392688
Itfg2	1.22617	0.793463	1.73337	2.49222	3.06283	1.95988	0.833393	0.0393244
Zfp335	5.66778	6.3237	7.08165	7.73447	7.99679	7.23645	0.833163	0.0394301
Cep63	3.7919	3.54594	4.38325	5.07432	4.54782	5.3292	0.833089	0.039464
Ints11	33.306	34.7245	34.8801	38.6115	37.2827	42.5123	0.833055	0.0394797
Zfp251	5.9388	5.42329	5.32127	8.469	9.46056	6.4995	0.832494	0.0397373
Slc25a38	3.31935	3.27702	3.14807	4.98226	3.70291	4.84148	0.832483	0.0397427
Ift46	43.3318	47.3043	43.4386	49.0108	49.3256	53.6637	0.832395	0.0397832
Mrm3	26.5333	20.2779	20.9022	34.6762	28.4086	37.0227	0.832066	0.0399348
Bap1	21.794	21.0543	20.2855	25.5404	25.6919	22.2707	0.831843	0.0400378
Cad	9.87173	12.701	15.1062	17.3727	24.2257	18.4991	0.831722	0.0400937
Matn3	0.663666	0.630936	1.07027	1.16758	1.40212	1.21878	0.831575	0.0401618
Mettl14	12.6819	9.93075	11.2455	16.4004	13.4622	15.4375	0.831559	0.0401689
Phf1	21.3574	19.3226	17.4952	27.2406	23.4084	23.1787	0.831455	0.0402174
Prdm2	8.49947	9.18051	9.5851	13.067	14.0402	10.1648	0.831417	0.0402349
Nop56	53.5561	54.1564	63.5239	68.0711	66.9023	75.4904	0.831313	0.0402832
Gm45902	0.115938	0.147589	0.104614	0.310674	0.582973	0.295128	0.831235	0.0403189
Fibcd1	1.22328	0.992734	0.789215	1.52024	1.39294	1.79232	0.831151	0.040358
Ublcp1	16.2762	11.8711	13.3077	18.8273	17.5603	18.8051	0.831084	0.0403892
Nfatc3	8.76229	10.3655	10.7584	13.5045	14.5667	11.2304	0.830965	0.0404445
Gna14	0.0215907	0.074209	0.0233782	0.0850121	0.170752	0.184053	0.830825	0.0405094
Snap47	6.59099	5.87565	6.21392	8.13917	7.01279	8.62669	0.830804	0.0405192
Nktr	4.2898	6.68886	5.47803	8.59816	8.87428	6.68963	0.830636	0.0405972
Numb	15.863	16.3527	15.0019	21.0715	22.1007	17.1262	0.830384	0.0407144
Naa30	11.0155	10.9565	13.5001	14.7803	16.6695	14.0236	0.830322	0.0407436
Ncf1	0.0862705	0.155319	0.0667234	0.30329	0.173277	0.223254	0.830297	0.0407552
Foxred1	12.1443	11.682	10.6164	17.1174	13.2725	14.8308	0.830209	0.0407962
SNORD94	0.168313	0.38567	2.91596	6.95859	3.54964	8.25016	0.830192	0.0408039
Dtnb	7.608	7.54645	6.52394	9.45928	8.70446	8.08518	0.83003	0.0408797
Bcs1l	27.4107	24.696	28.4438	38.8986	36.2739	51.0453	0.829689	0.0410386
Slc25a36	10.1355	11.0273	9.60887	14.2092	17.8523	12.4962	0.829326	0.0412087
Cluh	9.27069	9.34957	10.0243	10.4884	12.4777	11.2717	0.829199	0.0412679
Metap1	13.7592	9.92809	11.6791	15.687	15.1304	15.9378	0.829071	0.0413281
Rsrc2	24.1993	24.0043	23.6389	36.4369	27.0295	33.0547	0.829069	0.0413292
Clk1	30.4093	29.4377	24.9399	49.1605	37.7099	36.1065	0.829025	0.0413495
Cep72	1.39538	1.48366	1.06524	2.07516	2.38175	1.62595	0.82894	0.0413898
Rmi1	5.72403	7.22271	6.39711	8.23934	7.87746	7.26805	0.828439	0.0416251
Iqcb1	7.43862	7.90328	7.79847	8.48587	10.0089	10.5896	0.828243	0.0417173
Arid4a	10.1333	10.5249	10.8152	17.8873	12.2609	16.375	0.828198	0.0417385
Zfp207	27.8408	25.5605	28.3338	30.7836	29.5788	30.1744	0.827973	0.0418446
E2f3	5.44478	5.50228	6.01648	6.9217	8.39945	6.61511	0.827937	0.0418616
Cflar	2.0465	3.5797	2.08826	6.2673	9.70205	4.69346	0.827916	0.0418716
Gm340	0.564986	0.761112	0.961338	1.11841	1.62581	1.19746	0.82785	0.0419025
Mbd6	7.42426	9.73804	8.4645	17.6846	15.1633	10.4997	0.827683	0.0419814
Rcan1	33.1405	35.2209	37.1466	38.2474	38.283	39.4584	0.827593	0.0420239
Srsf4	29.1146	28.4327	30.1853	41.5347	33.9807	34.0683	0.827565	0.0420374
Zfp688	11.7653	10.2678	9.84999	14.8978	12.257	13.6283	0.827264	0.0421797
Pot1a	5.59175	5.54852	5.37607	6.36961	6.17246	5.70695	0.827046	0.0422828
Poli	2.00588	2.84767	2.73854	3.27081	3.22637	3.19685	0.826672	0.0424604
Uba5	57.848	45.3599	52.6174	67.2217	61.8758	70.3255	0.826664	0.0424642
Adamts14	0.016412	0.087748	0.071083	0.113087	0.240362	0.239007	0.826655	0.0424683
Akr7a5	25.0677	26.7472	27.7827	30.292	28.1243	30.1113	0.826622	0.0424838
43166	7.85607	7.49725	8.198	14.4806	19.997	11.1035	0.82631	0.0426322
Cnot6	10.1297	10.7831	10.8129	12.5607	15.3945	12.3103	0.826279	0.0426469
Ccdc157	0.95716	0.817475	0.913919	1.21628	1.71276	1.24246	0.826045	0.0427583
Rbm48	5.33334	4.69261	4.41609	8.28666	5.80462	7.37319	0.825932	0.0428123
Tfg	104.386	112.434	106.336	116.306	113.179	114.234	0.825909	0.0428235
Gar1	18.9305	17.7843	19.0998	27.2202	22.3732	31.5617	0.825871	0.0428415
Riox1	7.14422	5.78052	5.52334	9.35841	8.25647	7.47946	0.825847	0.0428529
Tbpl1	26.0549	23.4149	22.5928	35.3025	36.435	51.4416	0.825701	0.0429227
Sirt1	6.54097	4.50121	5.07744	8.78821	7.3997	7.21753	0.825692	0.0429267
Tasp1	2.0146	2.27814	2.72909	3.83741	2.85852	3.29907	0.825563	0.0429886
Slc38a9	4.11808	2.71934	2.83989	5.25693	4.67196	4.48932	0.825394	0.0430695
Daglb	8.01692	6.17678	7.44235	10.2923	10.7055	8.46808	0.825302	0.0431135
Srr	1.73953	2.42555	2.6282	3.6503	4.66868	2.98877	0.825257	0.043135
Slc7a6os	32.3545	29.0107	29.8522	38.8424	33.7751	40.7574	0.825191	0.0431663
Gm13889	3.03732	2.27255	1.54371	6.8949	4.08519	8.38853	0.825014	0.0432509
Tmem115	65.2266	60.1425	59.0471	70.0285	66.4464	71.6201	0.824841	0.0433339
Mus81	8.8231	7.14658	8.1241	12.5837	9.73492	10.5975	0.824762	0.0433721
Zfp12	5.82295	5.33705	5.60847	8.6797	13.9372	9.00587	0.824578	0.0434603
Cdh17	0.033102	0.106189	0.071685	0.12382	0.157074	0.119928	0.824527	0.0434846
Cyld	14.0134	11.7585	12.7595	16.812	25.8206	20.4006	0.824454	0.0435198
Suv39h2	0.94393	1.62218	1.80689	2.1404	2.60688	2.10148	0.824337	0.043576
Zfp40	2.85126	3.93695	4.09214	5.31545	4.4437	5.73255	0.824166	0.0436581
Zfp746	5.19674	5.49589	5.64862	8.28968	7.12497	6.11261	0.823773	0.0438473
Arfgap3	23.4947	28.0615	24.6634	35.556	48.2965	32.9762	0.823671	0.0438969
9930021J03Rik	4.28761	5.10662	4.87386	6.55809	5.54798	5.49595	0.823484	0.043987
Fdxr	7.80759	6.6962	7.64202	11.7453	8.66319	10.329	0.823463	0.0439973
Lrch3	5.27674	5.95417	5.8525	7.24869	9.22493	6.8678	0.823406	0.0440248
Lrrc49	7.71056	6.33115	6.35148	8.97576	8.25432	8.08692	0.823186	0.0441309
Cdk12	4.34251	5.09859	5.30369	7.04561	8.29216	5.75152	0.823121	0.0441625
Rab39b	0.62192	1.00224	0.532806	1.17057	2.43823	2.1192	0.823093	0.0441757
Pcif1	8.24262	7.24565	7.13171	8.71799	8.78269	8.53107	0.823032	0.0442053
Usp42	0.98977	1.08843	1.14919	1.71773	2.0783	1.30035	0.823012	0.044215
Tmem101	16.64	15.851	17.6732	18.8986	19.0811	21.4593	0.822646	0.0443926
Jmjd1c	4.30394	4.87757	4.64062	8.08556	7.77122	5.24335	0.822451	0.0444871
2700049A03Rik	4.12987	4.79497	4.78225	9.06147	8.57534	5.39235	0.822203	0.0446074
Pxdc1	18.3288	17.4241	19.2772	22.3426	32.9916	27.4413	0.822054	0.0446798
Nxf2	0.0304743	0.0814665	0.0329972	0.0999923	0.160672	0.0974186	0.822039	0.0446874
Tsen54	17.6181	14.5679	13.1459	25.6228	19.489	20.5845	0.821994	0.0447089
Deptor	5.12904	5.86203	6.21498	8.4965	9.53435	6.5678	0.821799	0.044804
Mios	8.26929	7.00959	7.53898	9.3669	8.60319	8.88302	0.821674	0.0448648
Setx	6.11348	6.36336	7.28653	11.0138	11.4442	7.57658	0.821446	0.0449758
Psph	28.8412	27.8322	27.0104	36.1298	38.9295	50.6263	0.821074	0.0451578
5730409E04Rik	20.4005	18.8091	21.5193	22.2133	24.1658	24.8517	0.820984	0.0452018
Rapgef2	3.20327	3.29055	3.50972	4.34752	5.29227	3.87554	0.820978	0.0452048
Ncapd3	1.42886	2.16245	1.89598	2.23849	2.82757	2.68974	0.820941	0.0452225
Klc3	0.888433	1.04872	0.991137	1.41781	1.10007	1.24792	0.820936	0.045225
Trmt10c	11.569	11.8037	11.0984	14.063	14.1421	17.7817	0.820885	0.04525
Clk2	12.1981	12.5004	12.8967	18.2078	14.5078	14.7959	0.820796	0.0452934
Vps26b	35.1476	33.0361	35.2171	44.9135	42.8876	36.7626	0.820713	0.0453345
Disp1	6.72488	9.08579	9.23958	12.1803	21.2256	15.1068	0.820651	0.0453647
D16Ertd472e	7.26675	7.94457	9.08975	13.7218	21.765	12.8676	0.820534	0.0454221
Rab3a	9.07466	11.006	8.86639	11.2183	11.9146	12.956	0.820128	0.0456209
Rnd3	126.246	147.457	170.218	189.076	207.368	174.302	0.819935	0.0457159
Polm	4.3756	6.34746	4.54519	7.10166	6.98635	6.35178	0.819901	0.0457325
Dus3l	10.2969	9.84593	11.1373	14.0513	12.9078	17.4553	0.819743	0.0458104
Pdgfb	0.016613	0.0190334	0.0089942	0.0245298	0.0510943	0.0442563	0.819248	0.0460542
Rnasel	2.02029	2.23016	2.16626	2.82579	2.98474	2.29945	0.819243	0.0460565
Zfyve19	18.7561	19.4945	17.09	24.2577	23.7342	19.8403	0.819186	0.0460849
Ccdc15	0.790535	0.79659	1.13444	2.15638	1.38934	1.43103	0.819171	0.046092
Tex52	0.118129	0.0541361	0.0767456	0.139538	0.24913	0.201403	0.819152	0.0461016
Ammecr1l	14.6495	14.8838	15.3551	21.8958	22.1151	16.2643	0.819076	0.0461389
Klf7	2.46434	2.23196	2.39618	4.14463	3.79454	2.71206	0.818943	0.0462046
Slc4a2	46.5772	50.9543	56.8037	58.6654	70.5744	63.1282	0.818785	0.0462828
Ccdc174	13.8815	16.271	16.2104	24.5782	17.8747	25.336	0.818785	0.0462831
Aup1	48.889	41.0354	39.5938	63.1193	50.3271	61.4371	0.818557	0.0463955
Ppp6c	14.2677	15.1753	13.2956	16.0449	15.9672	17.7847	0.818475	0.0464364
Rbfa	17.7154	15.9209	15.6028	23.725	18.923	20.2622	0.818427	0.0464598
Tbc1d2	5.24928	4.20685	4.1814	6.45576	6.59122	5.29364	0.81818	0.0465825
Odf2	12.9316	10.9419	12.8483	17.8794	17.8125	13.7369	0.818176	0.0465842
Izumo1	0.0402423	0.0230527	0.108935	0.297097	0.707244	0.964835	0.818015	0.0466644
Nat10	10.0406	10.6574	13.0192	13.8347	15.9348	13.5992	0.818002	0.0466706
Trmu	8.74898	9.27313	11.2387	13.8855	12.7536	17.7148	0.817915	0.0467137
Dlg3	6.88077	5.62276	4.54207	12.9016	9.71058	7.8753	0.817757	0.0467922
Trmt6	9.46027	9.69661	11.5637	12.5099	12.2154	11.7592	0.817742	0.0467998
Taf5	2.10965	1.99168	2.42469	2.88296	2.54253	3.21503	0.817673	0.046834
Ubr7	12.6033	9.79359	10.3038	14.1794	16.4075	13.3545	0.817633	0.046854
Nprl2	15.3775	16.3413	15.798	18.4131	16.6592	19.0933	0.817467	0.0469367
Zfp82	2.79544	2.6012	2.38155	4.0787	3.77819	2.91829	0.81743	0.0469548
1110034G24Rik	1.26729	1.36613	1.23498	1.51964	2.2019	1.86601	0.817338	0.0470008
Zfp1	1.63421	1.2372	1.62139	2.54407	2.2521	1.81042	0.817319	0.0470101
SNORD14	3.62724	5.34305	4.48861	11.4766	6.14707	9.11064	0.817165	0.0470871
Ggnbp2	39.2928	37.2996	39.5644	55.0425	44.4586	61.0591	0.816971	0.0471838
Lrig3	10.2114	8.98695	8.84794	19.4359	16.6107	11.398	0.816945	0.0471967
Rsf1	6.17328	7.43659	7.72235	10.0616	10.8595	7.98115	0.816594	0.0473719
Nipbl	8.68276	9.22158	9.20065	14.5476	12.2589	10.2228	0.816591	0.0473737
Kansl1l	2.74359	3.12515	2.92494	3.99639	5.15157	3.55442	0.81653	0.0474039
Cln6	8.14611	8.08776	7.6437	9.39717	9.19689	8.29616	0.816461	0.0474387
Arhgap44	3.09112	2.88637	2.88115	3.327	3.81073	3.28781	0.816062	0.0476383
Poldip2	41.2118	40.991	40.8555	43.2747	44.9249	48.2092	0.815908	0.0477156
Rnf144b	2.07974	2.57447	2.83691	3.26614	5.55403	4.58512	0.815537	0.0479016
Slc39a7	223.83	217.826	215.426	229.54	244.146	254.536	0.815469	0.0479358
Parp10	13.8975	10.6879	10.2738	17.0158	17.8944	14.0613	0.815422	0.0479591
Papd4	14.5258	13.6736	12.9777	16.9702	15.8679	19.7356	0.815392	0.0479745
Amigo3	4.70558	9.10083	7.89667	10.5746	19.0526	14.7523	0.815294	0.0480239
Rfx5	6.14036	5.23007	6.67124	7.55926	9.0599	7.32979	0.815145	0.0480987
Ap3m2	5.50855	6.17065	6.30598	9.45688	12.1591	7.42826	0.81493	0.0482069
Fam107b	9.78139	4.70585	4.75776	17.2635	12.8928	10.9115	0.814863	0.0482408
Rrn3	29.629	27.0793	30.4444	32.7248	36.1054	32.1568	0.81481	0.0482672
Sox15	0.265044	0.30366	0.358734	0.587024	0.378467	0.564853	0.814443	0.0484525
Ppm1b	6.52188	6.19262	6.54912	7.07946	8.32955	7.30184	0.814366	0.0484913
Krt75	0.222791	1.03695	0.648321	1.11024	1.6029	1.91405	0.814337	0.0485061
Pogz	6.29985	6.81272	6.91497	10.7711	12.3487	7.70908	0.814207	0.0485719
Aatf	52.884	48.5698	52.6511	63.2016	55.7285	57.9176	0.81409	0.0486311
Txnip	36.4808	33.1361	22.8935	82.084	87.784	42.053	0.813905	0.0487248
Cdc73	8.45888	9.26006	8.98759	11.7391	12.5858	9.56247	0.813788	0.0487839
Wdr5b	2.80351	2.19484	2.47908	4.0935	4.24959	2.91269	0.813548	0.0489057
Cldn12	6.30952	5.3167	6.22735	9.14785	9.44812	6.73611	0.813219	0.0490726
Coq10b	22.0628	18.743	22.2938	25.8679	28.8831	34.6904	0.813208	0.0490783
Sco1	16.9476	15.4783	17.6767	24.5085	18.746	22.31	0.813063	0.0491517
Erp44	82.8925	86.5827	80.9527	87.74	90.3266	94.6922	0.812753	0.0493097
Zkscan6	8.46878	8.80614	8.25828	10.0816	9.13033	9.11918	0.812735	0.0493189
Zik1	0.49051	0.500157	0.430206	0.946364	0.775848	0.56972	0.812434	0.049472
Dhx36	12.7108	11.4993	12.5036	15.649	13.8739	13.5402	0.812427	0.0494756
Atp2a2	73.7825	68.8862	74.0063	117.534	138.216	85.1158	0.81222	0.0495811
Snx8	14.753	11.7703	13.1095	15.7338	16.5691	18.3436	0.812187	0.049598
Gmps	52.153	42.9443	47.0851	63.2081	54.7687	56.8571	0.812005	0.0496909
Lmtk3	0.616425	0.606839	0.751509	0.993329	1.25989	0.817416	0.811726	0.0498337
Ticam1	7.05183	9.81902	6.14906	11.559	14.4315	10.0634	0.811188	0.0501095
Alkbh1	10.1949	8.98407	9.79904	14.4274	17.2579	11.3684	0.811128	0.0501404
Fbxo24	0.596699	1.04283	0.700853	1.08514	1.12866	1.28244	0.810938	0.0502375
Srrm1	17.8602	21.4884	21.5463	28.2169	27.4155	22.135	0.810838	0.050289
Tigd5	2.25081	1.81061	2.02232	3.00522	2.65117	2.3474	0.810647	0.0503873
Appbp2	28.1287	29.0846	33.1372	34.4337	44.2822	38.5246	0.810532	0.0504463
Herc4	12.1898	11.3516	10.7527	14.8814	14.8302	12.2826	0.810369	0.0505302
Rhebl1	2.52568	2.71694	1.56571	4.30811	3.16814	3.36928	0.810186	0.0506245
Cep95	2.96188	2.82131	2.97748	5.20491	3.72071	3.7684	0.810121	0.0506583
Wisp1	8.3542	9.27598	10.471	15.4409	31.7094	20.8744	0.81009	0.0506739
Ddost	162.084	179.599	174.149	182.261	188.448	194.105	0.809907	0.0507684
Zbtb11	2.94051	2.98753	2.94827	4.60014	5.90663	3.61541	0.809858	0.0507939
Akr1e1	9.88237	9.94813	8.18989	10.7037	11.1711	11.7573	0.809335	0.0510639
Hbs1l	33.8922	32.0099	35.1322	36.3321	39.1828	41.6445	0.808869	0.0513054
Tfb1m	7.0089	6.34327	8.37502	8.69555	9.45707	10.3632	0.808676	0.0514057
Kif18a	0.92874	1.222	1.67343	1.82843	2.81814	2.11074	0.808594	0.051448
Adck5	7.8576	7.23595	7.39515	8.85895	8.81155	10.6852	0.807963	0.0517763
Klf3	11.3011	11.2022	8.99453	15.4549	15.6444	11.813	0.807812	0.0518548
Fam160a2	4.52135	4.01263	5.37793	5.61312	6.33316	5.80301	0.807378	0.0520815
Fam214a	3.8549	4.01819	4.25589	5.6944	5.96452	4.36009	0.807336	0.0521035
N4bp3	1.88704	1.50066	1.38622	2.52769	2.32798	3.51692	0.807179	0.0521852
Kras	10.9616	11.7271	11.5986	12.4648	14.4815	12.6798	0.807122	0.052215
Lgi4	0.935228	0.980388	1.18075	1.50576	1.19446	1.33547	0.807104	0.0522243
Csgalnact2	5.66216	5.05068	5.71803	6.06272	7.55974	7.20326	0.80681	0.0523782
Pcx	6.30548	5.85944	5.47998	7.71775	7.34264	6.35275	0.806029	0.0527881
Mul1	17.6134	15.0772	13.7466	21.3374	17.9998	22.0747	0.806028	0.0527886
Eif4enif1	13.2667	13.2846	13.2535	18.5848	16.6715	14.221	0.805969	0.0528195
Wfs1	14.1154	18.2478	16.0702	19.5803	25.3381	20.1485	0.805214	0.0532171
Usp30	14.5532	12.7864	13.8662	16.972	17.2871	14.7427	0.805107	0.0532735
Ccdc28b	6.54031	7.02007	6.98117	10.5945	7.57067	9.97256	0.80501	0.053325
Spatc1l	0.15639	0.318534	0.188153	0.547358	0.412275	0.314777	0.804738	0.0534686
Rbm27	5.87034	5.73206	6.4366	9.45578	9.71769	6.62654	0.804731	0.0534723
Setdb1	9.00902	9.58886	10.3329	10.8807	11.908	10.496	0.804568	0.0535584
Katnb1	11.568	11.1917	12.7113	14.2381	13.1771	12.9202	0.804505	0.0535917
Crlf3	5.38094	7.55341	8.6784	10.7526	15.6477	10.2968	0.804217	0.0537442
Ddx10	7.33172	8.02725	8.27187	9.13814	9.54032	8.3184	0.803927	0.0538981
Lars	34.0044	27.2664	33.717	52.2006	43.7411	37.5079	0.803835	0.0539467
5730480H06Rik	3.94181	3.47393	4.018	4.36341	4.98634	5.58505	0.803469	0.0541414
Dcbld2	4.85113	3.5677	4.51598	8.51824	6.15861	5.80904	0.803324	0.0542183
Mrps18b	54.7777	44.0782	49.9134	88.4885	59.2038	87.6216	0.802928	0.0544293
Ube2j1	39.8799	33.2085	31.466	43.5703	46.094	40.545	0.802862	0.0544645
Npm2	0.292811	0.083868	0.118895	0.612492	0.321628	0.468021	0.802829	0.0544818
Ufsp1	6.06441	6.6248	5.23028	11.3144	7.55973	8.4158	0.802735	0.0545322
Mier1	10.9668	12.3756	13.15	14.9525	20.0384	15.2271	0.802516	0.0546489
Ubald1	35.3078	32.7676	26.938	46.7427	39.6996	37.8641	0.802128	0.0548562
Gemin2	7.71178	8.122	8.52764	11.0212	10.6928	15.178	0.801736	0.055066
Rccd1	0.981228	0.797389	0.753608	1.17928	0.992574	1.155	0.80173	0.0550692
Srp72	50.5183	54.1819	56.4916	67.2444	62.9677	56.7425	0.801644	0.0551155
Nuggc	0.0577916	0.0882821	0.0417175	0.14222	0.135422	0.082109	0.801569	0.0551559
Zfp30	1.88916	1.55168	1.82747	3.28851	2.56944	2.14627	0.801383	0.0552557
Bcdin3d	5.01512	4.06909	3.7104	8.06385	5.4734	6.27591	0.801234	0.0553356
Rnf185	18.4378	14.0533	15.9046	21.3237	22.2285	18.7263	0.801139	0.0553864
Slc12a4	38.2625	39.2336	41.2604	46.0913	54.0971	43.7034	0.801053	0.0554329
Cul3	55.1524	54.1369	51.7929	71.7442	64.4261	57.3942	0.800786	0.0555765
Dbr1	10.6163	8.85564	9.73455	13.8718	11.2547	11.8775	0.800562	0.0556971
Pcbp2	240.811	248.105	225.153	293.777	279.585	249.86	0.80053	0.055714
Cblb	7.13763	7.07168	7.06296	11.7567	13.2361	8.02256	0.800465	0.0557493
Cxcl5	72.5354	25.8636	36.5215	97.8823	93.0073	148.276	0.799911	0.056048
Errfi1	12.9387	11.4584	10.6854	17.6106	14.4364	13.7947	0.799897	0.0560556
Ist1	41.83	36.0622	36.3607	49.87	51.2207	41.573	0.799798	0.0561089
Ajuba	24.5595	26.7251	26.814	29.6055	36.043	29.6685	0.799719	0.0561519
Top1mt	8.84845	7.64454	8.50054	10.5326	9.13822	10.7995	0.79954	0.0562489
Gas2l1	23.9087	25.6556	24.8161	25.8287	26.4753	27.4558	0.799482	0.05628
Zfp383	5.34561	4.78358	4.91481	7.65949	9.54758	5.96583	0.799367	0.0563423
Pum1	16.825	15.6676	16.2568	25.4715	27.6241	17.9983	0.799291	0.0563833
Med9	14.6687	19.5799	18.5049	20.0376	23.8005	24.0911	0.799276	0.0563915
Mta2	35.4221	31.5691	33.3197	38.6282	37.672	35.7334	0.798893	0.0565991
Adck1	4.69731	5.02236	5.20197	5.52195	6.13827	6.97258	0.798676	0.0567171
Gfod2	11.2013	9.79996	9.94796	13.5098	11.553	12.0083	0.798538	0.0567921
Klf10	11.6177	11.9468	12.222	20.4685	17.4961	13.3042	0.79853	0.0567962
Ice2	5.01438	4.62777	5.03223	5.91534	6.20424	5.17064	0.798407	0.056863
Lepr	0.0143159	0.0140586	0.0132867	0.0221446	0.0233626	0.0152548	0.798407	0.0568633
Slc29a2	2.33636	2.973	2.47979	3.41792	3.19721	4.30019	0.798302	0.0569204
Zkscan14	9.06968	7.66575	7.54079	10.283	9.61537	9.22226	0.798072	0.0570453
Trmt61a	15.7025	11.8972	14.9324	19.1922	16.8343	20.538	0.797983	0.0570941
Gosr2	31.3176	31.4532	33.6643	34.0598	40.3476	39.9113	0.797521	0.0573462
Chrnb3	0.0116166	0.186326	0.125783	0.228698	0.449145	0.272325	0.797241	0.0574988
1700092M07Rik	3.28179	3.95781	2.52484	4.50564	4.62927	6.16579	0.797211	0.0575156
Vps18	20.1587	16.9482	18.2025	23.5413	25.1714	20.3054	0.797177	0.0575338
Fastk	34.3304	40.2375	34.1897	39.9407	43.6402	46.2302	0.797039	0.0576095
Brf1	10.3884	11.0434	10.9903	11.4106	12.8399	11.7835	0.796945	0.0576608
Ap3d1	73.684	66.5359	69.5314	93.3467	88.1058	74.5216	0.796868	0.0577031
Spop	28.7055	27.5499	30.6403	40.8737	49.3923	33.0818	0.796795	0.057743
Flvcr1	0.106303	0.274029	0.201431	0.331361	0.365862	0.273747	0.796675	0.0578089
Ttpal	10.7666	12.2852	9.93771	15.7013	18.226	12.4202	0.796448	0.0579332
Mfsd2a	0.364482	0.601814	0.777708	0.96027	2.12893	2.37601	0.796405	0.0579566
Bbof1	1.54832	1.25123	1.01788	1.82348	1.62781	2.03286	0.796281	0.0580249
Msto1	10.6134	12.5376	12.6691	14.1984	13.1149	14.9014	0.796059	0.0581467
Ero1l	34.2884	33.1948	29.5682	39.8531	52.8671	39.9813	0.79596	0.0582014
43160	0.430432	0.521323	0.332905	0.532652	0.821309	0.733858	0.795856	0.0582583
Rnf126	45.1355	57.4509	59.6411	61.8823	70.4981	69.0294	0.795856	0.0582585
Rhbdf2	5.32177	6.5474	5.44145	6.43719	8.36205	8.16291	0.795558	0.0584226
Wwtr1	24.2697	25.2569	23.5632	29.5422	30.1046	25.2265	0.795218	0.0586096
Mkrn1	19.2638	17.8181	18.6972	20.1953	21.3697	19.6294	0.794825	0.0588265
Sdf2l1	32.7051	43.0798	42.1192	63.5221	61.0451	99.8007	0.79466	0.0589175
Exoc6	1.0083	0.790765	0.799337	1.11069	1.03897	1.09361	0.794611	0.058945
Amdhd2	16.1814	14.006	14.8435	18.6059	17.1254	21.2939	0.794465	0.0590256
Nuak2	3.93568	6.14875	5.12984	7.72396	12.6519	7.82227	0.794417	0.059052
Map3k14	1.09338	1.15919	1.32526	2.34532	1.92157	1.39115	0.794386	0.0590692
Zc3h10	14.0151	13.9084	11.9072	20.0658	15.1335	17.0035	0.794381	0.0590719
Fam193a	11.4541	14.6815	14.7108	20.1817	20.411	14.9587	0.794327	0.0591018
Trmt2b	1.67217	1.94845	1.574	3.04888	2.15399	2.24754	0.794203	0.0591706
Unc13b	0.965542	1.36779	1.34934	2.14435	3.71146	2.02225	0.794183	0.0591816
G2e3	4.13862	4.33014	4.39484	5.01101	7.27348	5.79502	0.793948	0.0593118
Ipo7	26.2048	27.5902	30.0853	35.1615	40.1716	30.5938	0.793917	0.0593289
Slc35e4	15.2854	12.6578	15.2254	18.1668	18.3227	23.3782	0.793831	0.0593766
Smurf1	20.8113	19.3103	19.3777	24.7223	29.6019	22.2473	0.793662	0.0594708
Zfp287	3.06997	2.52348	2.79649	5.87123	6.44017	3.33361	0.793447	0.05959
Dph5	3.21251	2.88113	3.14381	5.38876	3.81054	3.9721	0.79316	0.0597495
Mroh6	0.0714634	0.145556	0.0515866	0.156324	0.160482	0.160761	0.79309	0.0597883
Clpx	16.4153	12.9413	14.1252	17.103	17.7262	17.8098	0.792577	0.0600742
Rbbp9	11.0335	9.89112	9.3613	12.0784	11.4387	13.4795	0.792507	0.0601137
Hspa13	19.3174	15.0748	17.3658	20.3515	25.2392	22.0004	0.792274	0.0602437
Elk4	4.46192	3.75393	3.53571	7.88164	5.01159	5.86275	0.79225	0.0602569
Atg2b	4.58901	4.67594	4.48555	7.14315	7.80734	5.0019	0.791919	0.0604417
Tmem104	10.1282	12.6459	11.1065	14.8216	18.6046	13.1762	0.79191	0.0604468
Ndufaf4	21.2253	20.0525	22.3448	28.4959	26.395	37.2652	0.791874	0.0604672
Naa35	21.9347	21.5713	22.2267	22.7151	23.4147	24.6443	0.791694	0.0605677
Oser1	58.2056	45.3102	46.6637	67.9654	65.1173	58.0677	0.791434	0.0607135
Ccl2	262.83	165.307	207.451	425.072	532.402	883.901	0.791273	0.0608034
Ccdc61	6.48695	6.25858	7.49321	8.24686	7.55807	7.77992	0.791271	0.0608048
Atp9b	10.7099	10.7008	11.4853	12.6615	12.6915	11.3341	0.791263	0.0608091
Kcnk2	63.3181	78.4589	62.2167	96.3318	94.2936	74.4423	0.791098	0.0609019
Wdr3	13.2964	11.6806	14.5534	16.1411	20.0897	15.8451	0.79107	0.0609176
Ppard	28.5548	30.3606	28.8619	41.4214	50.6879	33.0883	0.790696	0.0611276
Lmcd1	98.1151	103.15	77.4649	146.993	153.644	104.391	0.790677	0.0611382
Ecsit	30.0315	25.3453	24.7264	38.4304	30.2567	39.4944	0.790433	0.0612755
Chd1	11.2097	11.7961	12.3089	15.2405	12.4626	14.214	0.790424	0.0612804
Ddx55	7.84197	8.51163	9.57318	10.2639	9.55385	10.4395	0.789954	0.0615456
Exosc2	5.00044	5.96335	6.87879	7.49523	8.51846	10.8142	0.789946	0.0615498
Micall2	3.25947	2.54457	2.33099	5.52906	4.37623	3.38439	0.789925	0.0615615
Polr1b	2.45915	2.51254	3.29775	5.20522	7.6737	3.87551	0.789676	0.0617025
Ercc5	6.75201	6.37686	6.93074	10.1816	8.15742	7.63258	0.789551	0.0617728
Zc3h12a	2.04827	3.3144	3.04096	3.90776	7.5799	5.44525	0.789385	0.0618667
Slc46a1	14.7923	14.1658	14.3755	16.9158	18.2852	22.6024	0.789341	0.0618914
Fam46b	0.290287	0.77361	0.601307	0.813757	1.80222	1.70801	0.789083	0.0620375
Ogfod2	9.26741	7.36637	9.14401	11.4436	9.8783	12.1249	0.788684	0.0622639
Trp53bp2	10.7446	8.51347	8.94449	13.287	14.2576	10.6158	0.78865	0.0622831
Fgf22	0.490614	0.302666	0.694688	0.742987	1.02805	0.844507	0.788523	0.062355
Tssc4	15.3253	13.0385	12.2151	22.8938	17.6814	16.5269	0.78847	0.0623847
Dcaf12	24.7218	20.4326	19.5518	29.0334	27.431	24.5711	0.788458	0.062392
Chkb	9.44273	7.36875	6.89224	12.0411	9.60112	10.64	0.78845	0.0623963
Wipi2	30.1979	23.7704	22.5471	34.5577	31.7937	31.321	0.788408	0.0624202
Gabrb3	0.122817	0.0527665	0.0498693	0.15112	0.148394	0.130871	0.788284	0.0624906
Edar	0.245188	0.600128	0.736125	1.16289	3.79984	2.63644	0.788277	0.0624946
Ppie	16.4603	10.5508	15.7031	18.8795	21.0272	19.3556	0.788221	0.0625263
Gstm4	11.0069	10.4492	9.53747	11.142	12.3197	12.1916	0.787873	0.0627242
Cenpc1	3.74772	4.63167	4.4713	5.56782	4.93223	4.81624	0.787857	0.062733
Saal1	10.8858	9.05895	10.3137	12.8153	11.731	14.9112	0.787712	0.0628157
Psmd5	30.5501	24.6482	27.7055	33.7708	32.6155	38.9646	0.78769	0.0628283
Cdc42se2	12.0627	9.61358	8.78935	12.766	15.5598	12.9343	0.787687	0.0628299
Btbd19	4.54212	3.79069	3.97538	5.99954	7.38327	4.80907	0.787589	0.0628858
Atmin	4.66799	4.4112	4.21512	6.28038	6.70678	4.75629	0.787467	0.0629555
Arhgef25	45.5716	43.5732	42.4874	47.2606	46.1054	46.1858	0.78723	0.0630903
Tpra1	21.7223	19.5061	14.134	26.3993	25.8715	22.6544	0.787139	0.0631423
4921536K21Rik	5.10963	4.0228	3.09261	7.14479	6.51625	5.05383	0.786648	0.0634227
Nelfa	9.2872	8.96083	8.53148	13.7556	10.4745	10.6465	0.786595	0.0634534
Leng8	4.18026	5.44333	4.76483	9.05275	8.66194	5.31177	0.78657	0.0634675
Sec61a1	128.659	160.672	143.612	161.411	212.417	186.327	0.785775	0.0639229
Pld1	7.42359	7.46569	7.78009	10.0927	9.25294	7.91454	0.785618	0.064013
Ncoa5	9.98264	9.00073	10.4769	12.6158	11.8469	10.5598	0.785517	0.064071
Zfp91	22.8534	26.0954	27.1257	29.2749	27.6285	30.7737	0.785392	0.064143
Riok1	25.6296	21.023	24.608	34.4564	26.7766	35.8235	0.785096	0.064313
Rp9	16.7916	17.68	18.4058	24.0951	19.0676	25.6737	0.784849	0.0644555
Smg8	8.88397	8.5882	8.4218	9.79915	10.4068	8.95611	0.784806	0.06448
Cnot3	17.8289	21.7871	20.94	29.6889	24.4782	22.8448	0.784763	0.0645051
Ppp2r2a	40.785	39.6378	35.9376	44.5723	44.0735	41.2261	0.784746	0.0645148
Yy1	23.4537	22.4847	23.1069	26.3295	33.8582	27.1202	0.784248	0.0648022
Gbp2	36.1578	38.6205	34.5364	40.2407	56.1285	57.1561	0.784131	0.0648693
Fam186b	0.130423	0.388506	0.273028	0.419387	0.427867	0.491052	0.783822	0.0650483
Slc7a1	3.04409	3.68614	4.05291	19.8666	53.2806	20.1025	0.783771	0.0650778
Stam2	9.37709	8.90038	9.43595	9.66227	10.316	9.81189	0.783703	0.0651172
Dnaja3	49.0143	44.3749	50.6844	59.6873	65.5322	85.6492	0.783579	0.065189
Rai1	2.93822	3.17602	3.03434	4.03372	4.97276	3.41409	0.783437	0.0652712
Ripk2	5.44174	4.57501	5.57433	7.78446	15.2227	9.7617	0.783359	0.0653161
Dync1h1	20.0151	23.578	25.8274	34.2834	35.2041	25.1026	0.783045	0.0654984
Ado	16.8381	12.918	18.1025	19.136	22.4176	21.2567	0.782847	0.0656129
Zfp358	28.4859	23.9508	23.5186	39.3955	29.362	33.064	0.782813	0.0656332
Scyl3	6.02348	5.87167	5.36249	10.1392	10.8387	6.34192	0.782646	0.0657299
Egr2	0.0317178	0.00908474	0.0171719	0.187331	0.0627108	0.0929444	0.7826	0.0657566
Gmeb1	7.26598	7.83827	7.66475	8.09862	7.8878	8.36775	0.782571	0.0657738
Ikbke	9.25968	9.53064	7.31185	10.8563	12.5359	10.0835	0.782395	0.0658761
Pqlc2	5.22007	3.72775	4.80977	11.6555	7.08568	6.96433	0.782028	0.0660896
Nxt1	9.80971	8.85239	7.97294	13.185	11.2168	17.2153	0.781173	0.0665887
Luc7l	10.8354	9.93878	12.6399	12.9796	13.5141	15.0971	0.781021	0.0666776
Fos	2.01026	2.5002	1.66453	2.5185	3.12676	2.7034	0.780901	0.066748
Snrnp48	20.6843	19.9206	18.3806	25.4607	21.0558	26.2022	0.780792	0.0668117
Nol9	20.6687	20.7215	22.1025	23.4965	25.4431	22.1663	0.780447	0.0670136
Tor1aip1	32.5288	30.1526	31.651	38.8156	37.1875	32.6795	0.780416	0.067032
Cars2	10.6097	10.323	10.0738	10.7456	11.3377	11.8737	0.780066	0.0672375
Adm2	2.5013	7.9106	4.48576	9.42554	27.5204	18.2271	0.779983	0.0672858
SNORD123	0.658825	3.77406	3.92353	11.3491	5.21037	6.66931	0.779915	0.0673261
Ipo4	42.9473	45.6214	47.3631	48.6159	47.927	48.5398	0.779887	0.0673424
Tfb2m	17.9314	14.703	15.0537	19.7132	21.7044	27.5215	0.779887	0.0673425
Dyrk3	2.2236	1.25695	1.69705	2.69988	2.61674	2.3068	0.779772	0.0674099
Zfp617	8.38672	7.18006	7.7638	13.2452	9.28093	15.4183	0.779401	0.0676285
Ppp1r8	18.709	16.6866	18.7464	23.8806	20.7094	19.9129	0.779175	0.0677614
Ptcd3	25.398	20.9451	22.7468	32.5905	26.0496	28.4346	0.779095	0.0678087
Cltc	115.781	124.429	127.383	153.278	173.21	130.402	0.779093	0.0678099
Ppp1r12c	20.9139	19.186	18.2446	22.4852	22.3458	20.7917	0.778999	0.067865
Slc39a9	11.616	12.5825	11.4068	16.7981	18.6294	12.6659	0.77879	0.0679885
Slc7a11	0.75204	0.836266	0.670601	1.87247	5.78236	3.19366	0.778735	0.0680209
Rffl	1.71323	1.14446	1.18434	2.36211	1.95662	1.7245	0.778097	0.0683979
Xpo1	55.6225	51.696	51.4228	70.2317	60.883	57.3444	0.778008	0.0684507
Fam214b	11.2357	13.8483	12.8378	14.452	18.3947	15.1099	0.777986	0.0684639
Rnf181	76.6328	82.1944	76.7393	89.0356	92.1373	111.777	0.777913	0.0685069
Ppp1r15b	6.43452	5.0195	7.02668	12.0301	26.9009	14.2396	0.777801	0.0685731
Rpusd3	5.22504	5.6631	5.97636	8.27037	6.67155	10.3382	0.777719	0.0686219
Srebf2	9.87117	13.2488	12.3915	13.6353	18.475	15.6156	0.777708	0.0686287
Zfp410	17.8439	15.3494	14.6963	18.1203	18.9374	20.1234	0.77769	0.0686394
Rtca	11.5424	9.93297	10.408	13.1084	11.5876	12.3617	0.777632	0.0686733
Taf1c	2.47649	2.19628	2.51268	4.20739	3.15948	2.85393	0.777493	0.0687561
Wdr90	1.39058	1.39792	1.57701	1.65862	2.13756	1.74181	0.777228	0.068913
Pdcd11	14.6138	14.8257	16.1878	18.5801	21.9529	16.6386	0.777144	0.0689632
Tubg2	8.91592	12.5297	10.1622	12.9594	12.5882	13.5426	0.777022	0.0690357
Erlin1	8.87103	9.15794	9.51121	9.47486	9.84764	9.96294	0.776597	0.0692884
Rpia	8.53548	6.38632	8.08686	9.00214	13.2979	12.39	0.776409	0.0694003
Ltv1	24.3195	22.436	27.2871	28.7583	29.4474	34.783	0.776157	0.0695505
Thap3	10.6345	9.4658	8.99115	13.8074	10.6433	12.6847	0.776152	0.0695537
Zfp865	8.57331	9.65962	8.88668	11.3922	10.4674	9.49074	0.775967	0.0696639
Clcn6	0.820775	0.570644	0.827959	1.29823	2.0466	1.09139	0.77565	0.0698532
Trim11	8.10494	7.20502	7.23012	9.99719	8.09073	9.35859	0.775643	0.0698574
Dcaf4	7.10195	7.29553	8.38753	9.98487	11.4676	8.30213	0.775566	0.0699034
Mtfp1	5.02289	4.34926	3.73352	5.95605	6.23463	4.92836	0.775456	0.0699693
Spcs3	16.2985	19.1973	21.3392	21.1567	28.7742	26.6862	0.77538	0.0700146
Dyrk2	8.05937	7.28753	7.01115	12.3791	10.3546	8.28556	0.775153	0.0701506
Lin52	7.75198	6.02129	4.76595	8.98876	10.2756	7.77036	0.775007	0.0702379
Ing5	0.418491	0.407544	0.475795	0.700309	0.965321	0.535124	0.774991	0.0702476
Arhgef4	6.04222	5.61145	5.2414	7.71628	6.88826	6.07266	0.77496	0.0702662
Ttc41	0.0640228	0.067238	0.132869	0.189064	0.285982	0.136443	0.774585	0.0704909
Pard6b	0.215907	0.519463	0.537698	0.956387	1.47985	0.644187	0.774293	0.0706665
Ccl25	0.374602	0.64377	0.473218	1.39303	1.06068	0.620931	0.774289	0.0706686
Chic1	2.474	2.07632	2.23988	2.85782	2.53544	3.18256	0.774156	0.0707484
Elavl1	29.4362	25.9391	26.6829	31.1998	29.5325	32.3921	0.773936	0.070881
Wdr45b	20.4368	15.3782	17.3627	20.8813	22.6332	22.8867	0.773902	0.0709016
Dhcr7	9.29386	10.1212	10.1902	12.1921	14.4404	10.7006	0.773884	0.070912
Lin37	31.8965	27.0245	24.5636	51.4003	32.1849	48.3133	0.773865	0.0709234
Irf2bp2	54.3658	47.4547	45.0376	77.9961	60.4245	58.2326	0.77385	0.0709324
Lekr1	0.0803445	0.0460251	0.130494	0.237264	0.317706	0.128421	0.773842	0.0709373
Angptl6	0.656618	0.774409	0.73189	0.817441	0.797605	0.781996	0.7736	0.0710833
Senp6	10.9641	13.0418	14.3961	15.2822	15.9365	14.4855	0.773415	0.0711947
Pus7l	14.3472	11.9643	12.5547	14.6071	15.0478	15.4805	0.773109	0.071379
Glmn	6.20774	5.80787	5.26803	8.07706	6.50251	9.22419	0.773108	0.0713796
Socs2	2.69495	1.96779	2.62009	3.5215	3.25201	4.803	0.772677	0.0716399
Ndel1	35.5899	37.595	35.9686	42.4255	48.6317	38.6036	0.772345	0.071841
Tnfsf9	1.45416	2.02303	0.927861	2.22381	2.09927	2.46265	0.772186	0.0719369
Pard6a	2.06231	1.73022	1.67039	3.42072	2.44007	4.60276	0.772146	0.0719615
Spaca9	0.0574556	0.39496	0.0829498	0.377047	0.437563	0.530606	0.772016	0.0720401
Ehhadh	0.107968	0.194383	0.167009	0.189785	0.264294	0.262969	0.771349	0.0724446
Rabl6	40.3051	34.1756	34.2934	46.9684	44.9499	39.3637	0.771265	0.0724962
Nup50	16.511	16.0051	16.5676	19.4556	21.9166	17.2499	0.771081	0.0726078
Oxld1	17.4551	15.2698	16.4403	20.8719	17.9335	22.9573	0.770901	0.0727172
Nrbf2	15.3455	13.7363	17.3486	20.194	20.6193	16.871	0.770728	0.0728225
Nprl3	4.70524	3.99136	5.2903	6.86907	5.26397	6.9605	0.770642	0.0728747
Lonp2	21.0999	21.2701	22.0938	24.288	23.5937	21.8702	0.770468	0.0729813
Amz1	0.00933557	0.0213914	0.0202169	0.0918957	0.0328138	0.119374	0.770423	0.0730082
Wdr55	20.723	23.6508	27.8862	28.7511	28.4377	30.3363	0.770349	0.0730533
Sh3bp5l	23.605	24.4126	23.8013	25.6147	35.3576	35.023	0.770331	0.0730648
Trip11	5.73175	6.72601	7.07577	10.1878	9.47117	6.9307	0.770206	0.0731409
Ctc1	0.75253	1.51201	1.38643	2.39365	1.88018	1.56188	0.770056	0.0732321
Fam105a	0.180933	0.138196	0.130608	0.178103	0.264985	0.257065	0.770043	0.07324
Spcs2	128.133	113.663	110.954	132.64	137.683	157.679	0.769958	0.0732919
Ift22	7.58359	7.62957	9.41749	9.23793	10.3291	10.9598	0.769907	0.0733234
Rif1	2.35144	2.75651	2.91778	4.16829	5.21222	3.03892	0.769848	0.0733593
Pm20d2	1.47858	0.672224	1.27063	1.98682	3.341	1.95068	0.769773	0.073405
Rab3gap2	20.05	20.2366	19.0398	25.2258	25.7494	20.3343	0.769621	0.073498
Tmem230	20.408	18.0816	20.6149	23.0352	22.2448	26.8066	0.76947	0.0735905
Miga2	6.64784	6.5834	6.52065	7.53076	7.23705	6.68948	0.769384	0.073643
Gmnn	3.93996	3.96421	4.94982	4.7982	6.56924	6.18988	0.769351	0.0736635
Setmar	3.64855	3.65065	3.73992	4.30979	5.38625	4.12111	0.769288	0.0737018
Tmco6	6.90942	3.89672	3.25474	10.3844	7.67082	7.21338	0.769028	0.0738614
Orc5	12.7129	11.4815	12.2566	15.1823	14.9453	12.6313	0.768679	0.0740755
Csrnp2	4.72643	5.04042	4.60274	6.04032	7.76545	5.44366	0.768676	0.0740771
Dhx29	8.30524	8.99954	10.2723	11.8809	10.0324	11.1823	0.768655	0.0740901
Aacs	12.9348	13.5132	16.0785	16.1838	19.9979	23.0125	0.768595	0.0741266
Rapgef1	14.2823	12.8158	13.9199	15.7995	18.5554	15.0532	0.768505	0.0741823
Sh3tc2	5.76107	7.55369	7.71323	8.70283	14.0329	10.1779	0.767856	0.0745813
Nfatc2ip	4.48024	3.39845	4.39868	5.42168	4.95427	4.86897	0.767731	0.0746579
Six4	0.98154	1.37631	1.28488	2.13427	4.26106	2.18549	0.767591	0.074744
Zfp961	2.17655	2.87314	3.31311	5.0613	3.5896	3.63021	0.76757	0.0747569
Adh7	0.715182	0.647575	0.774392	1.03329	0.780498	0.921878	0.767284	0.0749336
AA986860	0.226883	0.207951	0.163778	0.655115	0.312345	0.378761	0.767278	0.0749375
Uvssa	7.35001	6.93483	7.73311	8.48032	7.92209	7.83205	0.767041	0.0750834
Hist2h3c1	1.40261	0.899897	1.45798	2.04339	3.99335	2.33157	0.766996	0.0751111
Fam160a1	3.7175	3.43778	3.20902	6.52574	5.36438	3.85105	0.766831	0.0752133
Abhd6	11.0907	9.2621	9.29871	13.4377	11.7303	11.1743	0.766734	0.075273
Neu2	0.0358753	0.0411022	0.0485568	0.1236	0.141862	0.305825	0.766732	0.0752747
Sec22a	8.10503	8.09574	8.76296	9.0246	11.8985	12.7554	0.766375	0.0754952
Dis3	2.79995	3.28674	3.74165	3.79017	4.08689	3.88676	0.76617	0.0756223
Pomt1	12.2733	12.1913	13.2222	14.3322	13.1937	13.4965	0.766021	0.0757143
Eme2	0.685693	0.628475	1.01823	1.07995	2.0142	1.3987	0.765839	0.0758271
Rce1	12.9743	9.93224	10.4884	15.8046	12.852	17.1715	0.76578	0.0758641
Dennd3	0.83652	0.638931	0.93203	0.990512	1.72583	1.40812	0.765706	0.07591
Map10	2.77023	2.34763	2.19969	3.34154	3.43892	2.6614	0.765689	0.0759202
Gtpbp10	6.92157	7.55665	7.83334	8.78931	7.8347	8.27834	0.765536	0.0760152
Snupn	10.9167	9.61107	9.90982	11.8833	10.9404	12.6848	0.765194	0.076228
Washc2	17.0228	17.3916	19.7254	20.7451	22.5986	19.3777	0.765031	0.0763291
Tgm4	2.78556	2.26444	3.25396	4.25521	3.25013	3.79344	0.764821	0.0764598
Rad51	5.34966	5.64376	5.51143	5.99906	7.34255	6.15188	0.764727	0.0765183
Zfp282	4.11672	4.93293	5.31802	6.14904	9.47303	6.44124	0.764718	0.0765244
Ttc19	5.49646	5.79549	5.85667	7.24274	9.39043	6.48696	0.764705	0.0765324
Arc	0.266576	0.362681	0.631414	0.623218	0.966278	1.26051	0.764614	0.0765887
Nae1	17.5384	14.8883	14.8115	21.3638	17.3219	22.4888	0.764574	0.0766138
Xrn2	14.2123	14.6092	15.5712	17.2374	16.4467	15.2951	0.764433	0.0767019
Jag1	5.43522	3.13313	4.92284	7.73183	6.08778	6.24498	0.764367	0.0767429
Rassf5	0.597562	0.835643	0.732671	0.968827	1.76062	1.15177	0.764229	0.0768291
Ddx1	113.08	121.101	116.829	121.464	123.265	121.594	0.764172	0.0768645
Pank4	7.49629	6.45124	6.5833	8.07615	7.86217	7.43576	0.763729	0.077141
Nrbp1	51.8558	44.5514	44.3004	57.7317	51.4742	54.9029	0.763326	0.0773933
Ttc39d	0.337008	0.360368	0.405455	0.398085	0.440919	0.462853	0.76326	0.0774349
Pphln1	9.85737	10.6705	10.335	10.7	12.7321	11.8426	0.763225	0.0774563
Uqcc1	20.6548	20.7546	23.6113	23.2649	29.8731	27.5658	0.763221	0.0774593
Ptdss2	15.4639	14.2169	13.3679	16.4767	15.4862	16.2086	0.762879	0.0776735
Gpr107	17.3238	16.7932	16.0209	19.1874	21.2066	17.5298	0.762771	0.077741
Rpp25	0.384314	0.132092	0.0832263	1.85369	0.675418	0.778086	0.762747	0.0777559
Rnf166	29.1788	31.6771	28.9123	31.8062	38.6045	34.3142	0.762372	0.0779915
Bbx	13.7091	18.6825	17.1954	20.0848	19.8665	24.8069	0.761958	0.0782517
Zfp827	1.35959	1.86783	1.49169	2.61151	2.81233	1.69876	0.761896	0.0782909
Tk2	18.5333	15.4259	15.9283	19.0459	19.184	19.2196	0.761816	0.0783412
Il11	0.440615	0.715148	0.675883	0.759018	1.71006	1.52591	0.7618	0.0783513
Uckl1	2.30882	2.98633	2.82237	3.78624	3.10115	3.15201	0.761777	0.0783659
Slx4ip	2.57964	2.57348	2.10916	2.83296	5.05793	4.20738	0.761682	0.0784256
Gm43786	0.547391	0.156786	0.370444	1.14502	0.541136	1.16658	0.761526	0.0785235
Chic2	10.3753	8.0043	8.45558	12.4611	11.4692	16.734	0.761457	0.0785671
Dnajb11	75.5435	86.8133	83.4098	91.484	90.5805	105.882	0.761313	0.078658
Opa1	14.4549	13.2559	15.6936	17.2288	17.9184	15.4153	0.761287	0.0786742
Clcn3	2.83302	1.94948	2.97259	3.39308	5.57239	4.05624	0.761281	0.0786781
Tln1	49.8097	58.2098	58.0379	71.6318	99.5992	66.3199	0.761164	0.0787522
Glcci1	3.13631	3.31685	4.31714	4.76213	5.88574	4.235	0.760976	0.0788705
Tfam	14.5573	13.9435	12.109	15.635	15.9252	19.0289	0.760878	0.0789324
Efhc1	1.66255	1.55971	1.63061	1.90931	2.22316	1.73307	0.760863	0.0789419
Cd3eap	34.855	31.2176	33.7398	45.4354	37.365	53.6901	0.760573	0.0791253
Pdss1	2.0152	1.83887	2.00825	2.35233	2.57004	3.38257	0.760496	0.0791743
Brd4	18.3761	19.6003	17.5819	31.7944	26.675	19.9056	0.760121	0.0794113
Prdm15	1.51478	1.66526	1.78241	2.11166	2.35826	1.74942	0.759923	0.0795366
Tmem209	21.5796	21.9987	22.2356	23.6309	25.8698	22.7064	0.759634	0.0797198
Ube2d3	90.2377	87.5076	85.5177	93.5236	98.1401	109.653	0.759	0.0801228
Otud7b	15.6108	14.4692	14.7839	23.2297	29.2914	16.77	0.758856	0.0802142
Trappc5	38.2746	30.9473	34.9551	47.9906	38.044	48.6074	0.758734	0.0802921
Krba1	2.97598	3.97655	3.46857	4.75294	7.19297	4.48238	0.758718	0.0803024
Ranbp9	30.6767	30.5285	25.5529	38.4509	45.51	31.7674	0.75867	0.0803328
Ncbp1	33.1622	30.9797	34.185	36.4543	34.8426	34.8918	0.758443	0.0804773
Tlr2	0.639734	1.13199	0.854327	1.34342	4.04127	2.77978	0.758398	0.0805063
Crtc3	15.0751	13.7816	12.9514	20.712	19.6957	14.6476	0.758288	0.0805758
Axin1	11.6909	8.49615	9.52056	14.177	13.5855	11.2712	0.758205	0.0806291
D10Wsu102e	1.1784	1.13341	1.7958	2.0765	2.12213	1.65874	0.758107	0.0806912
Mrps9	35.337	33.9894	31.1072	40.1494	39.0865	50.6952	0.7581	0.0806958
Srrd	22.1643	18.789	19.0129	28.1119	21.7473	26.0539	0.758013	0.0807512
Tmem167b	27.898	29.6291	26.9766	29.9405	31.424	29.4837	0.757922	0.0808094
Mars2	2.35502	1.50435	2.49496	3.16875	3.00737	2.67195	0.757363	0.0811669
Ythdf2	23.2011	22.8339	21.9652	26.8979	29.8493	23.5861	0.757347	0.081177
Lsm12	43.0671	43.3638	41.3018	50.7708	50.1757	66.2255	0.757116	0.0813246
Tcirg1	8.65014	6.60694	8.1369	10.5652	8.79264	10.2358	0.757051	0.0813663
Ssr1	77.8916	86.2271	82.2693	84.9312	100.129	98.1919	0.756859	0.0814892
Hdgfl3	12.6406	13.3844	13.1793	13.7675	17.2886	15.3162	0.756348	0.0818173
Slc4a8	0.216608	0.172964	0.248755	0.387673	0.559484	0.272779	0.756203	0.0819101
Baiap2l2	0.111172	0.244124	0.130407	0.346538	0.244225	0.236925	0.756138	0.0819517
Vcpip1	8.10429	6.75471	7.62683	13.2652	18.3383	9.08121	0.755937	0.0820813
Aldoa	1.09804	1.13222	0.832263	1.72939	1.59206	1.11155	0.755768	0.0821895
Ascc2	16.0492	17.0756	16.6547	17.8392	21.002	18.017	0.755532	0.0823418
Fbxl3	8.61601	6.29613	7.10663	10.52	11.5994	8.26885	0.75508	0.082633
Stoml2	44.9912	39.2445	42.293	56.3817	44.7323	54.8067	0.754995	0.0826874
Gatad2b	12.5853	13.8628	13.6326	23.1613	28.5734	14.6851	0.754945	0.08272
Nt5c3b	32.0582	30.9128	30.4648	35.1912	34.5579	42.0642	0.754789	0.0828204
Dusp8	0.995016	1.66613	1.5857	2.26028	4.11618	2.21298	0.754726	0.0828613
Hsf1	25.1468	25.987	28.18	32.256	27.4813	31.5984	0.754523	0.0829926
Amhr2	0.150863	0.265913	0.238747	0.285584	0.305927	0.284417	0.754495	0.0830107
Polg2	5.16811	3.69019	4.96187	5.7214	6.39396	7.98757	0.754383	0.0830831
Rnf103	18.1164	14.9738	15.1126	23.1779	19.4291	18.229	0.754379	0.0830855
Sertad2	19.162	21.1098	20.1728	28.5201	30.5832	20.7532	0.754366	0.0830936
Cxcl16	3.64087	2.03219	2.45973	5.69753	5.27756	3.28278	0.754134	0.0832437
Fbxl15	7.49153	6.03934	7.29636	9.08697	8.04341	10.8882	0.753824	0.0834444
St14	0.0466779	0.0840378	0.021661	0.0918957	0.0937539	0.0852671	0.753649	0.0835579
Lnx2	5.29419	5.54383	5.43009	5.52216	6.14065	6.1913	0.753288	0.0837916
Vti1a	18.4048	15.6329	16.1871	18.2211	20.0457	20.9268	0.753239	0.083824
Ccdc85a	0.0281549	0.0483854	0.0609717	0.138573	0.0742218	0.0750034	0.753115	0.0839044
Fancg	1.76453	2.47544	2.4305	2.51678	3.35424	2.98026	0.753008	0.0839735
Cyp46a1	0.315258	0.541784	0.633951	1.42972	1.01906	0.623876	0.752923	0.0840292
Pkn2	11.3255	12.7469	14.2506	15.313	18.8708	14.4726	0.752919	0.0840316
Copb1	55.5877	59.5916	63.2269	66.2384	79.1956	65.5085	0.752879	0.0840575
Stk19	8.47307	7.88161	7.60177	14.735	11.2215	22.4429	0.752874	0.0840604
Rpain	3.93843	3.22649	4.03522	5.37755	4.22369	6.13714	0.752709	0.0841681
Appl2	6.82973	5.74049	5.76182	8.23017	6.91405	7.08379	0.752296	0.084437
Pcid2	14.2227	12.031	14.1512	14.9643	15.8926	15.283	0.752159	0.0845262
Pak1ip1	18.3273	16.4686	19.7798	20.1828	21.3853	23.9116	0.752156	0.084528
Mypop	5.07934	4.93298	5.11742	6.08432	5.22452	5.57376	0.752004	0.0846268
Snrk	8.25782	7.21516	6.91434	10.601	10.5751	7.86118	0.751576	0.0849057
Dnaic2	0.337216	0.231808	0.240989	0.451442	0.320029	0.474318	0.750982	0.0852942
Zkscan5	7.83165	6.81896	7.42082	9.548	9.04125	7.70477	0.750943	0.0853195
Gorasp1	18.8454	17.6358	18.0245	19.3756	18.8099	19.3685	0.750937	0.0853238
Akt1s1	37.6232	33.4836	32.6733	40.8488	36.9768	41.8095	0.750775	0.0854296
Zfp869	8.13417	7.1674	8.52601	14.0228	12.0103	8.54447	0.750603	0.0855425
RNaseP_nuc	5.26175	3.36879	4.10546	7.84537	7.68345	14.5118	0.750449	0.0856434
Alms1	0.905603	0.840265	0.874694	1.31623	1.36553	0.901568	0.750305	0.0857371
Adnp2	6.79353	6.7769	7.14919	9.98159	10.3578	7.07119	0.750207	0.085802
Rcc1l	6.49331	5.89828	6.67544	7.42422	7.24668	9.07767	0.750191	0.0858123
Zscan29	2.20568	2.21033	2.3384	4.37072	5.20733	2.44238	0.749902	0.0860019
Ccer2	0.181996	0.229363	0.295595	0.644938	0.303858	0.446043	0.749865	0.0860262
Mkks	7.13096	6.53273	7.07223	7.3488	7.69952	8.36369	0.749834	0.0860466
Klhdc1	1.09888	1.88343	1.38023	1.92109	1.96214	1.89225	0.74983	0.0860489
Tle2	7.58481	10.0352	9.05098	10.6941	12.1835	9.84328	0.749726	0.0861173
Eri1	5.597	5.10214	3.92956	6.66042	6.80471	5.5011	0.74963	0.0861803
Zc2hc1b	1.16879	0.885153	1.0296	1.79402	1.14891	1.70985	0.749564	0.0862235
Mlycd	16.9408	16.4609	16.0952	20.0892	20.6604	16.7691	0.749426	0.0863145
Sergef	8.23987	6.31798	8.29958	9.38949	9.24257	9.05252	0.749417	0.0863205
Msantd2	4.53898	5.37199	4.77566	7.10242	5.49365	5.65797	0.748759	0.0867533
Ptch2	0.0204016	0.0584349	0.0497038	0.105433	0.0537825	0.108698	0.748747	0.0867615
Rundc3a	0.0663974	0.0108673	0.0102706	0.065359	0.141696	0.0909667	0.748743	0.0867639
Cdk5rap1	5.00487	4.28313	3.99311	7.01092	4.96771	5.90527	0.748615	0.0868483
Nt5c2	26.286	27.2699	25.9031	29.948	32.2353	27.0753	0.748424	0.0869744
Stt3a	137.247	165.55	164.069	171.691	209.514	179.386	0.748294	0.0870606
Mfsd9	2.0477	1.80203	1.65489	3.12576	5.89361	2.92513	0.748124	0.0871727
2700062C07Rik	20.8652	15.2574	16.3273	28.9381	20.0349	25.8963	0.748064	0.0872122
Pex7	6.12575	5.27277	5.56751	7.01412	7.80938	10.7382	0.748048	0.0872231
Nrg1	0.4103	0.11752	0.155494	1.84777	0.793196	0.633952	0.748012	0.0872465
Strn4	22.0746	23.5457	22.8746	26.3429	32.9575	25.133	0.747532	0.0875643
Asb1	0.873074	0.911363	0.745781	1.1077	1.92652	1.23011	0.7474	0.0876515
Arhgap39	4.5604	4.8645	5.83474	5.95448	8.959	6.83121	0.747349	0.0876851
Amz2	20.7164	18.1769	17.9524	24.0556	20.4231	25.9873	0.747328	0.087699
Mcrip1	75.3559	65.0282	65.4338	87.5087	87.7292	124.244	0.746935	0.0879597
Fignl1	2.27695	3.16358	2.96264	3.33106	3.36051	3.35122	0.746765	0.0880724
Nkiras2	22.2461	25.1221	22.5522	24.9257	32.0952	27.7975	0.746642	0.0881535
Raf1	56.8128	54.917	49.6175	65.0734	70.4821	56.2639	0.746506	0.0882443
Mertk	0.322646	0.173029	0.163529	1.67585	0.971203	0.402326	0.746418	0.0883028
Dusp6	4.64028	4.93531	4.15846	5.58882	6.03284	4.80116	0.746414	0.0883054
Nudcd1	3.38618	4.20842	4.15497	4.23862	4.89061	5.23759	0.74633	0.0883614
Gpr35	0.517208	0.434546	0.298681	0.534575	0.598408	0.597055	0.746187	0.0884564
Creld1	29.1742	27.9988	24.7563	34.1039	29.0706	32.4594	0.745898	0.0886484
Mfsd8	2.14331	2.37187	2.43284	2.41547	2.81439	2.91973	0.745862	0.0886721
Cyth2	19.9649	19.3009	17.4235	21.5112	21.3758	25.8821	0.74574	0.0887538
Stk11ip	4.26027	3.74038	4.11314	4.69185	5.19026	4.29076	0.745644	0.0888175
Rab36	1.55254	1.85496	1.32885	2.13956	2.3972	1.73313	0.74552	0.0889
Fut1	0.582906	0.971393	0.860679	2.33242	9.47271	4.70288	0.745448	0.088948
Phf12	11.9359	11.9544	12.4811	16.6529	18.1376	12.4373	0.74533	0.0890269
3110062M04Rik	11.0342	14.5256	11.9048	13.6891	16.1195	16.3174	0.745163	0.0891382
Mdm4	0.870356	1.06748	1.29884	1.8453	4.27019	2.17591	0.74455	0.0895471
Slc31a2	4.79399	6.68537	5.40227	7.06784	11.6086	7.85906	0.744495	0.089584
Cacna1h	0.154897	0.0794618	0.112648	0.375497	0.284415	0.145348	0.744412	0.0896399
Aldh18a1	19.3414	22.8729	24.0521	25.7509	38.5605	28.6931	0.744133	0.0898264
Rpl7l1	63.4245	56.6987	69.3654	68.3258	78.5008	80.8077	0.743805	0.0900462
Polk	5.605	5.418	5.66966	6.43149	8.72198	6.52002	0.743581	0.0901961
Rnf14	14.403	16.259	18.6114	18.5595	23.8333	19.7903	0.742899	0.0906539
Rdh13	2.95167	2.64868	2.48478	4.2323	6.20695	3.29069	0.742698	0.0907892
Rbm28	14.7114	12.3315	15.1762	16.9612	16.0415	15.8565	0.742289	0.0910644
Cipc	8.50989	6.02265	6.77065	11.025	9.66391	8.15639	0.742102	0.0911906
Afg3l1	10.3334	9.00642	10.3951	10.9251	12.3249	10.9769	0.742086	0.0912011
Mettl2	10.928	8.22218	11.8327	14.7709	12.2364	17.5322	0.741825	0.0913772
Prpsap2	16.6467	15.0636	13.0502	18.2615	18.6105	16.3321	0.741511	0.0915892
Zfp174	0.527882	0.641446	0.467661	0.645597	0.829338	0.656253	0.741477	0.0916122
Snx11	17.1526	18.601	19.1275	19.2205	25.974	23.3066	0.74147	0.091617
Vamp5	21.985	16.6951	14.078	35.7921	20.4249	34.4636	0.741385	0.0916745
5S_rRNA	1.16459	2.13482	1.51321	3.43913	1.84205	3.4747	0.741269	0.0917524
Med27	28.3559	20.0692	21.6363	31.8188	28.8346	39.474	0.740951	0.0919673
Rgp1	11.5505	10.4573	11.0321	13.8278	15.8	11.5768	0.740883	0.0920135
Nrip1	5.17488	4.24439	4.0145	13.3455	7.14909	6.79297	0.74053	0.0922529
Slc22a14	0.0121811	0.0418675	0.065948	0.131897	0.171263	0.05192	0.740521	0.092259
Ciz1	18.5489	17.7512	16.2646	25.1775	21.2054	18.7771	0.740318	0.0923965
Prpf8	35.4742	37.6982	39.302	51.2599	54.8359	38.1882	0.740098	0.0925453
AU022252	17.5928	17.7205	17.8217	20.7253	18.2879	22.4139	0.739873	0.0926979
Tmem154	5.92435	9.00258	8.17219	10.5809	20.7847	12.4935	0.739239	0.0931293
Trim8	56.7115	64.6787	62.7548	69.8787	74.8938	63.5474	0.739046	0.0932604
Dync1i2	62.3787	61.4109	63.4256	69.2997	63.1603	69.3838	0.738912	0.0933518
Cops4	80.5335	80.0913	83.437	84.276	85.6437	91.6116	0.738654	0.0935277
Aldh3a1	13.8801	3.46261	8.10548	37.229	12.9961	27.6276	0.738416	0.0936896
Ccnt1	2.00721	1.82133	2.71239	3.22454	5.56656	3.1655	0.738338	0.0937427
Tmtc2	0.131765	0.083868	0.23779	0.302643	0.437414	0.21841	0.738292	0.0937744
Zfp106	13.5321	11.6227	13.1025	16.9263	24.8409	15.6323	0.738048	0.0939408
Rrs1	27.091	19.2724	26.1276	36.342	30.0617	28.9796	0.737925	0.0940246
Sec16a	12.1605	14.0254	13.6718	17.4714	22.9486	14.7443	0.737874	0.0940594
Ankmy1	0.0685511	0.176712	0.213401	0.269916	0.384017	0.21001	0.737812	0.0941022
Gldc	0.126005	0.189476	0.264346	0.248068	0.304492	0.327279	0.737609	0.0942408
Farsb	32.7624	34.8101	37.6213	38.9054	37.0961	38.8913	0.737558	0.0942756
Gpatch8	8.04109	9.42918	8.57037	13.6535	13.1558	8.79458	0.737478	0.0943302
Tymp	11.9962	9.31579	9.89398	14.5292	11.964	17.3288	0.737473	0.0943338
Fyttd1	24.6927	24.52	25.3368	28.247	32.4146	25.9408	0.73732	0.0944389
Calr	756.328	951.574	843.534	960.869	955.061	1095.85	0.736859	0.0947544
Gm20521	21.2258	21.3413	23.9046	27.8189	22.9973	27.6942	0.736636	0.0949072
Pus1	18.1041	14.0898	17.0167	20.9974	18.253	20.3473	0.736587	0.0949409
Bcat1	0.258621	0.703715	0.805093	0.850104	2.71493	1.87494	0.73657	0.0949527
Ranbp2	12.7553	11.3932	14.1894	18.5441	20.313	13.4271	0.736442	0.0950404
Ggta1	0.0189473	0.0542695	0.0205159	0.0466275	0.083248	0.0605697	0.736389	0.0950767
Trappc6b	9.73249	9.74387	9.01551	10.8767	10.6707	13.4749	0.736361	0.0950958
Csf3	0.3133	0.323051	0.135695	0.58596	0.633205	0.300462	0.736291	0.0951441
Pigv	9.12673	9.54945	10.1444	10.2844	10.5456	10.0208	0.736241	0.0951782
Smarcad1	5.62152	4.80931	5.35153	7.05595	8.90172	5.80709	0.736224	0.0951904
Srpr	98.9047	104.802	106.328	117.97	118.949	104.291	0.736056	0.0953059
4933405L10Rik	0.178159	0.174956	0.0551168	0.350745	0.178919	0.325445	0.735851	0.0954463
Sppl2b	31.6596	38.3371	41.6706	40.035	55.4658	57.6433	0.735715	0.0955403
Fcgbp	0.21741	0.212184	0.258659	0.285346	0.320767	0.245969	0.735489	0.0956954
Crbn	10.832	9.90185	9.03318	14.8164	12.0086	10.9686	0.735403	0.095755
Dgke	1.32332	1.06128	1.21795	1.68876	2.06405	1.31946	0.735322	0.0958106
Zfpm1	3.07822	2.39589	2.67179	3.64338	3.18737	3.09604	0.73524	0.0958673
Begain	0.0851329	0.181139	0.131687	0.323234	0.309923	0.142554	0.735165	0.0959192
Atp13a1	30.9375	32.1055	33.0079	37.8961	37.969	32.201	0.734913	0.0960926
Rbck1	27.8873	25.4275	23.6917	29.8838	27.5374	31.7217	0.734856	0.096132
Mgat2	48.6568	45.5742	43.4086	51.5004	54.6254	47.7803	0.734771	0.0961909
Cacng1	0.0184323	0.0211178	0.0598751	0.199585	0.0485913	0.157129	0.734598	0.0963102
Ipp	5.55295	5.00512	4.7473	6.03742	5.43781	6.335	0.734258	0.0965447
Sema3a	0.0403127	0.0513178	0.0436502	0.0529097	0.0551041	0.0715942	0.733711	0.0969234
Fam241a	4.42699	5.02788	3.08451	5.49457	7.03608	5.12753	0.733711	0.0969237
Ilf2	87.8714	70.1788	74.3503	94.2567	86.2324	99.3109	0.733477	0.0970855
Pkn1	35.1507	31.2765	28.9182	39.7729	37.1437	34.2703	0.73339	0.0971459
Harbi1	5.80599	5.02307	5.10481	6.91601	6.59299	5.5417	0.73336	0.0971665
Blzf1	16.7018	19.3503	19.5551	21.1907	21.3798	19.4444	0.733075	0.0973645
Tmem63a	7.51463	6.45711	6.55691	13.1139	12.6955	7.02177	0.732994	0.0974203
Ifngr2	23.4736	18.0054	18.5637	24.9363	23.1649	27.6159	0.732956	0.097447
Terf1	3.41436	3.40237	4.10973	4.23638	4.43767	5.61819	0.732905	0.0974825
Rcor3	2.38345	3.24777	3.95516	4.27588	6.717	4.3131	0.732814	0.0975456
Ap1ar	10.2621	9.32095	10.1352	11.223	10.3523	11.8253	0.732812	0.0975469
Gjb3	5.81832	7.12462	7.97177	10.8073	9.54714	17.2287	0.73265	0.0976595
Iba57	3.77963	3.43929	3.53677	4.45544	4.20969	3.67945	0.732286	0.0979125
Rprd1a	18.5564	17.6073	15.4711	21.8016	18.2157	22.2554	0.73224	0.0979445
Slc30a7	12.0689	12.1774	12.2201	13.5162	16.665	13.2174	0.732065	0.0980663
Fkbp15	10.8661	11.4807	12.6076	13.7635	15.3935	12.1902	0.731769	0.0982725
Hist1h1c	187.827	165.291	141.954	232.453	239.472	175.728	0.731756	0.0982816
Cog1	22.5212	24.8481	24.9023	26.8652	25.9387	24.9746	0.731726	0.0983025
Tdp2	7.27532	7.07661	6.52946	9.57676	7.19755	9.43042	0.731566	0.098414
Cnot8	34.6042	26.528	29.5954	37.0769	35.5365	35.1858	0.73139	0.0985369
Slc39a3	27.1775	25.1561	24.6838	31.1423	26.7862	33.2088	0.731246	0.0986374
Nlrp10	0.0754791	0.140523	0.194104	0.167172	0.356502	0.321717	0.731088	0.0987473
Rbm6	16.8254	16.701	16.988	23.0338	18.4224	18.4997	0.730841	0.0989201
Mybbp1a	59.4562	55.125	64.8698	76.1981	79.7522	61.7874	0.73058	0.0991024
Tmem62	3.31812	2.8231	3.229	4.50657	4.20752	3.23736	0.730361	0.0992558
Stbd1	11.2725	14.182	12.7017	13.5596	20.8123	22.1902	0.730305	0.099295
Zfp740	15.636	12.9779	12.5214	16.3509	19.3959	15.506	0.730014	0.0994984
Cpsf1	14.8919	12.8254	13.489	16.0131	16.0788	14.468	0.729569	0.0998106
Tmem170	1.80754	1.74329	2.12305	2.21152	3.48178	2.53546	0.729473	0.0998779
Snrnp35	9.67918	7.42975	7.07402	13.6688	9.92473	10.1213	0.729317	0.0999874
Prkaa2	0.634648	0.515038	0.400861	0.898038	1.33612	0.648092	0.729307	0.0999945
Dhx35	2.53298	2.5768	2.83726	3.5466	4.47081	2.85034	0.729248	0.100036
Sec63	35.4218	34.3366	32.6527	43.5372	37.6269	36.1286	0.729166	0.100094
Zfp180	6.18821	7.02049	7.45855	11.3406	11.5895	6.9348	0.729118	0.100127
Fam166a	0.15424	0.159041	0.116907	0.318838	0.203303	0.180791	0.728639	0.100464
Zfp598	21.483	19.156	20.5298	21.2931	24.51	23.4039	0.72854	0.100534
Atf7ip2	0.934646	0.82145	1.05361	1.14689	1.32759	1.03005	0.72842	0.100618
Trim56	5.12419	5.08	6.06929	7.75137	11.1651	6.36286	0.728343	0.100673
Utp4	50.9256	45.0816	52.7671	60.674	55.6363	53.1644	0.728209	0.100767
Meig1	0.0873442	0.150105	0.0945754	0.214945	0.153504	0.139609	0.727922	0.100969
Dtna	0.0428936	0.016381	0.0154816	0.0844455	0.0408329	0.0533244	0.727897	0.100987
Serinc2	0.0725882	0.041582	0.0392989	0.10718	0.0637856	0.116023	0.727519	0.101253
Mmaa	22.3897	20.04	21.635	26.9929	22.0971	26.097	0.727164	0.101504
Ubn2	1.85709	2.64269	2.60132	3.16281	3.10187	2.59925	0.727151	0.101514
Chka	9.58271	10.6676	9.18322	12.1216	13.221	10.0825	0.727012	0.101612
Tsnaxip1	0.0993527	0.031044	0.0293395	0.168925	0.0873044	0.125117	0.726827	0.101743
Ctcf	16.4612	14.591	16.9125	21.6756	19.6382	16.6755	0.726775	0.10178
Ccdc22	16.0654	13.3148	13.9474	18.1122	15.5928	17.2609	0.726759	0.101791
Tatdn2	27.4628	25.0969	23.9357	32.1285	31.043	26.2674	0.726449	0.10201
Erp29	58.5449	71.1194	65.3796	76.4353	72.6651	93.9636	0.726381	0.102059
Scyl1	44.9882	43.4898	42.5696	47.8425	45.5106	44.9298	0.726298	0.102117
Upf1	31.0844	27.8061	31.9827	42.9769	37.5333	31.7565	0.726148	0.102224
U4	1.14477	1.49892	1.06246	1.77078	3.16153	1.74263	0.726138	0.102231
Sp3	13.9018	14.1845	15.7399	18.7615	25.1489	16.3271	0.726133	0.102234
Evc2	8.27075	7.25376	7.88717	9.9062	10.3096	8.00214	0.726027	0.10231
Wdr62	0.368175	0.577831	0.540643	0.615613	0.629327	0.612666	0.725701	0.102541
Tubgcp5	3.21258	3.07987	4.48473	4.35801	4.6661	4.73174	0.725523	0.102667
Snx21	15.008	13.7427	11.8804	16.7459	15.7487	14.8946	0.725408	0.102749
Lman2	138.321	136.326	134.624	138.54	142.533	147.478	0.725295	0.102829
Dus1l	12.3121	11.1571	10.59	14.7564	12.416	12.6494	0.725235	0.102872
2210408I21Rik	0.989444	0.884761	0.849248	1.71632	1.50564	0.932185	0.724878	0.103126
Pcnt	3.13414	3.71997	3.75995	4.79679	4.65541	3.60239	0.724843	0.103151
Vwa5a	9.44523	9.64979	7.72534	12.6708	11.1808	9.52401	0.724525	0.103378
Adnp	17.028	14.8249	15.3766	25.1135	26.1349	15.97	0.724497	0.103397
Ercc6	1.79839	1.86944	2.161	2.89287	3.26082	1.99579	0.724407	0.103462
Tmem51	0.408845	0.234206	0.0442693	0.623799	0.359265	0.620813	0.724125	0.103662
Alkbh3	14.6506	11.6264	12.17	19.861	14.6874	15.7386	0.724118	0.103668
Nup155	4.82431	5.64314	6.11869	6.71926	8.98252	6.32103	0.724086	0.10369
Utp3	64.6332	51.6614	60.5683	83.3391	66.6976	102.432	0.723982	0.103765
Mcmbp	20.1472	17.4285	17.7006	21.3502	24.3931	19.812	0.723697	0.103968
Dnajb12	25.1216	26.7066	25.8032	31.794	38.963	27.2873	0.723423	0.104164
Pex10	3.07587	2.66051	1.8748	4.29101	3.70525	2.9086	0.723307	0.104247
Katnbl1	3.26921	3.74552	4.81423	4.50532	6.39668	5.34155	0.723088	0.104403
Purg	4.51734	3.43571	3.63396	6.21784	4.362	5.13995	0.723028	0.104446
Rgs16	3.77948	4.65259	3.41758	4.48226	7.9584	6.06245	0.723027	0.104447
Fam229a	0.284176	0.139534	0.307703	0.519502	0.71347	0.302813	0.723021	0.104451
Mecp2	4.94118	3.491	3.49253	6.78245	5.65663	4.56321	0.722547	0.104791
Mok	0.62948	0.835065	1.00446	0.94576	1.95056	1.51804	0.722461	0.104853
Eid2b	4.58944	4.91267	5.06613	5.03428	5.53418	5.98512	0.722354	0.10493
Nqo1	155.309	99.3218	111.098	197.394	146.4	173.581	0.722208	0.105034
Ddx59	4.46333	4.95054	4.04022	5.09409	4.93163	5.78526	0.722173	0.10506
SNORD65	0.960786	1.46769	1.04033	3.46779	1.40712	4.43645	0.722133	0.105088
1700066M21Rik	8.38053	9.34587	9.07435	10.2264	15.9922	11.4665	0.721927	0.105236
Cenpo	1.34857	1.39245	2.00104	2.09774	3.05767	2.00472	0.721637	0.105444
Sema6a	4.4858	3.21288	3.20846	6.82026	6.44936	3.88119	0.721623	0.105454
2410002F23Rik	10.5418	12.7404	12.3185	12.332	16.0672	16.4602	0.721521	0.105528
Thap2	1.23404	2.22173	1.75615	2.08241	3.31513	2.51723	0.720631	0.106169
Zfp592	8.34065	8.14874	7.16726	10.497	12.7166	8.33579	0.720603	0.106189
SNORD86	2.41314	0.614382	1.45162	4.22293	2.59172	2.5714	0.720526	0.106244
Mpnd	8.33488	7.81905	8.34884	9.33372	8.49802	8.64941	0.720339	0.106379
Fbxo48	0.0954818	0.16409	0.103387	0.140983	0.251709	0.203488	0.72012	0.106537
Drc1	0.0469822	0.161482	0.101744	0.212738	0.173396	0.140178	0.720019	0.10661
Rbpj	21.8197	19.5692	18.0958	31.4676	29.4889	20.2231	0.719988	0.106633
Rnf41	32.3684	28.8815	31.3236	32.3248	35.376	34.1396	0.71976	0.106798
Sec24d	14.7542	18.2725	18.2331	18.8257	29.4274	22.9983	0.719536	0.10696
Abce1	52.1578	53.2645	58.8283	57.2215	60.9544	62.4973	0.719408	0.107052
Tslp	1.54832	0.823596	0.598751	2.06843	1.70069	1.41417	0.719286	0.10714
Cog3	3.16049	3.26718	3.42215	5.42648	9.65643	4.42261	0.719091	0.107281
Mon2	7.93415	7.67952	7.54375	10.7113	11.7186	7.76263	0.719038	0.10732
Rbms3	3.62264	2.92335	2.30237	7.61259	4.62274	3.877	0.718884	0.107431
Fbxw9	2.89729	3.39926	2.06988	3.49882	3.63956	3.58594	0.718868	0.107443
Zfp771	14.8338	11.2957	11.7839	19.3395	14.2816	23.1168	0.718752	0.107527
Dysf	4.2286	4.46616	4.50667	6.18352	5.17875	4.58137	0.718665	0.107591
Phf14	15.3083	14.9023	15.6133	19.6736	15.8311	17.318	0.718661	0.107594
Lcmt2	6.9907	7.57089	7.62594	11.0239	9.627	7.50476	0.718575	0.107656
Nle1	12.0975	8.68888	9.90737	15.2782	11.8041	12.9726	0.718343	0.107824
Atl1	2.7876	2.64184	2.81316	3.00052	2.96305	2.7937	0.718073	0.10802
1810010H24Rik	1.15455	0.881839	0.625066	2.20984	1.23999	1.33279	0.717859	0.108175
Nsmaf	6.51408	5.07589	5.70416	6.32362	7.4517	7.22159	0.717799	0.108219
Wisp2	301.481	356.867	283.662	350.096	375.751	352.028	0.717677	0.108308
Lrrc59	158.299	184.217	183.711	181.144	221.904	217.553	0.717588	0.108373
Zkscan2	0.597294	0.452409	0.409604	0.712076	0.769796	0.53746	0.717233	0.108631
Ino80e	20.2778	20.6181	20.8456	23.9873	21.2828	21.5932	0.717109	0.108721
Coq8b	50.8851	41.247	40.6142	56.1202	50.2712	51.2729	0.716963	0.108828
Asphd2	0.0161439	0.00616532	0.00582681	0.0317828	0.0283723	0.0114684	0.716953	0.108835
Ica1l	0.0846338	0.105779	0.0166619	0.340814	0.175785	0.11478	0.716915	0.108863
Gm20721	1.12244	1.1462	1.13611	1.58527	1.35084	2.2621	0.716902	0.108872
Cog5	18.9336	20.3575	19.9743	20.6004	23.1348	20.8398	0.716813	0.108937
Nfat5	1.99418	2.78563	3.90304	4.91677	10.0829	4.68564	0.716743	0.108988
Bckdha	36.5229	33.7734	29.8713	44.0643	39.3816	35.6272	0.716704	0.109017
Gmip	1.48707	1.79563	2.32508	2.6786	2.56467	2.09745	0.716695	0.109023
Usp19	28.191	26.0642	24.87	36.8566	36.2912	26.5579	0.716399	0.109239
Ell2	23.4983	21.6431	22.3199	25.0218	30.1166	24.2237	0.716321	0.109296
Deaf1	12.61	13.5457	13.1542	15.6451	13.367	14.4654	0.716047	0.109497
Acap1	0.581037	1.28383	1.31221	1.73219	1.37855	1.53017	0.716018	0.109518
Mchr1	0.353434	0.196328	0.197146	0.463875	0.545856	0.296725	0.715973	0.109551
F8a	7.21753	4.19378	4.75846	9.51698	7.48715	6.96365	0.715845	0.109644
Gpbp1l1	20.2228	22.3938	22.9439	33.627	30.0752	21.9612	0.71578	0.109692
Dzip3	1.55467	1.56948	2.02144	2.54015	2.69869	1.77884	0.715745	0.109718
Nfya	16.1704	18.031	16.9618	19.6526	22.8154	17.7177	0.715676	0.109768
G3bp1	120.392	116.589	123.911	124.873	128.266	123.639	0.715621	0.109808
Ccdc85c	1.00338	0.60732	1.14795	1.78902	1.68023	1.02884	0.715426	0.109951
Ide	13.2742	10.9989	13.8489	16.6908	20.0059	13.7025	0.715404	0.109967
Eftud2	51.7061	49.4708	50.7737	54.6929	53.3193	51.2659	0.715344	0.110011
Gtf2e1	8.22038	7.06797	8.07957	8.72423	10.706	8.71001	0.715173	0.110136
Csnk1g1	4.89531	4.7617	4.5921	6.34549	8.59268	5.21636	0.714644	0.110524
Cspp1	1.1928	1.87557	1.46948	2.26443	1.74336	1.926	0.714452	0.110665
Ankrd16	3.46713	2.68548	2.2102	7.3738	4.12803	3.92347	0.714229	0.110829
Gdnf	0.261825	0.0627847	0.0263722	0.941015	0.337085	0.356856	0.714171	0.110872
Crcp	7.0987	12.2631	14.2895	12.5997	23.2768	22.5405	0.714071	0.110945
1700021F05Rik	24.5279	17.6718	19.8345	30.4323	22.9029	32.7299	0.713977	0.111014
Pskh1	11.8418	11.9426	10.2836	14.2201	15.4945	11.646	0.713675	0.111236
Oxsm	11.3659	9.35681	10.0239	11.2477	11.9148	11.8918	0.713664	0.111245
Pim1	8.80634	6.06793	5.9106	17.7307	12.2278	8.19925	0.713415	0.111428
Supt6	31.9002	35.2928	36.026	49.5071	49.0793	34.0585	0.71335	0.111476
Taf3	8.19222	6.43455	6.7967	13.093	7.89297	10.408	0.713292	0.111519
Aco1	26.1889	25.4276	26.5751	28.7397	29.2851	26.1666	0.713183	0.111599
Gtf2b	31.6884	26.4184	28.4885	32.8536	31.8301	36.9503	0.713117	0.111647
Lrrc46	3.8927	2.10604	2.97097	4.8297	3.64631	5.15619	0.713008	0.111727
Alkbh2	5.07649	3.64591	4.78574	7.03571	4.90474	6.8896	0.712962	0.111761
Six5	9.77268	12.0585	11.8247	12.1317	13.5561	12.6699	0.712352	0.112212
Klhl24	17.3857	16.9702	13.3942	24.0666	22.3342	16.5142	0.712293	0.112256
Elavl2	0.109336	0.0751591	0.0710324	0.118388	0.105684	0.116506	0.712265	0.112276
Kcnn1	3.77744	2.47902	2.89886	4.12449	3.6819	4.86538	0.711915	0.112535
Synj1	3.3821	3.61074	3.43389	5.13158	5.01789	3.41792	0.711732	0.11267
Rft1	4.35529	4.94825	3.83819	5.69242	6.96326	4.6796	0.711404	0.112913
Luc7l2	10.7066	10.7524	11.4483	13.8801	12.1467	11.3595	0.710473	0.113604
Uhrf1bp1	0.810495	0.805589	1.09264	1.72773	4.95244	2.12767	0.710122	0.113865
Mospd2	1.69492	1.6451	1.26211	1.76819	1.89018	1.81808	0.709983	0.113969
Agfg1	43.4562	42.2219	41.1681	44.0019	50.9793	45.4913	0.70979	0.114112
Cwc25	16.2598	14.3228	15.6522	22.3057	15.8211	21.4479	0.709682	0.114192
Twistnb	17.0443	14.2682	15.9938	21.4994	18.0014	28.2049	0.709656	0.114211
Mapk1ip1	4.82828	3.97319	5.55995	6.60107	5.48023	5.79825	0.709621	0.114238
Mrps35	23.9333	16.5297	18.2945	31.1251	21.9728	34.9256	0.709219	0.114537
Slc30a5	17.2633	16.953	17.3102	18.8783	22.1301	17.9781	0.709213	0.114541
Dchs2	0.0103487	0.0260841	0.0156876	0.044822	0.0491059	0.0176437	0.709177	0.114568
Paqr6	2.4127	2.8362	3.33359	3.20373	4.05251	3.45469	0.709057	0.114658
Numa1	36.4117	39.4611	40.6748	55.9351	59.9529	38.3801	0.708527	0.115053
Klhl29	3.40225	3.60593	2.95634	4.81259	6.14222	3.50193	0.708407	0.115143
Zswim8	18.0027	19.5577	18.8052	21.8669	26.8351	19.7996	0.708171	0.11532
Smc1a	10.5349	11.043	12.3775	15.2764	12.8902	12.0576	0.707967	0.115472
Phf7	0.464947	0.388718	0.149671	0.556633	0.795043	0.468659	0.707789	0.115606
Smc3	11.2003	12.5369	12.2028	14.048	12.2855	15.1157	0.707497	0.115824
Dennd5b	1.47466	1.08956	1.66844	2.12111	3.46436	1.82151	0.707106	0.116117
Supt5	73.6957	76.7465	72.1753	88.6437	85.2388	74.1192	0.707099	0.116123
Zfp334	1.00158	0.838066	1.23073	1.69489	1.51302	1.09125	0.707012	0.116188
Cep68	5.07342	5.11638	5.70258	6.91381	7.20262	5.30074	0.706926	0.116252
Api5	36.4635	31.8657	34.2031	40.9783	40.9397	35.0068	0.706786	0.116357
SNORA7	6.75295	7.17071	7.31203	7.45799	8.53922	10.004	0.70667	0.116445
Ikzf2	0.89409	0.644352	1.01496	1.46211	1.19117	0.968093	0.706564	0.116524
Zfp398	1.56229	1.46726	1.56095	2.8117	2.60426	1.49327	0.706273	0.116742
Terb1	0.886627	1.3544	1.0027	1.84896	1.6217	1.13373	0.706171	0.116819
Galnt6	0.153317	0.105393	0.0199212	0.247507	0.194003	0.137232	0.705841	0.117068
Mylip	17.5336	14.8061	14.5272	22.2198	22.0589	15.9415	0.705724	0.117156
Cand1	45.9029	40.7204	44.6244	54.7337	62.4041	44.9987	0.705525	0.117305
Socs7	1.72726	1.6326	1.83129	2.28116	3.80081	2.1933	0.705524	0.117306
5730455P16Rik	9.50097	10.1504	11.8379	11.8189	13.5389	11.5068	0.705359	0.117431
Slc25a10	7.98988	8.94843	6.70891	8.93803	9.08238	9.74905	0.705249	0.117513
Apba3	31.0149	24.821	25.9392	33.0348	30.7151	31.21	0.705131	0.117603
Mgea5	15.1269	13.3939	13.5812	19.4835	19.0968	14.0771	0.705082	0.11764
Tgm1	0.0352313	0.0302732	0.00953701	0.0953708	0.0773971	0.244022	0.705003	0.117699
Sfswap	6.36083	7.35924	7.68533	11.113	8.48498	7.80024	0.704937	0.117749
Tyw1	18.1573	18.3223	18.8414	19.6401	21.4932	18.8336	0.704805	0.117848
Zbed5	4.69159	4.82869	4.85867	6.54407	7.56104	4.80221	0.704444	0.118121
2310022A10Rik	6.95323	6.15071	6.80518	9.65657	7.46465	7.39776	0.704443	0.118122
Faf2	29.3487	27.1041	28.1347	30.8349	33.073	28.903	0.70431	0.118222
Cuedc1	23.1383	20.7524	21.0324	27.3317	28.221	21.8198	0.70423	0.118283
Zbtb24	3.16375	2.69528	2.84375	4.01262	4.19686	2.92822	0.703825	0.118589
Ddr2	12.9281	10.3624	11.5476	17.7031	20.4149	11.9038	0.703607	0.118754
Srgap1	1.9376	1.77907	2.77504	3.63199	6.91921	3.09702	0.703351	0.118948
Lrrfip2	64.0073	59.2043	59.8498	72.6177	62.569	68.0971	0.703275	0.119006
Pstpip1	0.06097	0.0279412	0.0528142	0.156043	0.117868	0.0519749	0.703163	0.119091
Nrde2	3.39101	2.65171	3.0831	4.69436	3.62304	3.45854	0.703034	0.119189
Arfrp1	7.9131	9.70841	9.26405	9.63745	10.779	12.6817	0.702951	0.119251
Fem1c	10.9814	10.0233	9.73139	15.89	15.4466	10.1112	0.702555	0.119552
Slc8a2	0.0149539	0.00571085	0.0269865	0.05888	0.0262809	0.0318692	0.702411	0.119662
Pou6f1	1.25822	2.03553	1.31446	2.50197	3.62804	1.75845	0.702223	0.119804
4930451G09Rik	0.0914671	0.0733554	0.148559	0.180073	0.136638	0.253411	0.701808	0.12012
Pex26	1.6001	1.81507	2.07565	2.26904	3.0627	2.05111	0.701684	0.120215
Mysm1	2.3281	3.03888	2.70846	3.76555	3.63086	2.72223	0.70165	0.120241
Derl1	47.8742	44.8471	41.6806	48.9208	63.0274	50.9104	0.701524	0.120337
Bag4	8.20253	6.93319	9.17663	9.13294	11.2528	9.53506	0.70145	0.120393
Il15ra	1.00759	0.252109	0.764963	1.73286	0.875228	1.77712	0.701286	0.120518
Pram1	0.619492	1.19606	0.919216	1.25349	1.71375	1.1002	0.70116	0.120614
Irf2	14.4971	12.7095	11.2212	22.3996	16.9382	14.0839	0.701053	0.120695
F12	0.181471	0.180189	0.183395	0.464445	0.276404	0.219155	0.700879	0.120829
Inha	0.465248	0.36646	0.393567	0.958879	0.421604	0.898566	0.700795	0.120892
Chek2	1.02628	0.744181	0.759587	0.933505	1.28995	1.23202	0.700687	0.120975
Ina	0.0328591	0.0470581	0.00889487	0.0404315	0.0721858	0.0962887	0.700666	0.120991
Tspyl4	2.0666	1.78615	2.15917	3.85442	9.11178	3.51568	0.699327	0.122016
Btaf1	4.4347	3.66619	4.19571	7.19872	11.8617	4.94553	0.699205	0.122109
H13	215.731	198.643	163.834	265.186	214.559	226.463	0.699141	0.122158
Abtb1	10.5531	7.59178	7.59089	11.9321	10.2954	10.4947	0.69897	0.122289
Fbxo34	3.54404	4.26729	4.04522	6.69948	6.10951	3.84863	0.698921	0.122326
Adamts20	0.00889731	0.0135915	0.0256904	0.0262745	0.023455	0.0284425	0.69869	0.122504
Mtcl1	4.4706	4.04749	4.12007	7.05101	5.04792	4.73513	0.698598	0.122575
Btbd10	6.81574	5.9934	6.67305	6.72482	7.73139	7.87362	0.698398	0.122728
Gadd45b	33.3566	37.6436	47.2485	52.999	48.4511	77.5027	0.698164	0.122908
Gosr1	6.5857	6.03207	7.2662	7.65978	10.8056	7.77832	0.698071	0.122979
Scnm1	31.3214	28.3408	29.0971	45.9971	29.8912	45.4038	0.697807	0.123182
Zfp551	0.0571896	0.0786262	0.123849	0.101331	0.190967	0.158445	0.697715	0.123254
Pard3b	1.32148	0.848432	1.01614	1.3448	1.59318	1.2925	0.697596	0.123345
Rad18	4.16403	4.9075	5.09054	4.92163	5.87548	5.64579	0.697367	0.123521
Tsr3	16.9918	12.0324	15.2801	22.0557	16.6689	27.3331	0.697257	0.123606
Cpsf2	16.4537	15.6065	17.3627	18.7436	21.2432	17.0125	0.697093	0.123733
Alas1	28.2117	18.1131	20.6519	37.5593	28.2115	27.8612	0.697017	0.123791
Mterf4	9.2206	7.28173	7.40823	11.1425	8.47131	11.4341	0.696995	0.123809
Ctf1	1.32713	2.04315	1.66153	1.83709	2.5146	2.25383	0.696615	0.124101
Dpy19l4	5.68702	6.45713	6.21812	6.50217	7.04359	6.41093	0.69658	0.124128
Ica1	0.222791	0.218786	0.137849	0.532602	0.349595	0.220445	0.696489	0.124199
Chd1l	4.38485	3.88017	4.48	4.86211	5.37486	4.43607	0.696294	0.124349
Rrp12	21.281	18.7681	24.5783	26.6566	25.6327	23.5393	0.696198	0.124424
Fosl1	21.4481	18.3893	17.0736	31.5995	20.9827	24.2399	0.696114	0.124489
Rabgef1	5.5119	5.411	6.67816	7.02278	10.5072	7.06938	0.695997	0.124579
Mrpl39	24.5431	19.6316	18.9555	26.977	23.2204	30.5444	0.695839	0.124701
1110008L16Rik	6.92893	6.54006	6.07932	7.754	7.92847	6.60299	0.695598	0.124888
Rhpn1	1.19063	1.34233	1.50863	1.73307	1.59719	2.49018	0.695246	0.12516
Ror2	17.7687	14.9294	16.6958	22.0397	30.4007	18.1631	0.695228	0.125174
Dhtkd1	2.63291	2.37322	2.25935	3.7569	2.58699	3.0158	0.695131	0.125249
Garem2	0.24764	0.137807	0.229836	0.355204	0.354393	0.226184	0.694991	0.125358
Gapvd1	9.57481	10.7851	11.1556	12.93	15.2113	10.76	0.694829	0.125483
Coq9	42.932	39.1931	42.982	49.0053	42.7247	47.0408	0.694642	0.125629
Tmem179	0.328474	0.263431	0.320101	0.452672	0.346368	0.350016	0.694604	0.125658
Tmem268	7.43979	8.11294	6.21164	9.6837	15.9107	8.95449	0.694527	0.125719
Dph1	6.33931	7.31454	7.75875	7.97026	9.14785	7.63546	0.694482	0.125753
SCARNA6	0.0876763	0.401801	0.094935	0.34522	0.462264	0.840837	0.694425	0.125798
Eml6	0.019954	0.0502947	0.0302484	0.0510691	0.0596164	0.0425253	0.69439	0.125825
Supt20	5.25157	6.98409	6.83105	7.46697	11.769	7.93679	0.693817	0.12627
Prmt6	2.5541	1.69803	2.47731	2.57082	3.52145	3.05127	0.693713	0.126351
Ppm1a	21.5667	18.9307	18.2122	21.5416	23.6389	21.2414	0.693448	0.126557
Ccdc6	3.86762	3.79543	4.62957	6.57012	12.4329	5.49503	0.693398	0.126596
Slc43a2	14.971	13.1645	14.0482	18.8987	28.8695	16.3332	0.693291	0.126679
Ankrd10	7.57664	6.90924	6.66048	9.3038	8.79682	7.09209	0.693056	0.126862
Slc4a7	1.38464	1.03643	1.28604	1.56895	2.36315	1.50168	0.693011	0.126898
Zfp799	3.01793	2.87685	2.9359	3.30726	4.38193	3.25354	0.692905	0.12698
Myo7b	0.0551235	0.0315774	0.0410349	0.12548	0.078713	0.0513963	0.692845	0.127027
Sema6c	1.48788	1.39677	1.19233	1.50332	1.53207	1.62038	0.692839	0.127032
Wars2	2.80976	2.8055	3.31432	4.35732	5.07598	2.9773	0.692611	0.12721
Il17rd	1.2078	1.10117	1.06834	1.348	1.87602	1.26889	0.692592	0.127225
Eif1ad	27.425	23.6567	23.0473	27.7348	28.1757	26.9701	0.692581	0.127233
Irf4	0.0316236	0.0724619	0.0171208	0.0726344	0.175995	0.0786276	0.692546	0.12726
Nt5c	10.7301	10.2445	9.65269	13.1495	10.3813	14.0324	0.692388	0.127384
Zw10	9.7445	10.3591	11.3426	12.2299	13.3958	10.7031	0.692314	0.127442
Morn2	0.7665	1.82953	0.899121	1.5719	1.90838	1.90579	0.692231	0.127507
43354	39.099	38.1656	40.1866	53.7273	57.4002	38.3015	0.691999	0.127688
Ccdc18	0.688717	1.37332	1.21253	1.56807	1.30279	1.63023	0.691827	0.127822
Prickle3	10.0732	10.6125	9.30665	16.3501	12.729	10.4188	0.691145	0.128356
Rnf39	0.588193	1.44544	1.35685	1.15799	4.03753	3.79694	0.691134	0.128365
Flad1	15.9989	13.2679	14.056	21.2299	15.3095	18.0067	0.691112	0.128382
Gm9047	0.0255641	0.0585774	0.0276806	0.17615	0.179712	0.0272407	0.690666	0.128731
Pxmp4	9.89913	12.1208	11.7601	11.9841	15.872	13.2229	0.690648	0.128746
Bcar1	47.3369	44.3785	42.4063	49.2339	49.3668	46.0227	0.690476	0.12888
Syngap1	1.35892	1.72197	1.67802	1.85128	2.1248	1.6804	0.690416	0.128928
Zfp810	2.11651	1.65913	1.58932	3.85722	2.60264	2.03887	0.690197	0.1291
4933427D14Rik	1.13245	1.06698	1.66184	1.92147	2.21284	1.39726	0.690113	0.129166
Lifr	3.82662	3.78933	2.59595	5.18505	3.72651	4.71159	0.690016	0.129242
Moap1	32.157	24.9377	22.0166	33.4553	32.5753	31.7707	0.689913	0.129323
Pik3cb	2.78146	3.19784	3.22761	3.56126	5.34125	3.61675	0.689873	0.129355
Clhc1	3.19834	2.95845	2.5998	3.184	3.39965	3.9391	0.689559	0.129601
Anapc4	33.1519	30.1131	33.6098	36.5288	36.2369	33.0859	0.689359	0.129759
Zbtb10	1.4098	2.03559	1.52651	2.4048	4.19167	2.07846	0.689275	0.129825
0610030E20Rik	1.15931	1.68456	1.4696	1.47518	2.39771	2.47067	0.689269	0.129829
Klhl11	2.64658	1.37466	2.60372	3.74254	3.42337	2.6097	0.689247	0.129847
Fam118a	8.02876	7.67966	6.47748	8.15603	8.36567	8.55531	0.68885	0.13016
Junb	165.779	146.718	152.292	181.498	188.06	157.469	0.688693	0.130283
Gtpbp4	43.2468	38.8773	45.4007	49.7367	44.1922	49.8645	0.688682	0.130292
Chrm1	0.0152405	0.0785743	0.0165022	0.135019	0.0535692	0.08932	0.688499	0.130436
Szt2	2.34947	2.58477	3.02042	3.34855	4.08169	2.78886	0.687723	0.131049
Tcap	0.516914	0.514979	0.730056	1.03978	0.612221	0.981887	0.687098	0.131543
Baz1b	26.7984	26.7515	29.7805	34.1422	38.5324	27.9906	0.68704	0.131589
Fam208b	10.9284	14.9501	16.8651	19.878	29.0331	16.185	0.687017	0.131608
Zfp784	4.25114	4.09068	4.13761	5.91259	4.51212	4.58084	0.686799	0.13178
Brd8	9.46987	9.01318	9.21381	10.3601	11.62	9.38136	0.686772	0.131802
Mkrn3	0.369396	0.32555	0.369211	0.587385	0.424477	0.393622	0.686666	0.131886
Mms19	16.8505	15.4995	17.1544	18.5195	17.5719	17.1728	0.68637	0.13212
Vars2	23.4218	22.2144	23.6893	23.3276	27.0404	26.3573	0.686211	0.132247
Dis3l2	6.49162	6.19952	7.20027	7.96384	7.18645	7.03904	0.686007	0.132409
Zfp963	1.221	1.07783	1.77723	2.08855	1.77649	1.62101	0.685966	0.132441
Snapc2	21.6751	18.3685	17.5537	25.7161	20.1472	24.2025	0.685441	0.132859
Tmem40	1.13442	1.22013	1.00273	1.11668	2.1768	2.07226	0.685148	0.133092
Dtwd1	7.22683	5.30781	5.49314	7.85346	8.15885	6.58392	0.684752	0.133407
Slc2a9	1.41733	1.96733	1.38711	3.64889	12.239	4.22588	0.684548	0.13357
Dhx33	3.89042	3.6215	3.55918	4.48114	5.9747	3.97763	0.684525	0.133588
Gnpda2	7.5084	6.51218	6.65184	7.34211	7.76477	7.67021	0.684388	0.133697
Foxh1	0.0543841	0.0623076	0.0490721	0.142756	0.294699	0.0772677	0.68426	0.133799
Tiparp	19.59	10.6782	12.6421	37.3991	28.8858	15.2524	0.684232	0.133822
Caly	0.201387	0.423002	0.617837	1.05727	0.914322	0.42919	0.684193	0.133853
Stox2	0.0820085	0.154752	0.0835746	0.166201	0.220429	0.12337	0.684119	0.133912
9530077C05Rik	0.479768	1.03063	0.76841	0.954369	1.1945	1.02247	0.684041	0.133974
Rorb	0.0813723	0.0815743	0.0550681	0.0901121	0.107257	0.162579	0.683979	0.134023
Dusp16	3.01556	2.28596	2.87241	4.1513	5.23997	2.82677	0.683911	0.134078
Heatr6	6.91027	6.78806	6.87551	10.0032	11.1758	6.63499	0.683899	0.134087
Zc3hc1	22.6427	21.188	21.5752	25.8668	21.9188	25.9927	0.68387	0.134111
Lss	6.50926	8.65693	9.24323	8.75856	10.6884	10.6281	0.68365	0.134286
Tacc3	2.21872	5.17474	5.43402	5.31706	7.76383	6.31869	0.683578	0.134344
Ribc2	0.0621054	0.142308	0.153708	0.270737	0.187111	0.141811	0.683449	0.134447
Spats2	26.1383	24.9131	23.5897	33.3037	28.9218	25.3937	0.683426	0.134465
Morn1	2.78489	2.77129	2.1022	3.85353	2.83871	3.06927	0.683388	0.134496
[truncated: 8,945 more rows]

## Sheet: GO_Analysis_Mus_Positive_R
GO term	Description	P-value	FDR q-value
GO:0034976	response to endoplasmic reticulum stress	1.03e-06	0.0064
GO:2001233	regulation of apoptotic signaling pathway	1.47e-05	0.0458
GO:1901565	organonitrogen compound catabolic process	3.89e-05	0.0807
GO:0033554	cellular response to stress	5.57e-05	0.0868
GO:2001235	positive regulation of apoptotic signaling pathway	8.4e-05	0.105
GO:0006986	response to unfolded protein	0.000108	0.112
GO:0035966	response to topologically incorrect protein	0.000108	0.0961
GO:0006915	apoptotic process	0.000122	0.0953
GO:0030163	protein catabolic process	0.000126	0.0873
GO:0012501	programmed cell death	0.000177	0.11
GO:0060548	negative regulation of cell death	0.000177	0.1
GO:1903912	negative regulation of endoplasmic reticulum stress-induced eIF2 alpha phosphorylation	0.000219	0.114
GO:0008219	cell death	0.000309	0.148
GO:0051246	regulation of protein metabolic process	0.000432	0.192
GO:0032270	positive regulation of cellular protein metabolic process	0.000501	0.208
GO:2001238	positive regulation of extrinsic apoptotic signaling pathway	0.000535	0.208
GO:0051247	positive regulation of protein metabolic process	0.000574	0.21
GO:0010498	proteasomal protein catabolic process	0.000575	0.199
GO:0051603	proteolysis involved in cellular protein catabolic process	0.000661	0.217
GO:1990441	negative regulation of transcription from RNA polymerase II promoter in response to endoplasmic reticulum stress	0.000665	0.207
GO:0043161	proteasome-mediated ubiquitin-dependent protein catabolic process	0.000682	0.202
GO:2001236	regulation of extrinsic apoptotic signaling pathway	0.00073	0.207
GO:1903573	negative regulation of response to endoplasmic reticulum stress	0.000859	0.233
Species used: Mus musculus
The system has recognized 1129 genes out of 1172 gene terms entered by the user.
1129 genes were recognized by gene symbol and 0 genes by other gene IDs .
Only 1124 of these genes are associated with a GO term.
The GOrilla database is periodically updated using the GO database and other sources.
The GOrilla database was last updated on Mar 6, 2021

## Sheet: GO_Analysis_Homo_Positive_R
GO term	Description	P-value	FDR q-value
GO:0009968	negative regulation of signal transduction	1.19e-08	7.33e-05
GO:0010648	negative regulation of cell communication	2.16e-08	6.66e-05
GO:0023057	negative regulation of signaling	2.16e-08	4.44e-05
GO:0034976	response to endoplasmic reticulum stress	3e-08	4.63e-05
GO:0048585	negative regulation of response to stimulus	8.13e-08	0.0001
GO:1903573	negative regulation of response to endoplasmic reticulum stress	1.13e-07	0.000116
GO:1900102	negative regulation of endoplasmic reticulum unfolded protein response	1.07e-06	0.000943
GO:0030968	endoplasmic reticulum unfolded protein response	4.45e-06	0.00343
GO:0070059	intrinsic apoptotic signaling pathway in response to endoplasmic reticulum stress	1.8e-05	0.0124
GO:0071550	death-inducing signaling complex assembly	2.25e-05	0.0139
GO:0036499	PERK-mediated unfolded protein response	2.47e-05	0.0138
GO:0006984	ER-nucleus signaling pathway	3.57e-05	0.0184
GO:1903897	regulation of PERK-mediated unfolded protein response	5.48e-05	0.026
GO:0060548	negative regulation of cell death	5.9e-05	0.026
GO:1901565	organonitrogen compound catabolic process	6.79e-05	0.028
GO:1900101	regulation of endoplasmic reticulum unfolded protein response	6.88e-05	0.0266
GO:1905897	regulation of response to endoplasmic reticulum stress	8.41e-05	0.0306
GO:0043555	regulation of translation in response to stress	9.27e-05	0.0318
GO:0097190	apoptotic signaling pathway	0.000144	0.0468
GO:1902842	negative regulation of netrin-activated signaling pathway	0.000146	0.0451
GO:1902841	regulation of netrin-activated signaling pathway	0.000146	0.043
GO:0030163	protein catabolic process	0.000167	0.047
GO:0032056	positive regulation of translation in response to stress	0.000181	0.0485
GO:2001233	regulation of apoptotic signaling pathway	0.00024	0.0617
GO:0009966	regulation of signal transduction	0.000281	0.0693
GO:1903895	negative regulation of IRE1-mediated unfolded protein response	0.0003	0.0713
GO:0043620	regulation of DNA-templated transcription in response to stress	0.000353	0.0807
GO:0043618	regulation of transcription from RNA polymerase II promoter in response to stress	0.000353	0.0778
GO:0010498	proteasomal protein catabolic process	0.000362	0.0772
GO:0019752	carboxylic acid metabolic process	0.000487	0.1
GO:0043161	proteasome-mediated ubiquitin-dependent protein catabolic process	0.000571	0.114
GO:0010646	regulation of cell communication	0.000584	0.113
GO:0023051	regulation of signaling	0.000616	0.115
GO:1903898	negative regulation of PERK-mediated unfolded protein response	0.000712	0.129
GO:0043066	negative regulation of apoptotic process	0.000771	0.136
GO:0036503	ERAD pathway	0.000855	0.147
GO:0006520	cellular amino acid metabolic process	0.000857	0.143
GO:1903894	regulation of IRE1-mediated unfolded protein response	0.00086	0.14
GO:0043069	negative regulation of programmed cell death	0.00088	0.139
Species used: Homo sapiens
The system has recognized 1046 genes out of 1172 gene terms entered by the user.
1046 genes were recognized by gene symbol and 0 genes by other gene IDs .
Only 1034 of these genes are associated with a GO term.
The GOrilla database is periodically updated using the GO database and other sources.
The GOrilla database was last updated on Mar 6, 2021

## Sheet: Gene_Coordination_All
							Pearson's R Value	P Value
Gene.name	C1	C2	C3	T1	T2	T3	vs Rassf1	vs Rassf1
Rassf1	8.93289	11.1557	10.1865	35.5447	35.2637	34.1621	1	0
Hspa5	499.721	654.424	555.654	1672.51	1627.57	1648.28	0.998707	2.50831e-06
Casp8	1.69098	1.65555	1.7644	6.62789	6.44349	6.1264	0.997965	6.20952e-06
Traf2	14.2766	14.3206	13.5263	30.811	31.1812	29.9919	0.997939	6.36929e-06
Ppp1r15a	21.6868	24.1596	17.3809	128.715	121.517	118.81	0.997884	6.71036e-06
Fn3krp	4.96352	4.94039	4.89484	8.87412	8.68886	8.41249	0.99761	8.56126e-06
Chac1	4.01205	4.32619	3.57758	110.662	101.13	102.249	0.997542	9.05338e-06
Bzw2	60.0744	57.6744	59.8189	40.0579	38.3033	39.726	-0.997448	9.76209e-06
Ppp1r3c	30.7034	26.8104	28.2662	6.62135	8.22822	7.22105	-0.997019	1.33178e-05
Dnajb9	21.9446	26.4275	19.3891	132.316	146.532	135.798	0.996022	2.37002e-05
Alg12	21.4415	24.1772	21.7489	48.429	50.7444	50.8821	0.995974	2.42791e-05
Dus4l	6.21097	6.60161	6.38609	9.88488	9.82399	10.1555	0.995896	2.52352e-05
Smad6	31.3389	28.8084	29.1118	12.8734	12.472	11.4563	-0.995619	2.87476e-05
Syvn1	17.4433	20.0899	19.807	44.6585	48.2227	43.6639	0.995539	2.98039e-05
2510039O18Rik	31.391	30.6294	31.6848	23.6396	24.2741	23.7116	-0.995422	3.13849e-05
Siah1a	5.71337	6.28908	6.48963	13.6189	14.7744	13.718	0.99511	3.58082e-05
Gm20431	55.4959	54.9815	56.571	45.4423	45.5416	45.4407	-0.994987	3.76381e-05
Siah2	7.79455	6.72243	7.59587	30.8824	32.0205	28.1933	0.994461	4.59404e-05
Zfand2a	10.3869	9.57304	7.84777	41.6702	40.2209	36.2049	0.993712	5.91834e-05
Atf3	48.6891	44.1357	27.7004	194.524	190.97	180.74	0.993563	6.20143e-05
Zfp956	1.11165	1.03709	0.980145	2.22762	2.14208	2.12374	0.993499	6.32593e-05
Stx5a	50.872	48.7256	46.4852	106.478	106.936	97.7323	0.993449	6.42354e-05
Cant1	24.3964	24.2311	25.1164	16.16	16.8369	15.995	-0.993319	6.68116e-05
Nfxl1	4.61843	4.10953	4.42433	11.8765	12.7072	12.3458	0.993143	7.03734e-05
Myc	12.1682	13.5485	14.9684	70.1882	59.9912	61.2111	0.992879	7.58921e-05
Trib3	8.13253	8.9447	8.29102	205.035	191.565	219.54	0.992747	7.87201e-05
Nck1	15.0144	14.808	14.2374	21.2511	21.056	21.5097	0.992564	8.2735e-05
Txndc11	11.4476	13.0132	12.041	25.5465	23.4131	22.6926	0.992547	8.31054e-05
Ywhah	96.9369	91.9672	98.8378	68.5077	67.2452	69.3356	-0.992188	9.1313e-05
Mob3c	1.75268	1.60643	1.75286	3.17449	3.27068	3.25985	0.991812	0.000100281
Arpp19	35.5458	33.6205	33.6135	25.3069	25.8014	26.7756	-0.991646	0.000104397
Asns	47.1764	49.8244	48.9406	127.646	134.763	141.551	0.991578	0.000106098
Cox19	20.8274	20.5477	21.0303	15.2949	14.2346	15.5001	-0.99131	0.000112936
Chd2	8.31315	8.92989	8.54401	14.8683	14.888	13.4293	0.991202	0.000115775
Pomgnt1	20.6834	19.9547	21.6425	12.869	13.4189	12.9274	-0.991131	0.000117639
Cars	31.8969	24.1855	25.1843	96.2321	90.6043	88.1137	0.991067	0.000119338
Fbxl12	4.1132	6.4856	5.17353	13.9972	15.3521	14.7427	0.991039	0.000120099
Zfp354a	3.68784	4.10485	4.06421	6.03306	6.27366	5.78967	0.990818	0.000126069
Prr3	9.15376	9.19413	8.40041	22.7488	20.0281	20.3174	0.989954	0.000150879
Hsp90b1	525.938	641.244	605.724	995.403	981.344	933.01	0.989922	0.000151833
Zfp777	16.8524	18.1155	16.3832	26.1693	25.19	26.5017	0.989728	0.000157725
Atf4	120.441	93.8811	104.402	622.563	565.707	647.524	0.989623	0.000160977
Hic2	0.512665	0.515522	0.53514	0.64987	0.63523	0.62882	0.989576	0.000162422
Pja1	25.8228	26.4637	25.0962	15.2876	16.8855	16.1283	-0.98938	0.000168572
Dnajb1	44.6277	44.8982	48.7399	19.334	20.4548	17.6983	-0.989236	0.000173168
Tmem269	0.0984954	0.100307	0.0710999	0.237001	0.250036	0.233233	0.989107	0.000177334
Arl14ep	17.2791	15.3247	16.0113	50.9972	58.1757	56.0849	0.988686	0.000191285
Lrpap1	81.5762	80.1097	81.9196	72.6221	70.7278	71.8093	-0.98866	0.000192173
Edrf1	4.67767	4.91217	4.72226	6.87903	7.47036	7.08169	0.988578	0.000194958
Mthfsd	6.13941	6.07992	5.87834	10.1088	9.92153	9.10918	0.988554	0.000195755
Tubb4b	348.186	347.007	353.299	188.501	180.479	223.625	-0.988502	0.000197552
Tubb2b	19.4509	16.5801	16.2753	6.23809	5.41661	5.13554	-0.98827	0.000205588
G0s2	32.2303	35.1362	29.4164	4.84153	3.53387	4.43945	-0.988192	0.000208303
Rhbdd1	12.9118	13.4952	13.6897	19.8444	19.5371	18.1266	0.988032	0.00021398
Samd1	57.0669	54.9694	53.943	33.9719	29.499	29.4713	-0.987902	0.000218657
Yars	43.7812	36.1806	39.6856	102.913	106.967	111.356	0.987687	0.000226484
Ccdc148	0.0415975	0.063544	0.0400367	0.141039	0.146212	0.128052	0.987674	0.000226967
Gtpbp2	7.08374	8.38132	6.85885	29.1693	31.9178	25.1638	0.987357	0.000238754
Shpk	0.390969	0.324035	0.306244	1.29377	1.4254	1.17892	0.9873	0.000240903
Golga5	19.5622	18.3138	19.1839	26.0847	25.7565	25.4898	0.987134	0.000247244
Trim27	32.7434	29.4558	29.231	50.6061	51.2605	50.228	0.987045	0.000250664
Trappc1	66.6534	61.6697	62.951	26.4928	17.953	29.6123	-0.98691	0.000255892
Snai1	78.3712	70.1454	64.1965	21.8017	14.927	15.744	-0.986756	0.00026196
Hist2h2bb	11.8623	12.6198	12.058	44.0263	53.608	48.3684	0.986602	0.000268047
Abhd12	70.807	72.5306	67.8295	47.5631	48.6915	46.6355	-0.986518	0.000271416
Mrm1	5.90982	5.17638	5.30639	10.0636	9.60385	9.60073	0.986515	0.000271554
Ccdc97	17.665	18.1946	19.3072	32.0103	33.3607	29.335	0.986414	0.000275604
Islr	50.858	49.2283	56.4829	20.7074	20.4292	25.5477	-0.986269	0.000281504
Zfp639	13.0952	12.6475	12.7922	17.5919	18.6226	18.3525	0.986084	0.000289116
Preb	30.0827	30.2392	31.1882	45.1716	42.3215	41.4022	0.985993	0.000292929
Sin3a	13.0895	12.9749	12.9887	17.6136	17.596	16.4061	0.985671	0.000306489
Furin	38.5538	37.1377	35.6388	22.067	21.8423	19.2446	-0.985659	0.000307001
Vps37c	13.97	12.3212	12.9971	25.0352	23.7655	25.364	0.985645	0.000307611
Lpxn	1.96	2.11347	2.10979	5.7767	6.30165	6.76934	0.985594	0.000309812
1700123O20Rik	33.6046	30.6642	35.0987	17.7668	14.9959	17.7214	-0.985525	0.000312789
Fam84b	0.228393	0.231476	0.152185	0.639874	0.671559	0.711393	0.985241	0.000325149
Zfp408	4.67395	5.04621	4.18563	11.0584	10.0265	9.33151	0.985165	0.000328498
Nupl2	7.19772	6.92696	7.43936	14.6856	16.1916	13.8613	0.985005	0.000335586
Smim7	84.7665	77.4895	84.4672	50.1229	47.7654	56.4694	-0.984519	0.00035764
Tars	54.8323	51.5888	57.5224	85.7661	92.0392	86.4354	0.984393	0.000363477
Ogg1	2.51551	2.80516	2.65114	6.25646	6.08613	6.98713	0.984377	0.000364225
Zfp583	3.96628	4.46618	3.6315	8.73672	7.67107	7.78983	0.984115	0.000376508
Dnajc3	75.4982	70.2514	64.8656	125.427	119.26	126.182	0.983878	0.000387768
Aste1	2.40397	2.43472	2.09281	3.85245	3.79395	3.56578	0.983569	0.000402769
Zfp768	13.3093	12.6478	12.419	18.259	18.76	19.2115	0.983503	0.000405962
Rit1	13.8611	14.3309	14.4646	18.4883	19.4702	17.9822	0.983363	0.000412897
Tti1	9.1125	9.56451	9.30107	6.88663	7.16364	6.94674	-0.983297	0.000416151
Tmem248	44.1987	44.9349	42.0427	58.8952	62.9886	61.6635	0.983048	0.000428608
Top3b	15.3364	13.8171	15.13	26.9527	25.2176	24.1007	0.983029	0.000429581
Akap3	0.882676	0.654922	0.537042	9.01144	7.74158	6.52125	0.983002	0.000430961
Tubb2a	69.3246	55.4109	58.6323	23.6782	17.6263	19.31	-0.982865	0.000437882
Catsperd	0.299466	0.33166	0.281024	0.560087	0.5263	0.489295	0.982728	0.000444901
Cdc26	35.8631	36.0561	34.4593	29.2018	28.8974	28.5176	-0.982687	0.000447005
Fam76b	3.244	2.84213	3.19264	6.51984	5.78235	5.97552	0.982434	0.00046012
Tbc1d31	2.39763	2.4908	2.76308	4.7658	4.72183	4.16501	0.982402	0.000461806
Ivd	15.3426	13.7376	16.0769	24.9016	25.1651	25.7937	0.981873	0.00048988
Spns1	35.9255	36.4912	39.4128	15.9821	18.6249	21.4857	-0.981488	0.000510892
Plekhg5	21.6848	19.5715	20.2121	47.3456	41.9329	40.0887	0.98115	0.000529612
Zfp397	7.33691	6.24435	7.38285	14.4878	14.1838	15.5304	0.980922	0.000542496
Gars	192.813	162.873	169.541	368.383	330.592	341.568	0.980886	0.000544498
Ube2l3	77.7064	78.1681	72.7003	55.5261	51.8562	52.7712	-0.980568	0.000562729
Map3k10	9.98133	11.2088	10.1418	16.4983	15.1503	14.8994	0.98044	0.00057012
Rgcc	83.8078	89.1789	86.7751	48.1618	56.4334	55.046	-0.980409	0.000571957
Qtrt2	1.63948	1.801	2.33911	4.67065	5.44911	4.88134	0.980217	0.000583173
Slc7a5	10.023	11.8985	11.2862	100.329	134.594	120.014	0.980186	0.000584985
Ctu1	8.27805	7.79298	8.18584	11.3491	12.0506	11.1059	0.980029	0.000594283
Pbxip1	48.7254	53.589	47.981	16.8554	19.7097	13.4077	-0.979939	0.000599654
Zfp324	3.47554	3.5684	4.21198	9.15825	8.61012	7.47817	0.979659	0.000616414
Cdr2	9.78553	10.5809	10.7127	14.9903	16.1962	14.4893	0.979536	0.000623851
Aars	108.866	87.074	93.2771	290.213	298.901	241.773	0.97946	0.000628517
Artn	3.02868	3.1932	3.80252	10.2426	9.06182	11.0283	0.979045	0.000654087
Azi2	21.3362	22.4582	22.2492	26.4998	25.5459	25.339	0.978896	0.000663395
Psat1	41.9128	38.3121	42.8281	145.139	175.885	178.847	0.978615	0.000681108
Lpcat1	5.32226	5.52671	5.71446	2.61637	3.10479	2.38971	-0.978596	0.000682305
Mospd1	9.38039	9.69687	8.99903	6.46659	6.89142	7.01102	-0.978495	0.000688711
Aldh3b1	105.01	97.6768	99.4049	75.5312	73.0651	81.0745	-0.978478	0.000689827
Tsks	0.126005	0.101054	0.109149	0.0372102	0.0332173	0.0537074	-0.978421	0.000693478
Frs3	0.48406	0.731044	0.798115	2.76148	2.2428	2.14528	0.978376	0.000696325
Bbc3	4.23213	4.31394	4.51511	9.28147	11.2387	10.5447	0.978279	0.000702586
Sox18	0.303966	0.292532	0.263305	0.125669	0.0747893	0.116604	-0.978245	0.000704775
Srsf10	11.3604	12.7508	12.8754	16.355	16.1115	15.9354	0.978175	0.000709281
Ears2	3.36643	3.27702	3.10984	6.45376	5.86466	6.77305	0.978103	0.000713943
Arpc5	89.2166	76.9916	84.4444	51.7022	56.2369	56.6221	-0.977928	0.000725352
Retreg3	16.6062	14.8592	14.6009	5.73396	7.84767	5.3326	-0.977747	0.000737274
Mrrf	18.9613	18.3999	19.7718	29.6823	26.9926	29.2451	0.977656	0.000743277
Zfp13	4.50072	4.28588	3.97145	7.75308	7.87132	6.82012	0.977608	0.000746485
Chst10	4.82469	5.08645	5.25683	1.61281	2.41505	2.51021	-0.977389	0.000761108
Trp53i13	28.8318	26.3995	25.4858	14.4178	13.0301	17.1892	-0.97738	0.000761732
Atrip	4.00751	3.96482	3.67917	5.22448	5.20744	4.93906	0.977363	0.000762853
Rasl11b	19.5504	19.1747	17.6655	9.05489	6.0243	6.12957	-0.977228	0.000771954
Pck2	21.2529	24.1755	22.0346	54.6052	67.7831	64.5377	0.977034	0.000785085
Psmd10	19.5253	17.5683	18.5257	5.63007	6.759	10.1927	-0.976949	0.00079089
Trim39	4.96064	4.6462	4.35922	7.1652	7.23062	6.65844	0.97686	0.000797016
Ddit4	36.5132	21.9175	26.9312	91.2198	85.0681	93.3283	0.976858	0.000797161
E4f1	8.81263	7.82047	8.04378	14.809	13.7123	15.1986	0.976844	0.000798114
Osbp	28.9403	28.5774	28.4491	44.3754	50.8425	46.1678	0.976715	0.000806959
PVT1_3	8.64707	13.7596	7.2823	38.5397	48.9678	39.4162	0.976653	0.000811245
Rxrb	29.6769	29.6235	29.9085	37.3492	38.5919	40.1126	0.976537	0.000819307
Mxd1	2.30141	2.02167	2.39507	3.93391	3.61223	3.73413	0.976497	0.000822118
Ikzf5	2.98525	3.00833	3.44677	5.15916	5.04046	4.62999	0.97638	0.000830294
Ints14	12.3043	11.9222	11.9482	14.5685	15.4006	14.809	0.976304	0.000835627
Zfp623	6.22098	5.75013	5.84294	10.1054	9.45277	10.5839	0.976156	0.000846003
Baz1a	9.90291	10.2038	10.0033	11.7738	11.273	11.2974	0.976067	0.000852309
Lasp1	99.5597	100.3	111.683	55.1654	63.5374	56.9541	-0.975884	0.000865354
Ifrd1	18.5651	11.9221	13.4829	69.4786	72.3032	85.0559	0.975405	0.000899938
Ints6	14.6759	15.8018	13.8858	28.8399	27.2441	23.8342	0.975033	0.000927251
Cdk8	10.1341	10.8932	11.0893	14.8534	16.6392	15.6119	0.974984	0.000930897
Tube1	1.05938	1.03654	0.971253	1.82682	1.78028	1.55732	0.974971	0.000931817
Slc38a2	51.0358	36.8695	42.5863	160.164	164.627	126.735	0.974506	0.000966621
Sesn2	14.8797	15.5761	17.4565	90.585	108.441	75.5951	0.974088	0.000998459
Rcl1	9.64956	8.86494	10.6846	19.9194	20.3753	22.8893	0.973843	0.00101733
Vmp1	53.6799	55.2191	53.6659	42.1481	44.0431	45.9014	-0.973796	0.00102095
1810013L24Rik	18.7621	18.8065	17.5752	26.3559	27.6662	24.563	0.973666	0.00103108
Pdp1	4.14522	4.51334	4.17267	7.5023	8.98325	8.55389	0.973523	0.00104225
Mtpap	9.9856	8.36709	8.34634	16.501	16.5776	14.8873	0.97322	0.00106611
Tle3	12.0625	13.2239	11.9206	6.29734	5.70625	4.72943	-0.973131	0.00107319
Rrnad1	4.48565	4.53939	5.0245	6.78136	7.33969	6.61823	0.973127	0.00107354
Calhm2	15.4526	16.7733	18.3111	7.21473	6.91101	8.9117	-0.973078	0.00107741
Dnajb5	3.6773	3.64802	3.44772	6.03867	5.37547	5.2738	0.972612	0.00111488
Gcc1	11.4229	10.0305	10.4812	18.8141	19.6223	16.8605	0.97243	0.00112971
Rps6kc1	9.57052	9.78679	10.394	12.3783	13.0238	12.2856	0.972413	0.00113105
Pwwp2b	11.4721	11.5865	12.2881	8.66929	8.39814	9.30938	-0.972144	0.00115315
Birc3	9.23928	7.80134	9.58775	35.1143	39.227	45.3886	0.972028	0.00116267
Zfp672	4.86798	6.34153	5.63217	9.67411	10.0293	8.69004	0.972022	0.00116322
Plk2	54.0267	53.4888	60.982	92.7007	103.393	89.2417	0.971888	0.00117432
Herpud2	39.3698	41.274	38.4618	51.9231	55.6777	50.4944	0.971857	0.00117692
Ankrd1	1.04813	1.06741	1.11689	0.573188	0.423964	0.37229	-0.971352	0.0012193
9330159F19Rik	0.210028	0.227963	0.233401	0.0761686	0.048568	0.106012	-0.971257	0.00122739
6030458C11Rik	7.44773	6.99025	7.82792	12.4178	12.5775	10.8961	0.971089	0.00124171
Napb	0.394844	0.434275	0.299273	1.41475	1.38785	1.04343	0.971002	0.00124916
Usp20	3.9264	3.76615	3.89669	4.40429	4.51695	4.44718	0.970938	0.00125464
Mtmr14	7.30605	7.07395	6.77378	12.4141	14.9563	13.5059	0.970938	0.00125465
Hsd17b11	27.0118	26.0863	23.9977	18.8849	18.0858	18.8706	-0.97079	0.00126733
6430571L13Rik	0.871581	0.931547	0.893068	1.39921	1.59345	1.35883	0.970692	0.00127586
Egr1	2.03094	2.95685	2.28641	18.736	12.8727	15.2739	0.970156	0.00132273
Dph7	2.88034	3.14285	3.02271	7.40989	6.11138	7.60003	0.970108	0.00132694
Zfp346	5.37354	4.83516	4.97468	7.22858	7.09381	6.71571	0.970104	0.00132732
Hook2	5.52697	5.38239	4.93725	6.83268	6.93512	6.90278	0.970093	0.0013283
Hebp1	28.7637	26.6928	26.241	19.6975	17.4308	20.3251	-0.969902	0.00134522
Rnf111	9.82479	9.62102	9.70888	14.4834	15.6792	13.4755	0.969793	0.00135494
Snx16	10.5606	9.43764	9.77626	14.3399	13.55	14.2151	0.969705	0.00136276
Cggbp1	47.783	44.5374	46.9245	63.3737	69.8848	64.6633	0.969684	0.00136464
Zfp553	10.8676	9.3753	10.0433	16.0829	15.6911	14.5888	0.969678	0.00136522
Lmf1	19.4434	18.993	18.2837	21.9601	21.9923	22.0027	0.969675	0.00136543
S100a11	744.668	886.321	840.911	360.847	263.828	352.964	-0.969623	0.00137009
Poc5	6.01083	6.0888	6.83779	9.11554	9.79017	8.81013	0.969445	0.00138613
Twnk	12.7436	10.6918	11.1136	22.0772	21.2102	18.9111	0.969362	0.00139362
Cln8	7.77982	7.50678	7.67191	8.65254	8.50694	8.46198	0.969229	0.00140569
Taf1d	5.43826	5.58669	5.53052	15.3437	13.5374	17.3319	0.969194	0.00140891
D6Wsu163e	8.8864	9.56118	9.98265	14.7088	13.1487	14.6806	0.968789	0.00144598
Wtap	23.7922	21.8709	23.4176	34.5343	31.1865	32.6457	0.968405	0.00148158
Evi2a	0.795693	0.744181	0.685738	0.287724	0.356735	0.449894	-0.968049	0.001515
Arhgef2	7.66754	6.97502	5.87806	16.1721	13.8123	16.4171	0.967976	0.00152187
Eprs	35.7887	42.7295	47.1093	73.2639	80.0582	68.1122	0.967896	0.00152942
Itsn2	4.7609	4.36961	4.43649	6.06999	6.48664	6.00274	0.967772	0.00154119
Slc1a5	13.0286	10.5222	9.23287	35.8466	38.4389	28.5715	0.967613	0.00155635
Tmem119	4.49225	3.44691	3.81547	1.7546	1.61159	1.22965	-0.96746	0.00157105
Eef1akmt1	10.6526	9.5065	10.0696	7.14191	5.82075	6.16147	-0.967155	0.00160043
Odf2l	1.53158	1.71573	1.54783	2.07718	2.03373	1.95844	0.967139	0.00160198
Fam46a	9.49759	8.75775	8.83581	5.21034	4.01622	3.32515	-0.966915	0.00162378
Gpt2	10.7832	8.59663	9.71506	39.4214	53.5151	51.336	0.966862	0.00162899
Mknk1	6.92191	7.39521	7.1639	10.6427	11.7097	12.4077	0.966765	0.00163845
Erf	39.5344	35.7587	34.9033	24.6373	24.6463	27.797	-0.966757	0.00163931
Cdc42ep2	4.91124	5.66109	5.12328	2.6383	2.74992	2.23374	-0.966685	0.00164631
Ism1	48.0728	43.564	49.7023	21.6228	26.0735	16.7127	-0.966532	0.00166138
Foxk2	18.6435	17.8231	19.2957	26.4138	28.2854	24.8702	0.966523	0.00166232
Atg9b	0.223533	0.232091	0.204221	0.0893902	0.128904	0.10421	-0.966495	0.00166507
Zfp846	2.01991	2.32049	2.58535	3.51739	3.52581	3.71988	0.966429	0.0016716
Igsf8	9.81986	10.0354	11.0665	7.19131	7.10395	7.29468	-0.966342	0.00168027
Rbm38	1.84202	1.4326	1.38306	2.96467	3.28454	3.12333	0.966255	0.00168891
Dolk	33.1641	30.8625	30.9503	20.303	20.0362	24.4339	-0.96619	0.00169533
Tctn3	4.24428	4.32894	4.0212	2.72583	2.21728	2.09585	-0.966185	0.00169584
Plekhn1	5.88364	5.8612	5.60264	4.57579	4.8548	4.94446	-0.966184	0.00169592
Zc3h6	3.83135	3.35297	3.98983	7.2095	6.14717	6.50634	0.965855	0.00172893
Wdr37	2.17681	2.39421	2.22947	3.76623	4.39277	3.62945	0.965751	0.00173939
Nr2c1	11.9788	11.4635	11.2523	14.6115	14.3516	15.2485	0.965558	0.00175892
Mthfd2	21.7044	21.5977	28.7546	102.432	118.434	139.82	0.965557	0.00175907
Rpusd2	6.11409	5.33229	5.40431	9.10141	8.45369	9.33384	0.96553	0.00176184
Kansl2	44.58	38.4444	37.2155	60.8344	61.0453	59.6331	0.96542	0.00177303
Nvl	5.34132	5.61844	6.59967	8.72023	8.5613	8.46801	0.965377	0.00177734
Paqr3	2.50456	2.59099	2.27709	4.85796	5.81318	4.6282	0.9653	0.00178519
Mxi1	28.2929	28.496	29.1835	18.9758	22.0071	18.7924	-0.965262	0.00178918
Tnk2	5.85206	6.0866	6.30873	7.97068	7.84677	7.26513	0.965149	0.00180077
Aldh1b1	6.89752	5.8605	5.81131	3.44934	3.60125	2.8863	-0.965126	0.00180313
Mageh1	34.7813	31.7664	32.8725	24.2529	25.0429	27.3386	-0.965112	0.00180455
Arpc4	147.666	131.615	126.828	74.931	62.6033	87.6732	-0.96501	0.00181499
Efna3	2.62581	2.45511	2.37478	1.46568	1.48521	1.1042	-0.96497	0.00181919
Slc33a1	11.7034	12.8917	12.9445	23.967	26.928	29.8933	0.96478	0.00183888
Pxylp1	7.90205	7.42184	7.17133	4.97496	4.80513	3.97839	-0.964775	0.00183934
Ecd	15.9623	12.641	14.6929	25.4563	24.0275	23.1655	0.964757	0.00184126
Slc35b1	51.6895	52.3771	47.8802	80.948	72.4244	83.0386	0.964648	0.00185256
Stip1	190.223	196.461	212.299	139.647	120.312	130.758	-0.964602	0.00185734
Tbccd1	8.55358	11.3808	11.3034	17.6692	20.568	18.0832	0.96458	0.00185961
Golph3l	11.0633	10.6726	9.26276	16.5986	17.7809	15.4263	0.964457	0.00187248
Zfp146	21.3271	19.2934	20.8943	39.4679	40.9449	33.0797	0.964383	0.00188027
Eif4e2	25.2666	26.7335	27.8575	18.1469	18.7667	20.3492	-0.964377	0.0018809
Scly	6.45716	6.87229	6.82615	9.93571	11.3034	9.61479	0.96413	0.00190695
Zfp24	7.5991	7.22821	8.42341	12.6573	12.8365	11.1218	0.964063	0.00191404
Dnajc27	5.43277	5.15595	5.246	7.49291	7.98923	8.51619	0.96389	0.00193231
Cyp1a1	3.50807	0.881397	1.26617	171.691	111.3	164.598	0.963819	0.00193991
Rbm10	23.9773	25.1877	27.4096	35.2985	34.9479	32.3654	0.963643	0.00195871
Trmo	3.98483	3.67261	3.6819	5.64841	6.56743	5.94463	0.963167	0.00201004
Fip1l1	23.2222	21.5433	21.7988	29.7469	29.7072	27.4552	0.963138	0.00201321
Cstf1	19.1261	19.3838	18.3074	23.1615	21.828	22.4459	0.963047	0.00202301
Arfip2	14.0966	11.8701	12.9007	19.7715	18.8166	18.6485	0.963018	0.00202622
Tex22	1.49571	1.57082	1.70951	2.04489	2.15404	2.03653	0.962986	0.0020297
Thap1	5.49248	4.99039	4.45781	8.69755	9.87946	8.38716	0.962901	0.00203898
Smg5	25.3887	23.3012	25.1711	32.0361	34.6396	32.419	0.962803	0.00204965
Smndc1	20.0434	18.6493	17.5766	28.1771	30.0181	31.9409	0.962635	0.00206815
Slc1a4	53.1546	31.823	35.9033	141.308	124.822	108.393	0.962419	0.00209199
Alg9	27.642	26.7739	27.6301	21.3002	21.7309	19.1151	-0.96229	0.00210622
Wwp2	63.6861	77.8369	78.5819	122.205	147.131	143.319	0.962231	0.00211283
Rhobtb2	4.48663	4.65729	4.30547	3.4423	3.47068	3.20143	-0.962117	0.00212554
Cdc42	187.814	187.232	178.271	155.342	156.158	163.372	-0.96207	0.00213077
Mrnip	10.6144	11.3222	9.97395	16.0929	14.9736	17.0958	0.961936	0.00214571
Relb	18.9257	15.749	16.4209	40.1859	45.6863	51.2726	0.961786	0.0021626
Mbp	0.0843617	0.0644352	0.0811964	0.156858	0.156499	0.179789	0.961642	0.00217882
Wdr25	6.27654	6.32684	5.51277	8.67978	8.3875	7.9129	0.961492	0.00219575
Arf3	61.8801	58.8156	58.0245	49.6125	51.1055	52.5385	-0.961454	0.00220011
Csk	61.2465	64.229	60.1883	70.4786	71.3863	69.038	0.961341	0.00221285
Trub2	8.28821	7.19446	7.35965	11.8434	11.4016	12.6153	0.96134	0.002213
Kctd5	10.7208	9.57204	9.75699	13.4552	14.4315	14.2798	0.961203	0.00222866
Bcap29	22.5402	23.2039	24.6105	15.9213	17.7971	17.8882	-0.96119	0.00223008
Hyal2	27.4137	29.8105	24.5693	15.2658	15.8164	15.5489	-0.961154	0.00223416
Ints5	32.1842	29.7059	29.9503	24.2059	23.545	25.9002	-0.961065	0.00224439
Zfp296	2.58281	2.12018	2.68131	6.89335	6.66839	8.441	0.960917	0.00226139
Rora	7.8093	7.515	6.96059	13.1127	11.5069	11.0614	0.960849	0.00226919
Tmem39b	6.62974	6.14886	6.64534	10.7027	9.18806	10.1864	0.96078	0.00227716
Smim3	6.1967	6.5261	6.47746	2.96778	3.90591	4.26661	-0.960706	0.00228563
Mtif3	4.77904	5.17874	5.39031	7.15445	6.70169	7.46894	0.960656	0.00229142
Zbtb43	2.58263	2.55957	2.58273	4.3032	4.60898	3.73198	0.960636	0.00229381
Eif1b	31.8706	28.9697	30.4126	17.937	13.4242	20.2591	-0.960318	0.00233079
Med20	21.2576	18.4537	18.7944	28.208	31.2637	29.9485	0.960309	0.0023318
Ankrd54	14.5555	13.8811	12.6363	19.0384	20.8088	20.8842	0.960236	0.00234035
Coq3	11.4191	11.5449	12.6831	8.70642	7.98222	8.83698	-0.960096	0.0023567
Hspa8	1188.89	1402.52	1551.24	526.595	448.045	387.865	-0.959936	0.00237559
Rrad	27.647	31.9793	24.5366	48.1412	57.1967	57.0182	0.959851	0.00238556
Rrp7a	26.7892	25.1064	27.0533	34.5	34.0758	31.8001	0.959807	0.0023907
Plekhh3	3.9245	3.37773	3.07404	6.63244	7.30919	7.98733	0.959579	0.00241777
C1galt1c1	6.66603	6.17048	5.79982	4.02687	4.29302	4.70411	-0.959507	0.00242635
Spata2	4.07431	3.41541	3.28004	8.28666	7.3001	6.5328	0.959265	0.00245523
Zmym5	5.13119	6.005	5.35148	7.42922	7.00545	7.41327	0.959236	0.00245865
Tom1l1	20.3249	20.1539	20.9108	23.7275	23.3924	24.6756	0.958972	0.00249042
Cdc42ep3	15.7079	18.8866	14.1395	43.1316	59.5973	47.8261	0.958882	0.00250131
Zfp712	1.53311	1.35525	1.50835	3.02592	2.44135	2.76145	0.958813	0.0025096
Hyou1	65.4592	65.8362	59.1996	106.724	130.102	109.33	0.958805	0.00251062
Tmem198	0.443837	0.437548	0.290584	1.34117	1.424	1.00088	0.958653	0.00252898
Spata5	10.5219	9.81004	11.8762	18.3192	17.6891	15.6477	0.958575	0.00253856
Fam13b	2.77789	3.61588	3.76616	7.78974	9.22666	6.82061	0.958533	0.0025436
Ywhag	100.296	108.708	101.809	69.9767	76.2939	65.7501	-0.958447	0.00255411
Ociad2	26.4568	26.4325	20.8755	9.79187	11.8243	12.6594	-0.957854	0.00262698
Abcb8	14.0861	13.6522	14.488	10.6433	11.3948	12.0095	-0.957603	0.00265809
Lmo4	19.5104	14.2919	15.2105	35.9739	32.4672	38.4224	0.957415	0.00268163
Atf2	8.28292	9.01551	10.0395	13.4443	12.9605	12.1309	0.957373	0.00268693
Ufsp2	17.5673	21.0112	18.4223	26.7561	28.813	30.4539	0.957228	0.00270502
Gzf1	6.02974	5.10246	5.50253	8.59121	7.96997	7.85367	0.957148	0.00271509
Hmces	9.00301	7.788	8.04051	11.4041	11.6154	11.0808	0.957143	0.00271573
Oaz2	66.6684	72.2103	66.362	39.3436	47.5992	38.4085	-0.956945	0.00274075
Cdyl	6.34965	7.21304	5.95863	9.67479	10.7129	9.25108	0.956769	0.00276295
Tspan18	7.54987	7.0088	8.79377	4.33406	3.74498	3.54131	-0.956719	0.00276938
Adprm	1.32234	1.35657	1.53476	3.20736	2.96192	2.4037	0.956492	0.00279828
Aifm1	16.5179	15.4117	17.0949	13.2319	12.4193	13.2657	-0.956428	0.00280637
Gtpbp8	4.03107	4.16623	4.19693	4.55075	4.71885	4.52073	0.956409	0.0028089
Brap	28.0495	27.5146	26.3888	39.924	37.6564	34.5043	0.956398	0.00281028
Pelo	52.6739	56.3583	50.3929	75.808	81.7689	88.5573	0.956032	0.00285724
Rnpepl1	31.253	30.5185	30.5901	24.8722	21.4587	21.3629	-0.955987	0.0028631
Fsbp	0.163644	0.306794	0.209408	0.497897	0.496759	0.570684	0.955926	0.00287101
Snip1	14.7934	13.8141	14.3758	20.109	19.7058	17.7992	0.955906	0.00287354
Zscan25	3.54944	3.46377	3.21933	7.13585	6.67835	5.4731	0.955861	0.00287939
Necab3	1.60114	2.15405	1.83877	2.8537	3.30426	3.17964	0.955831	0.00288325
Actr1a	67.3878	65.1424	67.8518	60.0111	58.4513	61.4538	-0.955767	0.00289154
Gmppb	18.5772	28.2655	28.8276	47.8716	57.8763	57.7004	0.955557	0.00291892
Brd2	68.056	67.0479	65.8423	112.905	94.3233	99.8167	0.955544	0.00292058
Scarf2	76.4577	87.0511	91.1619	25.5487	44.5462	35.9869	-0.95542	0.00293682
Peli1	9.36917	9.24684	8.68707	14.1856	15.0173	12.4283	0.955313	0.00295075
Mafk	5.90739	5.12194	5.05754	9.12168	9.68256	8.05523	0.95519	0.00296696
Mtmr11	3.33	3.48099	3.16705	5.11229	5.68149	4.66212	0.954896	0.00300566
Atxn2l	30.2862	36.653	32.5488	56.4556	58.4339	47.4925	0.954864	0.00300992
Phlda1	77.4583	71.5447	68.3198	42.6969	29.8865	25.0326	-0.954453	0.00306451
Tapt1	8.58643	8.13324	8.03922	10.1489	10.9896	10.2108	0.954356	0.00307749
Fastkd3	2.96255	2.72399	2.96264	4.02142	4.2034	3.68969	0.954293	0.00308596
Cwf19l1	8.30326	7.25026	7.4008	10.657	10.522	11.2278	0.954219	0.00309582
Ptcd2	15.9782	14.9388	15.8545	24.0528	21.4835	24.9413	0.953984	0.00312743
Gem	1.46303	0.845508	0.532723	3.39008	3.36761	2.81444	0.953954	0.0031315
Ibtk	4.2566	4.49237	5.38696	10.832	13.7049	10.1838	0.953766	0.00315702
Mknk2	74.997	72.9161	71.9782	109.601	133.535	117.266	0.953765	0.00315716
Dusp14	2.12503	1.87778	2.11738	3.81642	4.54914	4.854	0.953746	0.00315963
Ubn1	15.1241	17.824	16.0025	22.1452	25.212	22.6813	0.953631	0.00317533
Zfp64	7.20466	6.25122	6.77241	9.5534	8.89349	9.25899	0.953557	0.00318538
Trabd	12.3382	13.5641	13.9839	24.9935	22.9693	28.8527	0.95341	0.00320531
Sars	161.095	120.93	129.853	294.152	252.301	300.138	0.953208	0.00323297
Wdr4	2.79684	3.18128	3.15911	3.98111	3.78376	4.09519	0.953197	0.0032345
Aptx	4.45869	4.64897	4.40687	6.17086	5.61544	5.48902	0.953103	0.00324737
Aldoc	116.671	128.18	118.358	93.919	92.2002	90.3636	-0.953082	0.00325032
Slc12a9	10.9644	9.30031	9.80782	14.3	13.8343	13.6047	0.953071	0.00325181
Lif	0.239448	0.137167	0.285199	1.74421	2.29348	1.40334	0.953006	0.0032607
Atp6v0e	150.776	148.405	133.039	75.2699	82.2216	103.09	-0.952954	0.0032679
Mvd	6.43751	5.75908	6.61104	12.627	10.6365	13.2646	0.952873	0.00327912
Kdm1a	41.8498	42.9495	41.6564	44.4535	44.6513	44.9863	0.952799	0.00328934
Map1lc3b	205.087	204.108	186.66	159.646	150.436	147.94	-0.952724	0.00329966
Tsc22d4	101.067	104.387	99.2586	90.9137	88.1222	89.0754	-0.952329	0.00335464
Rsu1	91.8887	99.0359	93.7235	72.0484	60.9527	62.9674	-0.952248	0.00336599
Chpf2	14.244	12.645	12.6972	10.0645	10.5153	10.2063	-0.952138	0.00338129
Tnfaip1	14.2548	15.15	15.0606	18.3027	20.6777	20.169	0.952096	0.00338717
Id2	39.2686	25.5935	28.3147	9.55988	5.86426	5.53926	-0.951922	0.00341167
Nfkbil1	22.9134	18.3345	17.5957	36.5463	33.724	38.9262	0.951788	0.00343055
Cebpg	16.3906	13.8799	14.7713	34.9743	47.9502	38.728	0.951663	0.00344826
BC005561	1.96535	2.84135	2.78351	6.66746	4.935	6.02983	0.951169	0.00351847
Trmt13	15.7545	15.5587	16.8332	21.314	21.4868	23.7387	0.951037	0.00353734
Sesn1	5.18488	5.46883	5.29818	3.1153	3.99728	3.66733	-0.950969	0.00354711
Msx1	17.1411	15.3279	18.6845	10.3448	11.2072	11.8643	-0.950936	0.00355185
Tpcn2	1.87437	1.68933	2.42643	4.28052	3.60158	4.24313	0.950809	0.00357015
Mansc1	3.46346	2.71611	2.88785	1.6773	1.48104	1.14468	-0.950736	0.00358057
Cdca4	9.92567	9.15337	10.1822	14.2206	16.9483	14.9634	0.950384	0.00363152
Traf1	0.411431	0.428523	0.587242	1.0309	1.33112	1.33517	0.950212	0.00365657
Slc35a1	44.6703	41.3434	43.3894	28.2221	26.1329	34.1338	-0.95004	0.0036817
Tcta	27.0178	28.7914	26.6428	33.7312	31.9777	34.4331	0.949967	0.00369235
Zfp90	1.77733	2.86144	2.41503	4.917	4.09334	4.86471	0.949744	0.00372501
Ccdc149	1.20512	1.56591	1.25715	3.24054	4.52001	3.44528	0.949596	0.00374689
Zkscan17	4.93679	6.11073	5.29364	9.79998	12.0734	9.39827	0.949594	0.00374713
Sumf1	34.309	32.7689	34.362	25.1568	28.8104	27.5127	-0.949543	0.0037547
Ints3	17.4613	16.9554	17.7958	20.9637	20.5545	22.1647	0.949477	0.00376433
Fam117a	5.9241	5.15783	5.47998	7.92652	7.2397	7.58768	0.949466	0.00376599
Otub2	3.85278	4.17133	4.21346	5.25264	5.21376	4.76232	0.949196	0.00380604
Nup133	10.4322	10.2331	10.1015	11.9271	12.2524	11.3755	0.949017	0.00383269
Zfp280c	2.56562	2.89103	2.99523	3.73108	4.06364	3.62267	0.948936	0.00384471
Socs1	6.81479	6.74373	7.87401	3.5299	3.12601	4.68891	-0.9489	0.00385006
Stc2	6.36758	4.73411	4.8976	11.779	13.7394	10.4938	0.948741	0.0038739
Klf6	49.2688	51.1194	55.0813	95.5649	83.4492	105.516	0.94874	0.00387398
Tbrg4	21.5927	20.1235	22.5465	35.7166	38.7487	44.2501	0.948721	0.00387694
Znhit1	59.3435	57.9623	60.5829	40.5199	36.0531	47.1586	-0.948161	0.00396121
Atg12	26.6328	26.694	29.3959	41.0666	49.6976	49.2704	0.948092	0.0039717
Nfkb1	17.6902	15.0941	15.1335	22.2752	24.2587	23.8535	0.948048	0.00397839
Gorab	11.9626	12.9178	13.1911	18.3941	21.797	18.2415	0.947458	0.00406851
Lims2	57.1546	56.9022	55.1144	69.3447	71.2996	64.368	0.947388	0.00407924
Mcee	11.9992	11.3793	12.8763	6.79098	6.01508	8.72432	-0.947379	0.00408063
Zbtb6	5.01956	5.60078	6.45477	9.50328	12.0885	10.5317	0.947288	0.00409454
Ufl1	17.1771	16.9231	16.2724	24.0903	21.0574	21.8263	0.947222	0.00410471
Camk2d	20.0554	19.617	22.0967	29.0373	26.9058	25.9609	0.947216	0.00410563
Rbm39	67.4703	64.453	65.7373	95.7428	87.2421	101.842	0.947164	0.00411365
Gpc1	125.231	130.458	152.424	191.633	205.905	216.646	0.946998	0.00413942
Rbm15	3.04649	2.70851	2.89626	4.96608	4.30201	4.1455	0.946946	0.00414736
Tmem68	7.1562	6.06892	5.88122	9.51364	9.03401	9.54682	0.946943	0.00414782
Gmppa	46.6632	50.7489	49.2378	55.1104	56.953	57.61	0.946905	0.00415374
Leprot	35.8477	35.3236	31.3591	22.2513	25.8483	23.615	-0.946823	0.00416649
Ercc8	36.7846	32.3862	31.6547	46.0837	51.652	49.1995	0.946761	0.00417616
Ddit3	23.5438	24.196	20.3209	335.103	292.454	463.596	0.94672	0.0041825
Top3a	8.33143	7.54676	7.6001	14.3826	14.5619	11.5332	0.946491	0.00421826
Dbp	41.7517	41.999	33.3547	62.062	66.2867	73.1964	0.946479	0.00422007
Rnf31	10.5894	11.2587	9.49326	14.723	15.0621	13.3423	0.946425	0.00422855
Ulk3	2.12876	2.81126	2.44576	3.79104	3.44135	3.51511	0.94642	0.00422933
Ier2	19.008	11.7019	12.7464	34.4223	34.0447	40.0664	0.946382	0.0042353
Usp13	5.63216	6.14193	6.4289	9.77724	8.24317	8.58675	0.946304	0.00424741
Atp5g3	214.201	201.411	215.855	111.378	102.23	154.875	-0.946276	0.00425189
Ficd	6.38701	9.79996	9.31702	29.4587	44.2286	43.8193	0.94616	0.00427009
Sh2d4a	1.79091	1.84426	1.75054	2.67522	3.38015	3.0816	0.946085	0.00428192
Tatdn3	5.86377	6.92235	7.01418	9.1651	10.1661	8.84476	0.946079	0.00428275
Zfand1	6.70803	8.16569	5.37876	12.1432	14.5131	12.1434	0.946069	0.00428443
Fpgs	3.98856	4.65755	4.20457	5.63445	6.32731	6.45694	0.946044	0.0042883
Sdcbp2	3.61853	4.06063	3.07934	5.11833	5.40832	5.4502	0.946012	0.00429333
Rab11b	119.71	119.019	118.48	105.433	96.7552	105.484	-0.945858	0.00431771
Mynn	3.33952	2.83777	3.11894	4.86639	5.5322	4.596	0.94572	0.00433955
Id1	69.1519	39.4013	55.5763	13.6092	6.53001	10.4704	-0.945605	0.00435776
Tmem86a	1.32828	0.821771	0.94924	2.092	2.08928	2.12308	0.94529	0.00440787
Nudt18	11.0609	11.9332	10.2134	13.8367	14.8223	14.7983	0.945245	0.00441511
Map2k5	11.8534	11.9357	11.3991	18.8318	16.2328	15.7859	0.945181	0.00442524
Nfx1	16.2018	16.506	16.2554	26.1027	30.0415	23.5597	0.945133	0.00443298
Armc7	2.11047	2.26124	3.25852	6.32858	7.10906	5.12245	0.945094	0.00443921
Ifngr1	147.195	107.705	103.65	336.038	254.651	276.684	0.944915	0.00446794
C130074G19Rik	0.238059	0.216313	0.231102	0.137369	0.122628	0.0787256	-0.94485	0.00447835
Dnaja1	114.405	99.515	105.197	78.3612	65.2289	61.2303	-0.944792	0.00448774
Polr3e	10.9143	9.09727	10.167	14.1167	14.459	15.3379	0.944757	0.00449346
Vipas39	20.2699	20.2568	20.1324	28.6508	26.4314	24.5156	0.944426	0.00454682
Dlx3	1.59027	1.69913	2.0992	0.817875	0.800767	0.63784	-0.944148	0.0045921
Chst12	22.1139	24.6442	27.9379	14.1202	13.6198	14.8378	-0.944136	0.00459394
Fbxo8	19.7679	17.7581	19.6046	14.5941	15.0316	16.0975	-0.944032	0.004611
Atf5	282.574	201.483	211.362	544.299	435.08	510.058	0.943983	0.00461903
Tstd2	8.54551	8.61086	7.94088	13.5969	15.5724	12.1811	0.9436	0.00468166
Tubb6	132.331	114.199	118.57	87.1496	63.6321	71.5971	-0.943476	0.00470211
Zdhhc4	6.92886	6.67335	7.052	5.82814	5.66676	6.20672	-0.943468	0.00470354
Gadd45a	160.766	177.284	122.719	247.117	241.28	251.95	0.943451	0.00470633
Dusp5	0.937579	0.946554	0.934788	1.21532	1.15833	1.3156	0.943355	0.00472215
Dcun1d4	8.17311	9.547	9.12426	13.3347	16.8096	14.6111	0.94331	0.00472958
Fam26e	77.8268	70.987	69.1948	52.4145	59.2762	54.787	-0.943155	0.00475526
Pggt1b	5.05323	5.54083	5.79384	8.23948	8.6248	7.10904	0.943118	0.00476136
Ankrd37	5.39072	6.85579	6.25594	1.85344	3.10511	2.77593	-0.943113	0.0047621
Upf2	9.96087	11.1412	11.3655	15.6662	13.6734	14.3721	0.943022	0.00477718
Pdhx	11.3348	9.78114	10.3616	13.7598	14.0573	13.3323	0.942966	0.00478649
Mcm7	17.0395	21.1347	20.8667	26.299	29.3929	27.9558	0.942848	0.00480624
Taco1	2.04119	2.70934	2.56956	3.86336	4.1925	3.47479	0.942812	0.00481226
Zbtb49	0.350999	0.53164	0.721467	1.2942	1.10304	1.34393	0.942541	0.00485737
Mapk1ip1l	58.016	59.7834	57.2199	51.3318	48.794	47.2983	-0.942473	0.00486887
Spg21	27.4043	27.3432	26.3809	29.8097	30.0392	31.1081	0.942261	0.00490437
Slc25a29	2.41569	2.09229	1.7271	4.0049	3.40248	3.57174	0.941881	0.00496859
Crispld2	11.6777	10.7921	11.0845	8.99229	9.39982	8.29574	-0.941852	0.00497352
Nfkb2	50.8298	40.4235	44.919	68.6305	77.2872	78.7726	0.941688	0.00500122
Gadd45g	21.615	29.0943	31.2214	59.5463	65.8999	80.9535	0.941581	0.00501953
Sdhd	58.3027	55.1001	58.1322	43.5724	42.6758	49.6825	-0.941572	0.00502104
Zfx	8.55572	8.91282	9.35901	13.9246	14.9308	11.9204	0.941561	0.00502296
Socs3	44.5624	37.8167	31.64	17.4979	11.2677	8.25943	-0.941542	0.00502614
Rbx1	99.56	97.5927	103.396	45.3075	43.783	71.5935	-0.941345	0.00505963
Rnf145	14.9099	15.5299	15.5977	8.27649	11.1993	8.21632	-0.941336	0.00506125
Rbm41	1.22218	1.67178	1.88693	2.60742	2.56038	2.57001	0.941299	0.00506756
Btrc	4.76345	4.95492	4.70062	7.21098	6.99553	5.98443	0.941276	0.00507151
Ap3s2	19.282	18.6295	18.8551	24.4593	23.9133	26.9647	0.941204	0.00508381
Zbtb18	2.37862	1.80082	1.79247	5.53054	5.35951	3.91998	0.941044	0.00511132
Med31	20.179	16.2488	16.2751	7.88322	6.95063	11.3292	-0.941017	0.00511586
A930018P22Rik	0.95821	1.09782	0.937133	0.486826	0.651878	0.592869	-0.940986	0.00512116
Atl2	17.5218	16.455	16.7296	24.2215	29.4342	25.1809	0.940973	0.00512338
Slc16a10	0.0287278	0.0219422	0.0103687	0.0801225	0.0799395	0.0561218	0.9409	0.00513596
Wdr43	23.0589	20.3085	24.5539	30.446	32.8151	30.9	0.940753	0.00516134
Apoh	2.21768	1.99221	1.99197	1.48841	1.57229	1.71864	-0.940639	0.00518095
Stoml1	11.7924	11.5957	11.9208	19.362	15.98	19.1164	0.940637	0.00518133
Rad52	5.28773	4.41348	4.80076	8.56774	8.36688	6.95117	0.940589	0.00518957
Mmachc	9.98367	10.8046	10.6874	13.5268	13.4336	15.1416	0.940538	0.00519854
Alg2	18.8898	20.3945	18.8558	28.1278	35.3635	33.9752	0.940504	0.00520431
Smg6	4.49105	4.59734	4.55868	8.83789	9.09713	6.78396	0.940436	0.00521622
Clptm1l	104.34	104.582	105.933	95.9473	96.5191	91.5493	-0.940111	0.00527264
Dhdds	23.9026	23.1067	22.831	29.039	32.3762	33.2332	0.940076	0.00527881
Intu	0.356521	0.329407	0.280188	0.566041	0.485089	0.490197	0.940008	0.00529061
Fig4	8.2102	9.40638	8.5167	6.39894	5.78497	6.23644	-0.939808	0.00532558
Tm9sf2	119.602	117.078	112.852	99.3709	105.679	101.421	-0.939615	0.0053595
Tubb5	898.18	981.395	973.359	776.364	725.989	721.601	-0.939609	0.00536053
Kdm5a	15.0465	13.5211	13.8332	20.3626	17.9831	19.8069	0.93958	0.00536565
Abhd3	6.95542	7.18726	6.34419	4.64037	5.34126	4.76366	-0.939433	0.00539145
Fam104a	44.2408	45.1878	43.2777	48.6077	47.1222	47.8756	0.939255	0.00542281
Got1	18.3571	14.0469	15.2243	27.7694	24.2755	26.1533	0.939117	0.00544723
Gorasp2	112.152	118.812	110.236	127.792	135.826	133.714	0.939084	0.00545316
2610001J05Rik	91.8511	98.3352	110.414	35.9389	48.5176	63.3389	-0.939064	0.00545663
Ppil3	27.8297	28.3315	26.4028	17.5846	13.9975	20.4477	-0.939053	0.0054586
Immp1l	16.0062	14.5704	16.755	7.24173	7.01589	11.2018	-0.93902	0.00546454
Gtpbp3	7.64376	6.53816	8.07563	11.6574	10.3657	11.5811	0.938822	0.00549967
Lin9	2.23078	2.23206	2.53624	3.50611	3.61995	3.02682	0.93878	0.00550706
Ttc12	4.08423	3.76942	3.65459	3.16417	3.24001	3.17339	-0.938745	0.0055134
Plagl2	2.23877	2.51655	2.44953	5.0959	4.19026	3.77594	0.938738	0.00551461
Lrrc25	0.419729	0.420771	0.284049	0.129114	0.115259	0.0838605	-0.938017	0.0056438
E2f6	43.4092	39.6807	40.5017	35.2791	32.8871	31.8909	-0.937841	0.0056755
Nfkbia	46.4745	37.2496	38.6809	103.579	82.7886	114.527	0.937753	0.00569137
Sdad1	10.2404	10.0459	10.9219	14.0803	13.0494	12.4419	0.937439	0.00574847
Stx1a	1.9364	1.63091	1.64337	4.65711	3.43994	3.54681	0.93737	0.00576089
Znhit3	15.7003	17.5099	14.6775	10.2347	9.58152	11.4284	-0.937127	0.00580534
Nars	112.145	91.5838	105.426	153.016	140.891	153.018	0.937111	0.00580825
Plekhf1	27.2748	27.1947	23.6753	39.4255	39.7596	33.6936	0.937102	0.00580981
Ercc3	25.9096	24.6206	27.3845	37.407	35.5227	32.04	0.937	0.00582855
Aldh3a2	19.6074	18.0703	14.8509	25.3682	26.2488	25.6188	0.936873	0.00585183
Abhd16a	29.0151	28.907	29.5852	27.7736	27.7467	27.2268	-0.936734	0.00587732
Zfp212	6.18472	5.84979	5.96554	7.87953	8.66224	7.42399	0.936673	0.00588855
Ngrn	20.5039	15.6974	14.7663	29.3945	29.2432	26.8172	0.936634	0.00589573
Dynlt3	21.6677	23.5444	25.2763	12.3789	12.7062	16.9488	-0.936495	0.00592124
Tbrg1	22.8284	21.7191	20.8593	27.6432	26.6208	29.3839	0.936353	0.00594748
Tmem141	5.84468	5.19707	4.65983	10.7337	8.7387	11.3095	0.936203	0.00597519
Slc19a2	4.27094	3.80046	3.7057	3.03057	2.61293	2.98171	-0.93604	0.00600549
Zfp160	1.28301	2.22513	2.02649	4.51879	3.74428	3.36144	0.936009	0.00601126
Matr3	61.7849	60.8745	64.5726	79.3498	71.8371	77.3208	0.935906	0.00603041
Grasp	8.98223	10.1592	11.2812	5.63686	6.42882	6.12237	-0.935687	0.0060713
Ap5z1	6.7806	7.85803	7.68694	10.1006	9.44987	9.0124	0.935678	0.00607291
Hspbap1	5.63122	5.83986	5.51922	8.72887	8.77333	7.17304	0.935665	0.00607536
Tgds	12.1265	12.6316	10.9612	14.9276	15.7274	16.5551	0.935611	0.00608549
Hey1	9.38215	5.48663	7.43796	2.55469	1.57467	2.09606	-0.93533	0.00613814
Slc25a46	18.7931	17.4674	19.1961	22.7572	25.6717	24.1244	0.935179	0.00616642
Sipa1	4.35888	4.3242	4.63031	3.60895	2.97601	3.37184	-0.935011	0.00619811
Armc5	4.69763	3.82926	3.83151	7.44333	6.19193	6.67211	0.93497	0.00620594
Elf1	15.1521	20.1859	16.5549	32.2292	25.5978	29.6187	0.934904	0.00621827
Rab8a	49.4345	51.4894	49.807	45.9038	43.6254	44.8617	-0.934903	0.0062185
Degs1	164.104	175.339	151.122	114.687	117.018	99.3863	-0.934796	0.00623875
Alg6	1.86277	1.33655	1.36503	3.01902	2.99267	2.50623	0.934796	0.00623877
Uri1	14.8305	15.2314	16.4147	18.804	17.824	18.7189	0.934569	0.00628171
Wdr89	1.91872	1.83189	2.15177	2.61946	2.48891	2.68956	0.934052	0.00638023
Pigw	2.97417	2.32706	2.68039	4.45396	3.92821	4.56059	0.934039	0.00638279
Tlk2	14.7889	13.8243	14.0548	19.9239	18.8754	22.1535	0.934037	0.00638315
Bloc1s6	6.48578	6.16313	6.13044	8.26961	9.37361	7.99253	0.933992	0.0063918
Kctd7	7.57476	8.64694	8.5404	14.6156	18.2189	13.4428	0.933869	0.00641537
Zfp821	12.69	10.6991	10.1116	17.6589	15.7545	17.2784	0.933717	0.00644446
Plk3	2.88995	2.71279	3.02402	6.50229	4.83356	6.43067	0.933639	0.00645958
Xpc	11.5222	10.4462	9.68447	7.27142	7.84665	6.55179	-0.933615	0.0064642
Ints9	6.72642	5.59093	6.03371	10.4295	9.19445	8.65494	0.933466	0.00649298
Zbtb48	4.43914	3.99102	4.10568	8.56747	7.54879	10.1832	0.933409	0.00650385
Tmem129	24.334	25.854	24.5181	28.9172	29.8972	31.8488	0.933402	0.00650526
Rnf122	11.203	12.2219	10.8722	20.2433	27.1697	27.7573	0.933303	0.00652438
Yeats4	17.7376	16.2755	18.3562	24.3516	22.6764	26.11	0.933266	0.00653153
Sec23b	20.4806	20.8914	21.6582	29.3864	37.1694	35.1806	0.93322	0.00654045
Zfp787	8.01266	7.47167	7.88818	14.0416	11.0509	12.2138	0.933157	0.0065527
Fam53a	9.59825	7.34212	7.81287	13.3068	14.0994	12.2037	0.933152	0.0065537
Gpbar1	0.179991	0.389517	0.649642	1.90957	2.8821	3.17528	0.933063	0.00657087
Zfp949	1.79468	2.28461	2.29658	5.2106	3.87091	3.92134	0.932982	0.00658654
Klf4	7.9179	5.40587	3.64808	23.5254	17.2665	16.2287	0.932646	0.00665197
Mef2a	16.1425	15.1374	15.6089	23.4698	24.8742	20.0866	0.932577	0.00666545
Bmpr1b	0.0731012	0.0628137	0.0395766	0.152911	0.128473	0.116843	0.932426	0.00669501
Aftph	13.6021	11.1396	12.1888	22.9852	23.1532	18.1345	0.932318	0.00671621
Tsen2	5.63282	5.92014	6.68723	8.12615	7.66323	8.39982	0.9323	0.00671982
1700037C18Rik	0.757349	0.959998	1.02942	1.31653	1.27437	1.32214	0.932155	0.00674818
Ppil4	11.855	10.0553	11.0897	15.2171	14.5727	16.1889	0.931931	0.00679243
Tial1	10.1324	10.1949	10.9134	14.1492	14.4397	16.6125	0.931916	0.00679526
Palm2	0.0815521	0.116792	0.220759	0.381314	0.412059	0.325877	0.931895	0.00679949
Rsbn1	1.4967	1.30543	1.5056	3.26026	2.53706	2.45917	0.931657	0.00684661
Med8	13.2567	12.0019	13.8546	18.6595	17.3914	20.1991	0.931408	0.00689584
Ankra2	18.7657	18.634	17.6648	22.2573	20.5906	21.6141	0.931377	0.00690208
Fam219b	17.9417	16.2091	16.3023	21.8876	20.7079	20.1759	0.931009	0.00697548
Parp11	3.89952	4.32673	4.53538	5.44903	6.24253	5.53817	0.930984	0.00698045
Stim2	6.25312	5.7529	6.93222	2.98112	4.26761	2.8258	-0.930954	0.00698635
Tax1bp3	72.8381	60.4268	59.3034	44.1057	38.5048	45.2769	-0.930592	0.00705896
Crls1	13.0606	12.9693	13.9293	18.022	17.8936	20.7641	0.930564	0.0070647
Akna	0.3331	0.48658	0.311084	1.88947	2.90876	1.73923	0.930493	0.0070789
Zfp414	18.1147	20.3731	15.1382	25.7247	24.9175	26.2092	0.930374	0.00710297
U6	4.52135	4.40307	5.14045	7.12102	7.35014	8.67216	0.930321	0.0071136
Topors	28.3144	25.7912	27.5603	39.9357	34.2712	36.3239	0.930318	0.00711427
Mbip	11.6305	10.6172	10.8929	14.4179	14.4693	16.2206	0.930127	0.00715284
Ascl2	3.34096	2.62932	3.05971	1.42921	1.55022	2.14602	-0.929763	0.00722655
Uck1	23.3901	22.8225	22.9356	25.7723	26.4577	27.798	0.929574	0.00726498
Fkbp4	140.457	133.303	152.663	101.178	92.0812	114.021	-0.929481	0.00728415
Mcf2l	0.215694	0.405648	0.246771	1.13772	1.74517	1.09282	0.929359	0.00730895
Pptc7	7.44283	6.32236	6.79117	13.9853	13.6001	10.3461	0.929218	0.00733787
Vcp	273.859	256.103	269.316	336.584	317.691	305.33	0.929204	0.00734062
Btg1	80.4075	68.3402	55.6054	166.417	122.165	147.201	0.929164	0.00734891
Slc26a11	4.07656	4.50697	3.4192	5.90067	7.31333	6.98637	0.929159	0.00734982
Coro1a	0.324202	0.216671	0.321789	0.0398915	0.0593514	0.143943	-0.928987	0.00738513
Phgdh	22.5839	18.9975	23.0197	46.5725	58.4098	68.1304	0.928719	0.0074403
Mrgbp	4.25068	4.25105	4.29472	7.27687	5.78395	7.11987	0.928661	0.00745228
Klhdc8a	0.0647115	0.0988528	0.0700689	0.169865	0.227456	0.252837	0.928506	0.0074843
Chst7	5.03368	5.87475	5.29211	3.81388	4.0103	3.72796	-0.928288	0.00752959
B3gnt2	6.32866	4.574	5.39873	9.252	8.97499	8.08863	0.928263	0.00753467
Acsf2	1.04661	0.739869	0.928309	0.526082	0.362006	0.344067	-0.928167	0.00755466
Tra2b	18.3197	22.4589	25.3228	42.9072	41.2247	54.302	0.927953	0.00759927
Nudt7	5.45901	4.60321	4.87063	3.63258	2.55201	2.76891	-0.927927	0.00760454
Map4k2	2.47388	2.6069	2.80974	1.80614	2.00796	1.63016	-0.927787	0.00763374
Wrnip1	21.4686	19.6495	20.5759	18.3785	17.7773	18.2755	-0.927754	0.00764069
Dnal4	12.5231	11.2396	10.6908	15.4323	14.3861	15.3275	0.927627	0.00766721
Sox13	2.0878	2.15583	1.61989	4.39828	5.38699	3.62757	0.927309	0.00773402
Slc3a1	0.223622	0.256202	0.186258	0.897431	0.748226	0.5224	0.927278	0.00774036
Mrpl27	69.0363	56.8559	65.1292	39.8716	32.716	47.1985	-0.927114	0.00777491
Unk	2.9175	3.26383	3.3958	4.36008	4.5894	3.89437	0.926727	0.00785674
Lrrc42	25.8896	25.8538	25.6256	20.5322	21.5718	23.4842	-0.926632	0.00787678
Slpi	5996.74	6161.38	5737.51	2686.29	2830.47	4443.62	-0.92663	0.00787723
Ppp1r32	0.289662	0.241356	0.370669	0.622106	0.53221	0.505078	0.926461	0.00791305
Zkscan3	3.64607	3.55974	3.42235	4.68077	5.07618	4.27612	0.92644	0.00791755
Borcs5	4.63623	4.36026	4.13741	5.3561	5.18428	5.11401	0.92628	0.0079517
Efhd2	32.6436	33.2087	29.9314	24.7037	25.3485	21.8081	-0.926086	0.0079931
Mtmr10	7.95034	5.98443	5.93657	15.8505	13.4957	11.4645	0.926027	0.00800553
Borcs7	6.46929	7.52191	6.90085	3.18406	4.08065	4.91422	-0.925898	0.00803317
Polr3c	12.1541	12.4015	12.8318	18.3852	15.5027	16.1082	0.925889	0.00803512
Nol8	13.4859	14.2645	15.022	19.1153	16.8855	18.8717	0.925821	0.00804974
Sh3bgrl	98.742	105.169	88.3102	69.2326	73.4478	68.9007	-0.925821	0.0080498
Rel	1.0477	0.687468	0.794105	2.71891	2.53596	1.75581	0.925687	0.00807842
Alg8	6.93673	7.2458	7.01101	6.14641	6.49248	6.36474	-0.925524	0.00811343
Sdc3	76.3465	78.8786	77.5029	53.3763	56.8499	40.7919	-0.92536	0.00814871
Klhdc3	43.6123	46.1763	43.594	49.9126	52.8485	54.5396	0.925261	0.00817007
Prickle1	12.5401	16.3221	16.4861	27.5795	39.5892	31.4293	0.924957	0.00823592
Rnf138	8.7299	7.99005	6.79801	10.6643	11.1357	10.8823	0.924926	0.00824256
Zfp213	5.67857	5.74794	5.19356	6.77013	7.07312	7.62248	0.924757	0.00827937
Tpm1	241.481	283.362	293.814	169.785	183.491	191.374	-0.924427	0.00835106
Zfp800	3.20744	2.99276	3.28525	5.66034	4.93614	4.3292	0.924422	0.0083522
Cdpf1	0.899497	0.836563	0.698964	1.76044	1.45065	1.29678	0.924403	0.00835633
Fbxl19	5.85186	5.79889	6.55427	4.58604	4.69787	4.0699	-0.924368	0.00836396
Arfgap2	37.204	35.9708	35.6395	45.9329	42.3037	47.8316	0.924349	0.00836821
Apmap	32.9547	29.5757	29.263	25.8219	24.5737	25.2385	-0.92432	0.00837452
Zcchc11	2.11086	2.08543	2.64171	3.76422	3.9181	3.16206	0.924093	0.00842412
Vps33b	15.7588	14.4581	15.3503	21.4229	19.7699	18.3188	0.924003	0.00844382
Mettl13	13.1896	10.6459	13.7292	19.438	17.5947	19.8298	0.923978	0.00844936
Fam98b	20.7281	19.5488	22.5212	15.2372	15.3845	12.4183	-0.923938	0.00845818
Nelfb	37.1408	36.6682	39.2558	46.4296	48.9865	53.5396	0.923919	0.00846239
Tmlhe	9.99764	10.1109	8.77767	7.33442	7.22317	7.79183	-0.923789	0.0084908
Cbx8	11.7853	11.3955	11.3585	9.03522	9.52705	7.80414	-0.923716	0.00850691
Rnf34	14.6055	13.9663	13.9396	15.9471	17.059	15.9882	0.923648	0.00852185
Snapc5	8.70816	10.0278	11.6421	16.6191	14.3282	14.4397	0.923583	0.00853627
Lats2	17.4335	16.4091	17.0285	27.1429	29.5513	22.5886	0.923558	0.00854169
Dlx1	1.09541	1.29303	1.8031	0.321304	0.320856	0.265283	-0.923556	0.00854222
Wbp2	83.3266	83.0881	73.9377	64.9723	60.4937	57.4999	-0.923366	0.00858407
Sap30bp	18.7672	18.2988	17.9467	24.1508	23.1298	27.0404	0.923029	0.00865877
Hacd2	73.5416	75.1964	70.417	56.3564	58.2027	64.7815	-0.92301	0.0086629
Nhlrc1	1.64983	1.66783	1.78642	2.84683	3.82055	2.91627	0.92288	0.00869201
Rbak	1.69571	2.21348	2.48324	4.00879	5.44732	4.05816	0.922845	0.00869969
Tnfaip3	2.47372	2.20533	2.77325	7.14067	11.5257	8.16212	0.922778	0.00871471
Ppil2	39.1654	35.6068	36.7005	44.4901	45.4618	42.5302	0.922763	0.00871793
Zbtb21	2.7455	2.48608	2.68626	5.34651	4.63617	3.86314	0.922627	0.00874829
Brat1	8.4878	8.83753	7.82565	10.7557	9.90252	9.97153	0.922601	0.00875397
Slc25a13	7.10809	7.76316	8.56773	4.88259	4.43	3.14611	-0.92255	0.0087654
Vamp8	167.759	154.4	166.707	92.9662	79.4066	126.842	-0.92219	0.00884613
Pim2	0.672025	0.866178	0.670813	2.09824	1.56859	1.39863	0.922032	0.00888145
Mapk8	4.41308	4.61393	4.88957	6.89393	7.74501	6.04108	0.922014	0.00888566
Lage3	19.2865	21.7816	23.967	9.68917	8.34211	14.4552	-0.921978	0.0088937
Pdcd4	40.6355	40.7433	36.4625	32.3551	29.8339	28.5937	-0.921658	0.00896584
Acp6	2.71202	3.03062	2.6183	4.26085	3.54536	4.18535	0.921571	0.0089855
Exog	6.83226	5.39291	7.22585	10.4987	10.6112	12.5078	0.921521	0.00899672
PVT1_1	4.13556	2.72799	3.93516	6.7848	9.03005	7.34463	0.921341	0.00903749
Wdr92	5.8506	4.82124	5.50968	7.39701	8.83892	8.09886	0.92129	0.00904904
L3hypdh	10.3162	9.94463	11.4255	7.3022	8.27316	8.43663	-0.921259	0.0090562
Stard3nl	17.2127	17.2456	18.0066	11.3576	11.1783	14.6513	-0.921236	0.00906134
Aco2	118.51	115.176	113.465	103.988	96.7507	92.7696	-0.921223	0.00906423
Fiz1	10.3788	9.64984	9.3775	15.2077	13.3533	12.539	0.921082	0.00909625
Fam131a	4.50157	3.95902	3.72142	6.59159	5.52317	5.86164	0.92088	0.00914239
Ppp4r3a	15.8549	15.2152	15.4854	24.9675	22.3708	19.6916	0.920821	0.0091558
Dtx3	11.2486	10.7427	9.75625	16.0242	14.4906	13.3654	0.920793	0.00916213
Zfp330	18.2424	16.9757	18.4168	21.1738	20.77	22.3056	0.920653	0.00919424
Mapk12	0.499986	0.58647	0.502709	0.316393	0.230137	0.355184	-0.920607	0.00920463
Mib2	20.4035	17.2176	18.5103	24.8176	23.7122	23.5846	0.920521	0.00922438
Ube2v2	7.04193	5.53679	7.84919	2.51448	3.51865	4.04614	-0.920478	0.00923416
Gabpb2	1.42736	1.09405	1.54553	2.29555	2.4732	2.02439	0.920439	0.00924317
Edc3	10.6553	11.3474	11.4842	15.4876	16.5627	13.4728	0.920321	0.00927013
Sh3bp4	40.7632	36.2893	33.6266	50.058	55.2422	48.5041	0.920311	0.00927253
Tab1	4.96438	5.13839	6.61457	11.1436	15.1527	10.8106	0.920246	0.00928735
Mrps2	19.5231	17.4626	17.88	25.1252	22.1771	23.9602	0.9202	0.00929787
Amotl1	11.0405	8.24465	13.4223	23.1364	18.9291	19.5548	0.920192	0.00929976
Pla2g2a	95.902	80.568	58.3411	29.3244	30.205	30.0653	-0.920155	0.00930831
Sufu	8.62645	7.98683	8.69084	11.2679	11.9132	10.0981	0.919944	0.00935689
Eif3l	189.267	183.738	193.335	209.319	209.57	220.196	0.919892	0.009369
Sertad1	30.772	26.603	28.3696	20.7952	17.5727	22.9402	-0.919862	0.00937577
Hsph1	120.031	107.055	131.281	83.9072	65.3512	57.4361	-0.919568	0.00944369
Ino80d	1.09423	0.955527	1.23539	1.83241	1.52438	1.69211	0.919512	0.00945669
Abraxas1	3.14056	2.37862	2.77294	4.04585	4.21365	4.58182	0.91922	0.00952447
Psma2	148.761	128.216	133.604	71.6626	70.4943	106.322	-0.919164	0.00953758
Med18	6.6976	6.44931	5.888	7.70736	7.46884	7.81654	0.918953	0.0095867
Adamts4	5.68685	6.05945	7.28803	3.46321	4.14576	3.45397	-0.918864	0.00960763
Fam57a	20.2675	23.271	19.0783	13.1519	12.875	9.67561	-0.918711	0.00964318
Bag3	136.26	133.204	132.076	100.962	68.2865	67.4438	-0.918521	0.00968782
Rpp38	3.35591	3.62271	4.05365	6.95923	5.45228	7.29505	0.918503	0.00969197
BC048403	7.99961	6.94326	7.27985	9.46207	10.4073	9.31499	0.918381	0.00972068
Rbm22	37.3098	35.2651	39.7594	48.9878	48.5347	43.6946	0.918278	0.00974492
Ccm2	16.2553	16.2497	15.4655	17.2227	17.3804	17.6402	0.918082	0.00979087
Ppp1r21	11.3553	11.131	11.0226	13.6204	16.0672	14.2649	0.917816	0.00985376
Garem1	2.38095	1.6367	2.42076	4.23457	4.60287	3.48313	0.917771	0.00986438
Ybey	3.16812	2.20669	2.68975	4.35891	4.08098	4.33495	0.917756	0.00986796
Per1	2.44486	3.53327	2.92593	6.55699	9.42646	6.37588	0.917487	0.00993171
Ppif	6.15038	6.79065	5.51667	9.33106	7.99087	9.49536	0.917294	0.00997744
Ppp2r5a	34.3656	33.4764	32.1514	41.2449	38.8012	37.3869	0.917156	0.0100104
Sec61g	256.062	243.99	244.755	104.658	104.177	187.178	-0.917133	0.0100159
Nol12	9.86761	8.83902	8.31642	15.426	12.6055	15.8547	0.917132	0.0100161
E330021D16Rik	2.54839	1.88367	1.91376	1.13289	1.17386	1.33586	-0.917119	0.0100192
Cdkn2c	11.3208	11.3683	12.2215	5.3388	8.35273	7.97811	-0.917038	0.0100385
Rnd1	6.36941	7.29739	5.38352	10.5158	14.9371	13.2879	0.91699	0.0100499
Kansl3	10.1389	9.64842	9.01896	19.6389	19.0083	13.9096	0.916937	0.0100626
Mid1ip1	8.46422	5.76983	5.9125	12.7726	11.0291	12.0773	0.916909	0.0100692
Rfxap	12.4163	12.3855	12.8647	17.1399	15.7065	18.912	0.916875	0.0100775
Ccdc134	1.09653	1.32911	1.21312	5.1466	7.9179	4.47902	0.916637	0.0101345
Ythdf1	26.3614	26.7372	23.9689	35.9395	36.1431	30.6183	0.916609	0.0101412
Gna13	13.9739	13.5797	13.2009	18.5641	20.6617	16.7527	0.916489	0.0101698
Pcyox1l	8.23531	10.0838	12.0381	4.48392	4.77165	4.52482	-0.916461	0.0101767
Pick1	3.339	2.50588	2.45648	5.29091	4.7845	4.21503	0.916454	0.0101784
Zfp503	17.3558	12.8731	14.6245	9.62449	5.99444	5.99524	-0.916448	0.0101798
Dpagt1	22.8708	20.1047	19.2351	28.7338	27.7329	25.7736	0.916432	0.0101837
Ninl	1.13038	1.02377	0.991749	0.725675	0.867666	0.733182	-0.916374	0.0101976
Tfap4	3.43936	2.71371	3.68897	4.67379	5.09415	5.05944	0.916357	0.0102016
Eif2a	12.7525	12.929	12.7918	15.7873	14.1338	15.054	0.916077	0.0102692
Eif2ak3	2.97381	3.64767	3.96816	10.5089	13.7981	8.01232	0.916044	0.0102771
Eif4ebp1	96.4681	104.261	100.011	175.717	171.916	228.827	0.916016	0.0102838
Ttc39a	1.14341	0.861845	1.11861	0.661497	0.652209	0.705391	-0.915986	0.0102909
Gdf15	31.8709	28.8201	27.7001	86.9717	79.5152	121.863	0.915902	0.0103112
Pgam2	0.150712	0.0287782	0.163189	0.420338	0.35316	0.321191	0.915817	0.010332
Cyp4f17	1.05315	0.717204	1.07655	1.65289	1.94795	1.58523	0.915725	0.0103542
Edc4	11.994	11.3082	12.4429	14.6297	15.0928	13.5737	0.915589	0.0103871
Fgf21	0.159027	0.614911	0.150668	4.91143	10.2186	7.11715	0.91553	0.0104015
Mmp14	87.6955	87.3169	94.354	58.9801	74.1458	60.1387	-0.915467	0.0104167
Slc41a2	14.8424	15.6368	14.8058	10.8239	12.6987	10.3905	-0.915445	0.0104222
Cdc42ep4	14.6718	16.0066	16.7164	7.32897	11.0645	6.6503	-0.915426	0.0104267
Mef2d	8.82009	9.23756	8.73036	12.29	12.253	10.3543	0.915426	0.0104267
Taf1a	4.70103	4.61896	5.47683	8.69855	12.8896	10.5735	0.915364	0.0104418
Alg14	11.8677	12.6445	14.1687	6.25962	6.72588	9.53599	-0.915318	0.0104528
Kctd18	1.58335	1.20084	1.66614	2.53544	2.44953	2.1268	0.915315	0.0104536
Vars	58.6015	57.3154	63.6269	72.6479	83.0397	83.7299	0.915256	0.0104679
Kifc2	0.513275	0.683615	0.507139	0.90313	0.992267	0.793058	0.915201	0.0104814
Ets2	12.4945	9.39217	8.69926	34.3125	26.4294	21.4679	0.915179	0.0104867
Gmeb2	4.02451	4.28104	4.27041	5.53712	5.68667	4.80993	0.915164	0.0104903
Cxxc1	25.7874	29.6642	32.8128	39.2933	39.413	36.7206	0.915103	0.0105053
Eral1	11.998	12.1431	12.7198	18.3977	15.2288	16.0338	0.915069	0.0105137
Dnajc1	14.1833	15.9674	15.481	17.2527	17.5346	17.9433	0.915032	0.0105226
Clk3	21.3669	20.3492	20.594	37.5485	28.4049	32.6797	0.914584	0.0106323
4930590J08Rik	0.065906	0.160455	0.107044	0.251392	0.246133	0.201906	0.914575	0.0106345
Lonp1	75.6172	68.8321	77.4526	88.7052	96.1447	98.7067	0.914493	0.0106547
Gstt2	13.2922	10.8974	12.687	8.75736	7.10574	9.3041	-0.914085	0.010755
Jdp2	48.5207	69.027	64.6856	117.705	150.885	178.832	0.913872	0.0108077
Slco4a1	0.147415	0.0977801	0.0840104	0.43533	0.272713	0.330702	0.913837	0.0108163
Pdlim4	62.3762	78.494	63.2238	92.3895	113.247	112.34	0.913458	0.0109101
Pdp2	2.56442	2.10272	2.51358	3.22964	3.3728	3.06748	0.913398	0.0109251
Zfp142	5.86181	5.75585	5.57611	10.3473	10.3746	7.68327	0.913256	0.0109605
Zfp326	7.83845	7.85978	9.1935	10.9383	10.4178	10.1175	0.913217	0.01097
Brk1	108.191	108.425	107.717	80.7761	75.1485	94.858	-0.913124	0.0109934
Uap1	12.8358	14.088	15.8061	19.0764	22.6953	19.4117	0.913058	0.0110097
Pex1	3.2837	3.14474	2.99031	4.21586	4.09394	3.63662	0.913051	0.0110114
Rabep1	16.875	19.4911	19.2244	22.9102	21.8646	21.5937	0.912974	0.0110307
Lamtor5	53.0463	40.5689	50.0248	23.9652	26.5675	35.0182	-0.912816	0.0110702
Klhl25	4.32011	4.10514	3.86277	5.55686	6.15249	5.06294	0.912663	0.0111087
Slc5a6	5.31043	5.5993	4.42935	6.68941	6.69342	6.59592	0.912583	0.0111286
Tvp23b	29.9778	24.7503	24.7119	18.4967	20.186	18.6438	-0.912493	0.0111512
Slc25a25	6.12086	4.009	4.51029	10.6853	9.21501	8.17306	0.91219	0.0112272
Nupr1	56.3118	64.2923	54.6261	150.905	136.257	208.022	0.912134	0.0112414
Ss18l2	21.7025	21.2679	20.2261	12.6652	9.87587	16.4358	-0.912049	0.0112629
Hemk1	9.65163	10.3658	7.82024	13.2751	16.9739	15.336	0.911993	0.011277
Klc4	14.1488	12.1555	11.9502	16.5565	16.0988	16.7466	0.911975	0.0112816
Ndst2	6.72794	6.42012	6.73334	5.37772	5.45411	4.50491	-0.911957	0.0112862
Slc35c2	12.2337	12.3194	11.0591	14.0151	13.5791	13.7135	0.911836	0.0113168
Pycrl	17.9609	17.9088	18.1502	16.3507	14.6703	16.063	-0.911781	0.0113307
Lgals1	993.884	794.664	955.574	551.282	401.564	657.361	-0.91143	0.0114196
Zfp655	11.4961	10.1932	11.8225	21.8855	24.9052	16.937	0.911284	0.0114568
Slc25a28	9.16521	8.42505	7.77961	15.5805	12.5056	16.8661	0.911214	0.0114744
Gpsm1	11.3607	12.7278	14.5365	6.5522	8.41317	8.41834	-0.911142	0.0114928
Chrnb2	0.100179	0.121526	0.127615	0.063808	0.0466044	0.0251174	-0.911069	0.0115114
Tmem43	124.221	117.799	120.301	103.371	111.198	101.025	-0.910902	0.011554
Toe1	4.42015	5.09341	4.56477	6.80319	8.94695	9.20226	0.910833	0.0115718
Ccng2	16.6682	14.8054	14.233	9.75905	11.4088	7.90708	-0.910822	0.0115746
Tmem67	2.62406	2.2855	2.44647	3.49095	3.15405	3.02472	0.910722	0.0115999
Elk3	24.2898	26.3692	27.0912	19.4013	21.9228	20.3005	-0.910441	0.011672
Smim15	24.1689	24.4037	26.4436	15.8498	16.3028	20.9054	-0.91043	0.0116749
Tor4a	10.6319	10.0752	9.64932	5.67982	8.07497	5.97768	-0.910396	0.0116835
Spty2d1	7.15814	7.3847	7.92334	12.3666	14.0425	10.1601	0.910288	0.0117113
Mier3	4.32458	4.18689	4.04264	6.87503	5.61061	5.58838	0.910271	0.0117158
Emilin1	97.4825	118.36	111.652	65.2503	79.3334	74.2806	-0.910195	0.0117353
Usp37	3.71948	4.29819	4.75082	6.03579	6.44653	5.38723	0.910142	0.011749
Rbm18	18.3476	17.8298	18.8189	19.5917	20.0718	20.0616	0.910092	0.0117617
Marcksl1	92.9492	72.3961	72.8217	53.928	50.1252	53.3797	-0.910091	0.0117619
Ern1	5.1791	4.7409	4.48773	14.73	21.3916	12.5015	0.910071	0.0117673
Cx3cl1	15.1227	10.8351	7.19279	27.1395	40.99	41.6018	0.910016	0.0117813
Sgce	46.6228	48.5184	46.8015	38.3639	35.3945	42.0807	-0.909937	0.0118018
Capn10	3.44558	4.0488	3.683	5.16363	5.8905	4.70711	0.9099	0.0118113
Fam241b	7.54342	7.46394	5.68507	10.9694	12.391	14.4778	0.909889	0.0118142
2610008E11Rik	3.88163	4.44154	3.8625	7.42421	8.41071	5.79592	0.909849	0.0118244
Dkk2	0.0332836	0.0533859	0.0144156	0.0786313	0.0818925	0.0851194	0.909683	0.0118674
Adipor1	106.926	105.558	95.86	82.1473	89.084	85.1249	-0.909655	0.0118747
Cyb5a	121.21	105.584	108.034	76.0301	56.0498	85.3156	-0.909461	0.0119248
Stk40	9.27453	8.20708	6.53921	17.6478	14.8695	12.6059	0.909441	0.0119299
Pitx3	0.0279671	0.0320417	0.0151412	0.110119	0.0860145	0.149006	0.909414	0.0119371
Pde6d	36.1193	38.852	36.3805	23.949	25.2962	31.2966	-0.909381	0.0119457
Sf3b4	70.7404	77.6833	72.2679	61.2402	51.0907	56.0907	-0.909334	0.0119578
Sepsecs	5.84158	5.93181	5.43301	9.46668	7.93211	7.46962	0.909247	0.0119803
Polr2d	30.3644	27.8089	30.482	16.4439	17.2932	24.2415	-0.909086	0.0120222
Rdh14	13.7585	12.5576	13.5326	16.4184	15.278	16.7575	0.909027	0.0120377
Id3	439.113	280.102	312.217	174.521	92.0444	105.261	-0.908964	0.012054
Mindy1	17.2056	19.9947	18.2798	21.4398	22.171	22.782	0.908751	0.0121096
Efna4	4.10568	4.18548	3.55647	3.05173	2.41501	2.76782	-0.908729	0.0121154
2610318N02Rik	1.22622	1.66186	1.24678	2.41408	2.29958	1.88028	0.90865	0.012136
Etv3	5.253	4.70053	5.31524	8.84393	9.22798	6.82317	0.908582	0.0121538
Efhb	0.61955	0.576724	0.38783	0.161994	0.229676	0.247568	-0.908493	0.0121773
Rida	22.5502	23.1161	27.5381	13.9082	12.3661	17.9466	-0.908445	0.0121898
Shisa5	112.322	125.568	123.654	94.1192	98.4535	102.019	-0.90835	0.0122146
Pi4kb	23.9529	21.2094	19.7959	30.7253	31.3449	26.9867	0.908274	0.0122346
Nfkbib	17.9365	15.514	15.1016	26.4924	22.5651	28.7504	0.907976	0.012313
Srfbp1	14.2144	12.5256	16.2082	19.0879	22.0051	20.7564	0.907923	0.012327
Casp7	2.36581	2.75784	2.84133	4.02711	3.37709	4.13922	0.907861	0.0123433
Dpysl2	18.5453	23.7766	22.7622	13.6851	13.5523	13.9879	-0.907704	0.0123846
Oraov1	4.20043	5.03683	4.93702	6.85553	6.05295	7.43279	0.9077	0.0123858
Phf10	53.0275	54.2531	53.2992	60.513	68.4053	62.3819	0.907641	0.0124013
Fut11	8.91263	11.7324	10.9444	5.19533	6.67478	5.93645	-0.907364	0.0124746
1810055G02Rik	63.4809	72.5716	68.6084	54.1266	53.9469	49.2053	-0.907296	0.0124927
Fas	17.6207	18.2018	19.4138	24.8021	32.2615	27.3041	0.907141	0.0125337
Cxcl1	11.8189	10.0036	11.3348	26.2122	37.685	43.9504	0.907006	0.0125698
Trp53	86.488	84.8392	77.3432	108.75	96.7673	107.937	0.906699	0.0126514
Gpcpd1	9.48354	8.47628	10.7316	16.8412	20.6535	14.6702	0.906646	0.0126658
Tmub2	39.1784	37.5197	36.99	43.3911	41.3419	44.0272	0.906579	0.0126835
D3Ertd254e	1.83911	2.03575	2.00821	3.76466	2.93957	2.8086	0.906536	0.0126951
Emp3	190.25	180.522	195.172	130.058	102.83	152.825	-0.9064	0.0127315
Tigd2	6.13435	5.37018	4.97314	7.53253	7.22873	6.93053	0.906372	0.0127389
Tti2	16.8493	14.0462	12.9606	21.2508	20.1803	22.7847	0.906336	0.0127486
Ubxn2b	4.53676	4.31066	3.99539	5.64876	5.04615	5.62068	0.90629	0.0127608
Dctn4	54.0225	44.3435	53.547	80.4258	75.0038	65.683	0.906287	0.0127618
Epc2	6.15007	5.89256	6.04669	11.7604	9.46771	8.54431	0.906186	0.0127888
Myt1l	0.0330514	0.0252445	0.0397641	0.00361495	0.0161352	0.00391322	-0.906112	0.0128087
Scara3	68.5796	45.2594	35.3544	12.9881	9.86313	6.90621	-0.906076	0.0128183
Cox10	6.2781	5.75898	6.69304	7.58196	8.62753	8.4728	0.906072	0.0128193
Aes	266.75	295.576	276.501	241.017	228.977	230.009	-0.906026	0.0128318
Plekha1	11.1895	13.38	13.6142	17.8486	22.6945	18.3807	0.905752	0.0129055
Ano1	1.79314	1.27904	2.02717	0.773141	0.868147	0.636912	-0.905732	0.0129109
Bckdk	34.6321	30.3174	29.6418	39.645	38.744	39.0232	0.905701	0.0129191
Efnb1	25.7836	26.8843	23.5147	16.9336	20.5901	16.5396	-0.905559	0.0129576
Gfm2	9.38924	9.58656	9.79778	14.1173	16.1858	12.2414	0.905431	0.012992
Man1b1	15.1932	15.8206	18.2055	20.9188	25.4318	24.2426	0.905409	0.0129981
Gpank1	21.9977	18.0954	18.7517	28.7913	25.2714	28.3691	0.905312	0.0130243
Zc3h8	7.17549	8.94548	8.24362	11.3012	12.6534	10.238	0.905253	0.0130402
Zkscan4	0.0972948	0.0743134	0.0526749	0.0159622	0.0284987	0.0172793	-0.905181	0.0130597
Uqcc3	47.7531	46.7006	48.3421	30.2241	22.6696	37.6844	-0.905112	0.0130785
Zbtb42	4.6579	4.44099	4.10004	3.26693	3.10779	2.32808	-0.905009	0.0131063
Sra1	3.97448	5.33079	4.8897	6.68468	7.52695	6.21398	0.904984	0.0131131
Ankrd34a	5.41711	3.97459	4.04704	2.74412	2.06859	1.59162	-0.904928	0.0131284
Wars	33.8744	29.9252	33.9305	41.6578	41.4189	38.0151	0.904504	0.0132437
9130011E15Rik	7.51893	7.36573	7.43866	9.98096	10.6209	8.66449	0.904333	0.0132905
Rnf43	0.289664	0.364585	0.366655	0.20883	0.182836	0.230409	-0.904292	0.0133016
Nmd3	33.5955	29.0104	31.0835	39.6032	42.0544	45.9897	0.904245	0.0133145
Etf1	77.4186	68.9866	70.2956	84.1852	86.2659	85.6015	0.904083	0.0133589
Asap3	19.3105	16.2539	17.4725	13.6167	13.4506	11.0737	-0.90383	0.0134282
Gng12	60.2862	62.2109	60.3645	48.6809	50.4378	40.8213	-0.90383	0.0134284
Pdss2	6.54547	6.4208	5.84823	7.60117	8.39261	7.4306	0.903602	0.013491
Prcc	32.0338	30.2321	30.9105	38.3039	34.5084	37.0307	0.903456	0.0135311
Golga1	8.89835	9.32509	11.0202	14.2573	13.625	12.0783	0.903376	0.0135533
Shmt2	86.8598	92.6605	95.9274	107.504	112.147	122.138	0.903179	0.0136078
Pim3	10.7127	10.1295	7.95916	13.3551	13.9148	12.9615	0.90313	0.0136213
Cdkn1a	733.622	821.956	925.737	493.92	547.239	605.794	-0.903122	0.0136235
Kdm4a	16.4284	16.3751	17.945	29.3285	36.9334	25.5024	0.903074	0.0136366
Insr	3.52222	3.41709	3.96596	7.66667	8.17124	5.37972	0.90302	0.0136515
C2cd2l	5.49151	5.75946	5.53199	6.50826	7.48442	6.6377	0.902972	0.0136649
Sphk1	54.3523	50.387	41.064	33.7084	30.4525	28.0437	-0.902897	0.0136856
Gatb	8.65299	9.37121	9.17711	12.3862	13.0126	15.666	0.902782	0.0137175
Copz1	105.408	102.765	96.1105	86.4927	83.3746	91.6079	-0.902594	0.0137698
Sel1l	21.7846	28.3663	32.9961	48.1467	67.9785	51.0001	0.902367	0.013833
Vezf1	16.1447	13.4786	15.9471	30.2161	23.7447	22.6728	0.902051	0.0139211
Trim23	11.6935	11.0515	12.3063	13.8683	16.1339	14.9147	0.902013	0.0139317
Khdrbs1	48.832	49.4692	48.0314	44.0546	46.2686	45.9517	-0.901969	0.0139441
Smg9	4.35592	5.16013	6.37649	10.0118	7.78543	10.1394	0.901741	0.0140079
Srek1	6.71928	7.32776	7.67285	11.2695	9.29793	9.34008	0.901694	0.0140212
Pla2g12a	15.0614	19.2166	13.2589	23.5559	31.7337	28.9813	0.90132	0.0141261
Zfp689	3.46597	3.07164	4.07301	5.73979	6.9423	5.20317	0.901281	0.0141371
Trappc12	21.4192	21.5215	21.8627	19.72	18.9362	17.6626	-0.901225	0.0141529
Pgam1	681.675	796.024	747.488	506.312	593.521	515.338	-0.901217	0.014155
Fam189b	40.1612	38.5851	41.7609	35.0654	31.6494	29.5554	-0.901212	0.0141566
Fitm2	5.45255	5.04287	5.1716	8.39917	10.6982	7.71728	0.901111	0.0141849
Nudt6	7.58182	7.40213	7.13928	9.27863	8.45244	9.72313	0.901096	0.0141894
Sf1	55.7885	65.2438	69.3465	79.5774	86.8036	78.4167	0.900951	0.01423
Taf5l	5.51654	4.89862	5.34368	7.58702	8.64835	6.73213	0.90091	0.0142418
Trim35	44.6704	38.2766	37.7359	63.8377	54.3628	53.4371	0.900883	0.0142495
Ier5l	70.8124	49.3965	51.5858	32.1393	25.343	34.0509	-0.900771	0.0142809
Mfsd11	15.2586	15.6643	12.4318	20.5242	21.0943	18.0618	0.900723	0.0142946
Trib1	13.1831	15.9484	14.1379	6.19102	9.98538	6.02955	-0.900694	0.0143028
Pdia4	173.658	232.233	193.405	276.492	320.202	266.772	0.900579	0.0143355
Nkrf	2.42878	2.20092	2.44426	3.32992	3.08343	2.79139	0.900545	0.014345
Zmat1	1.21683	1.22372	1.55912	2.7882	2.85137	1.95215	0.90054	0.0143464
Rnf32	6.11041	6.3584	7.00072	3.86275	3.95727	5.29653	-0.900476	0.0143647
Cby1	33.2365	33.0408	34.1206	20.9393	20.6176	28.5946	-0.90044	0.014375
Dgcr14	9.17295	9.21289	10.6676	12.6465	13.2432	11.5053	0.900398	0.0143867
Tbc1d10a	48.9634	48.0882	50.1033	51.8969	54.5635	53.427	0.900276	0.0144214
Eefsec	11.8549	11.1371	11.1148	14.747	13.3896	13.0531	0.900225	0.0144359
Fam35a	6.81031	6.93668	7.43922	8.74115	10.4143	8.90417	0.900175	0.0144501
Obsl1	24.8792	27.9314	28.3904	30.9148	31.8407	31.1838	0.90013	0.0144629
Xylt2	8.26714	7.98572	8.82194	6.95285	7.31135	6.52017	-0.899965	0.0145101
Srsf5	33.8306	30.407	28.7375	44.2071	38.9055	39.1043	0.899787	0.0145607
Rpa3	20.693	27.2496	24.558	9.03583	11.8637	15.9662	-0.899752	0.0145707
Cdk17	11.0031	9.46076	10.3199	15.6339	16.0813	12.7858	0.899703	0.0145848
Akt1	162.221	151.645	166.514	128.697	143.665	136.229	-0.899681	0.0145911
Cirbp	21.7575	20.2215	18.1865	32.386	26.3735	33.3032	0.899235	0.0147189
Unc119b	29.4671	30.5007	29.3835	39.5819	49.7218	40.0255	0.899188	0.0147323
Tpp2	13.6381	13.4776	15.2087	20.2541	20.9685	16.8995	0.898623	0.0148949
Mob3a	38.6102	40.133	44.6912	51.501	52.7085	59.5661	0.898616	0.0148971
Tspan3	72.5947	66.0537	65.5064	56.739	55.1442	61.0935	-0.898581	0.0149073
Pyroxd1	8.30069	7.80054	8.13256	10.4913	9.20023	10.4217	0.898565	0.0149117
Brd3	25.7493	25.2583	26.8345	30.6062	29.539	28.031	0.898563	0.0149122
Mcfd2	53.2789	50.6573	53.452	65.6138	70.4025	79.7174	0.898416	0.0149549
Pomt2	3.85162	3.91482	4.53097	2.6171	3.22202	3.00056	-0.898413	0.0149558
Manf	171.383	209.834	180.147	605.859	520.058	880.47	0.898287	0.0149923
Tnfaip8l3	7.14021	6.3213	7.86522	9.08234	10.593	10.4575	0.89827	0.0149971
Gpd1l	11.8732	9.26068	9.96589	7.42769	6.96065	5.62716	-0.898153	0.0150311
4930453N24Rik	17.434	15.318	16.9482	20.7995	24.209	25.1987	0.898122	0.01504
Cep89	5.23555	4.96892	4.72416	6.42933	5.72423	5.97477	0.897901	0.0151041
Crebbp	5.44437	5.87229	6.02864	10.7895	14.2441	9.33036	0.897642	0.0151795
Nars2	5.27272	6.17919	6.10125	6.90816	7.1131	7.54741	0.896782	0.0154312
Smad7	19.9254	20.2662	19.1808	11.2434	15.877	10.6093	-0.896732	0.0154459
Ctu2	7.4759	6.54033	7.65439	13.5306	12.1033	17.2476	0.896661	0.0154667
Fam45a	23.133	22.6946	20.8295	30.2643	29.11	35.5932	0.896589	0.0154877
Zmym6	2.80629	2.48339	2.24357	5.25253	4.56515	3.60126	0.89655	0.0154994
Tbc1d22b	4.29002	3.65836	3.89299	7.39013	6.05628	5.48045	0.896514	0.0155099
Nufip1	18.4597	15.9521	17.1057	26.2332	22.5324	28.5824	0.896457	0.0155266
Zfp263	3.658	3.57388	3.8758	7.44458	7.72048	5.16532	0.896443	0.0155307
Btd	6.01014	7.48563	6.02348	3.74725	4.32281	3.1266	-0.89643	0.0155345
Brd1	8.40515	8.58728	9.41127	12.4402	16.0572	12.5025	0.896013	0.0156578
Srd5a3	26.6705	25.6227	23.1881	21.3537	19.4488	20.8953	-0.895952	0.0156758
Ing3	4.15638	4.68948	4.25589	7.4801	5.8755	5.92133	0.895843	0.015708
Cmtr2	4.10938	3.62437	3.89339	5.71002	7.08446	5.38015	0.89566	0.0157622
Akap8l	36.0678	35.5656	33.7177	55.0668	44.137	46.3561	0.89565	0.0157651
Stard3	33.5981	28.7834	28.366	38.8051	45.4654	40.5048	0.895567	0.01579
Ism2	0.115768	0.0844039	0.159539	0.0310793	0.0277443	0.0448583	-0.895175	0.0159064
Nsdhl	10.7595	10.3042	11.0609	8.29133	9.65883	8.92595	-0.894877	0.0159953
Mocs3	14.1502	11.4646	12.0465	16.6413	16.494	18.1027	0.894861	0.0160003
Trim66	0.0347085	0.105094	0.110062	0.190352	0.304995	0.227192	0.894841	0.0160062
Zfp786	0.0930919	0.319965	0.231838	0.522325	0.449915	0.426548	0.894807	0.0160165
Lyrm7	7.11785	7.51778	6.2219	4.61628	5.01677	5.58973	-0.894789	0.0160216
Fundc1	32.9379	32.6943	31.655	22.1975	25.6375	28.5423	-0.894751	0.016033
Mtf1	4.07918	4.64576	4.66592	5.37966	5.22253	5.04966	0.894673	0.0160564
Hacd4	2.25905	1.83067	2.02846	1.23389	1.57356	1.0715	-0.894645	0.0160649
Orc2	15.3321	17.2966	17.0284	18.6602	20.6024	20.3696	0.894534	0.016098
Kat7	15.6517	14.005	14.7755	21.5033	18.9562	17.9234	0.894522	0.0161015
Tex264	81.7074	73.204	70.9503	50.0897	46.1008	63.4203	-0.894519	0.0161024
Cdk10	6.61237	7.33762	9.28384	11.6624	12.9338	15.241	0.894363	0.0161495
Tnpo1	24.5628	22.5881	23.2275	30.1387	29.5378	26.3345	0.894336	0.0161574
Cops7b	12.2294	10.1491	11.9928	14.6287	14.4072	14.2486	0.894325	0.0161607
Prrx1	133.82	112.423	123.494	91.2007	86.6517	63.0217	-0.894317	0.0161631
Jak2	33.6634	28.3035	32.0273	49.1928	54.4694	40.8928	0.894314	0.0161641
Farsa	29.4195	29.25	32.3577	39.37	36.9863	43.9152	0.894122	0.0162218
Mark3	29.4978	27.8269	31.0664	37.6665	33.9555	34.6501	0.894078	0.0162349
Ube2q2	30.0319	28.8698	28.3646	33.1621	37.3415	33.8455	0.894048	0.0162442
Ints10	15.155	14.8465	15.7506	16.342	17.1077	17.1829	0.894011	0.0162552
Glb1	32.9855	34.0854	36.1882	38.3611	42.3888	42.1455	0.893853	0.0163029
Dcaf6	14.42	15.4044	14.4714	18.6159	18.7752	16.2636	0.893788	0.0163224
Appl1	9.15704	8.46913	8.91348	9.85311	10.6126	10.0392	0.89356	0.0163912
Gm17949	2.66649	3.1575	3.03258	3.81387	4.56045	3.7567	0.893454	0.0164232
Ncbp2	61.5862	56.8967	62.1473	48.9453	47.3846	54.7132	-0.893245	0.0164868
Osbpl6	5.46296	5.30035	5.76127	6.59496	6.11102	6.20885	0.893182	0.0165058
Sar1b	80.1765	76.6581	69.9544	61.9858	52.281	62.1703	-0.893091	0.0165333
Bag5	24.5848	22.3034	23.1568	33.5939	31.0462	27.4729	0.89301	0.0165578
Creld2	60.0779	73.8737	64.6071	114.219	131.043	170.598	0.892629	0.0166738
Bbs10	1.02188	1.216	1.11717	1.36063	1.52262	1.33613	0.892598	0.0166832
Rspo3	3.18865	3.98422	3.33678	5.40334	4.61666	5.9746	0.892545	0.0166996
Bcl10	10.7233	10.0376	9.81904	13.2343	12.9087	15.3717	0.89249	0.0167162
Slc39a1	170.002	168.724	162.433	144.573	155.537	141.556	-0.892477	0.0167202
Hnrnpa2b1	174.687	170.594	192.333	153.21	129.128	135.228	-0.892356	0.0167573
Csnk1g3	14.192	16.1419	15.5341	17.7011	20.4961	18.7961	0.892251	0.0167893
Casp2	3.32042	3.05089	3.5526	4.59531	4.22931	3.92353	0.892232	0.0167952
Fbxo25	15.6191	14.6248	15.0844	14.1843	13.4268	13.7691	-0.892225	0.0167974
Paip2	90.0342	92.6937	86.3876	75.2163	73.9624	82.5872	-0.892156	0.0168185
Pet100	24.4031	25.2633	25.1079	15.5223	9.22264	18.4834	-0.892067	0.0168455
Zxdc	8.10773	7.95541	7.05142	12.5443	14.6282	10.3609	0.892032	0.0168564
Tgs1	8.58507	8.75757	8.82759	9.90309	10.0251	9.18198	0.892022	0.0168593
Rab20	4.25163	5.40594	2.32889	8.50158	9.37674	6.89342	0.891893	0.0168988
Polr3f	15.547	15.5842	17.3685	20.2302	20.4534	18.2075	0.891807	0.0169255
Sync	2.48727	2.47634	2.84608	2.06348	1.90886	1.64348	-0.891743	0.0169449
Zfp667	0.266804	0.395875	0.430971	0.598455	0.522706	0.559282	0.89153	0.0170106
Cpsf7	9.62904	8.89375	9.74815	14.8982	16.3506	11.9519	0.891326	0.0170735
Gdpgp1	4.88944	4.3051	4.75501	3.08981	3.39477	4.03623	-0.891249	0.0170971
Hsd17b14	1.45529	2.04103	1.9833	2.88977	2.46943	3.10147	0.891143	0.0171298
Mtmr3	14.6092	14.1698	14.491	20.404	25.5218	19.3445	0.890844	0.0172223
Mustn1	12.346	9.50464	8.79417	6.8159	5.28089	5.2901	-0.890638	0.017286
Olfml2b	14.7381	19.0144	19.5344	10.8196	11.4039	10.6782	-0.890576	0.0173054
Kcmf1	27.9076	26.3023	26.0905	31.5305	35.045	37.3883	0.890528	0.0173203
Nrf1	7.25117	7.38788	7.75962	10.909	10.0596	8.67257	0.890456	0.0173425
Mov10	9.18882	8.0129	7.38497	5.90191	5.99867	4.61163	-0.890408	0.0173575
Tomm34	11.7526	11.1411	10.2036	8.93218	9.33817	8.18003	-0.890172	0.0174308
Tert	9.28174	9.13725	10.1531	10.7207	11.7307	11.4408	0.89006	0.0174657
Klhdc10	12.159	11.3713	13.0517	16.7925	22.1466	17.8707	0.889977	0.0174916
1600012H06Rik	32.9244	34.3647	31.5183	24.8791	27.5094	29.2155	-0.889783	0.0175521
Arl6ip5	109.951	97.9069	96.9065	82.1805	71.5132	86.5238	-0.889737	0.0175665
Pla2g16	50.0315	50.9804	38.3561	31.753	28.8276	29.1666	-0.88972	0.0175719
Ppl	0.0725882	0.0831639	0.0523985	0.0340252	0.0303741	0.0220996	-0.889711	0.0175748
Crip1	45.9211	39.2615	42.2165	23.2306	13.998	31.801	-0.889654	0.0175927
Gdap2	13.2377	14.594	13.7154	16.5166	20.5761	18.7919	0.889456	0.0176545
Rab24	23.0021	19.3749	19.3762	30.7422	26.5956	32.654	0.889381	0.0176779
Pdik1l	1.72417	1.89917	2.3378	3.4901	3.67307	2.66592	0.889381	0.017678
Azin2	12.9481	14.6972	9.06547	22.7376	23.5723	17.5979	0.889265	0.0177144
Ankzf1	13.3357	12.197	12.1682	21.3273	17.6695	16.2787	0.889196	0.0177362
Strip2	0.337859	0.540778	0.661722	0.821656	0.934321	0.99534	0.889084	0.0177714
Arl13b	6.91571	6.97101	6.72186	7.7408	9.07849	8.67013	0.88904	0.0177852
Zfp597	0.894604	0.87155	1.27838	2.22849	4.01615	3.17758	0.889018	0.0177922
Anxa11	235.393	230.759	214.952	186.75	176.279	145.444	-0.889011	0.0177942
Abraxas2	16.0941	14.1168	14.1145	17.4329	18.96	18.8629	0.888994	0.0177994
Kbtbd4	8.08856	6.76509	8.3693	4.21438	5.99671	4.14877	-0.888896	0.0178305
Cracr2b	0.231627	0.192167	0.129726	0.0864845	0.0350927	0.0595767	-0.888501	0.0179551
Tmem41b	14.8984	13.4773	10.812	18.6726	18.1985	20.8615	0.888386	0.0179912
Tle1	2.19087	1.70057	1.77919	3.7471	2.89259	2.87149	0.888081	0.0180879
Rnf40	37.2283	34.6263	35.6489	44.5554	40.3085	40.9071	0.887925	0.0181373
Atat1	11.1192	12.8382	11.7709	9.91454	8.84115	9.05312	-0.887591	0.0182435
Enoph1	16.0993	18.713	19.0994	11.5916	13.4542	14.1494	-0.887581	0.0182467
Zfp628	2.78047	3.2903	2.82095	4.46916	4.34437	3.53103	0.887397	0.0183053
Larp6	10.8631	10.4098	9.70083	13.7231	15.9498	12.7364	0.887321	0.0183294
Tmem171	0.361141	0.434445	0.371488	0.586564	0.714029	0.519515	0.887158	0.0183815
Ddx31	3.64209	3.67306	4.55652	5.34802	4.99429	5.1367	0.88684	0.0184833
Lipt1	5.19206	5.28368	4.16683	9.30478	7.46091	10.9187	0.886758	0.0185095
B4gat1	7.51822	6.31577	6.41789	5.21685	5.08041	4.10713	-0.88672	0.0185217
Nudt2	18.3045	20.7595	23.6523	8.65809	10.6767	15.2268	-0.886698	0.0185287
Hdac2	73.695	67.591	75.7507	55.6251	52.2312	64.2084	-0.88663	0.0185505
Rnf139	12.3509	9.62225	10.8854	14.5328	14.5886	14.1036	0.886345	0.018642
Ovca2	16.4165	16.7828	16.3809	25.3584	19.8631	22.3105	0.886342	0.0186429
Ppp1r3b	1.1264	1.58044	1.41845	0.698483	0.854629	0.708528	-0.886283	0.018662
Gprasp1	7.57803	7.46139	7.57613	6.19196	5.81791	4.60215	-0.886283	0.0186622
Polr1a	7.81045	7.347	7.92486	10.8332	10.936	8.88325	0.886257	0.0186705
Engase	2.24576	2.0766	1.886	2.61099	3.23206	2.87354	0.88624	0.0186759
Stx6	20.7208	17.8942	17.619	23.2759	27.3578	27.4357	0.886122	0.0187138
Ngly1	11.3262	10.2733	11.0125	12.4436	13.2586	13.9375	0.886041	0.0187401
Srsf6	24.4332	24.8088	25.6541	30.1842	27.9113	32.1215	0.885778	0.018825
Cacnb1	2.64788	3.2617	2.70382	3.53268	4.26134	3.95915	0.885545	0.0189001
Ahsa2	44.1943	42.0191	44.6346	36.3387	29.712	37.3807	-0.885522	0.0189077
Atp1a1	213.279	208.899	195.656	166.854	177.69	146.621	-0.88552	0.0189083
Cep78	4.61568	3.69723	5.42136	7.02702	6.99479	8.41962	0.885517	0.0189093
Bcl2l13	16.0793	13.5636	13.7372	17.6549	18.7232	19.0673	0.885486	0.0189193
Anxa6	236.438	258.247	258.526	218.679	220.784	212.813	-0.885439	0.0189346
Tmem222	17.2729	15.8835	15.425	28.3937	23.1217	32.8921	0.885381	0.0189533
Ppm1d	8.63229	7.7765	7.86169	10.2899	10.7859	9.25722	0.885353	0.0189625
Smap2	34.3452	34.4425	33.5437	40.693	41.5686	36.6176	0.885225	0.0190041
Dusp1	150.808	108.392	118.713	84.6864	82.2176	77.3156	-0.885046	0.0190622
Erg28	12.5065	15.6923	15.831	9.02334	9.17903	10.828	-0.884796	0.0191433
Ccl5	12.313	13.8504	10.0772	8.09077	6.88533	6.27058	-0.884569	0.0192176
Cav1	151.838	159.682	167.142	111.225	130.207	137.187	-0.884518	0.0192342
Helq	3.3354	3.15927	3.23746	4.95886	3.96861	4.21009	0.884021	0.0193967
Hrh1	1.71681	1.93988	1.73104	2.82178	2.85807	2.15669	0.883759	0.0194825
Kif9	1.89501	1.88703	2.08066	3.73074	3.22147	2.55713	0.883709	0.019499
Stag1	6.92347	6.29517	7.38345	9.03737	8.67666	7.95106	0.883623	0.0195273
Ptp4a1	156.753	145.788	154.572	167.206	172.868	178.75	0.883453	0.0195832
Atg16l2	5.89808	4.3358	4.63176	7.16317	9.1805	7.89365	0.88342	0.0195941
Smyd5	15.7712	18.3386	17.8313	19.8621	22.3806	22.5444	0.883416	0.0195955
Cxcl2	3.12231	1.90785	2.95508	7.92276	7.23517	11.9282	0.883347	0.0196182
Eif3c	232.643	201.727	207.196	274.71	252.795	257.091	0.883306	0.0196317
Slc2a6	1.47577	2.36005	2.44685	3.70738	5.57896	6.06088	0.883224	0.0196588
Trim41	17.3585	17.4185	16.3426	22.2711	24.8063	19.8528	0.883143	0.0196856
Slco5a1	0.0720871	0.0825898	0.0682983	0.443498	0.554271	0.230444	0.883054	0.0197149
Ric8a	37.6095	34.538	35.3219	41.6351	48.7294	48.6408	0.882876	0.0197737
Idh3a	39.71	41.1115	42.8794	36.3691	37.4741	37.8978	-0.882867	0.0197767
Fam192a	26.2094	24.0379	23.2072	31.9243	28.2505	31.9473	0.882839	0.0197861
Id4	42.2676	32.2174	30.9309	49.7141	52.192	49.6022	0.882797	0.0197997
Nfkbie	4.38294	2.51076	3.19246	8.57682	6.62787	10.4287	0.882746	0.0198166
Zfp513	7.01611	7.2903	7.7653	12.2009	9.16141	11.6837	0.882689	0.0198356
Nme3	19.5668	18.6152	21.6868	12.6985	11.1584	16.5755	-0.882669	0.0198422
Rab40c	13.8686	12.9742	13.5596	17.1972	15.6897	18.6435	0.882619	0.0198587
Tmem168	13.0209	12.0632	12.1507	16.2721	19.5292	15.5714	0.882456	0.0199128
Mkrn2	13.5004	11.7356	12.3337	14.9743	17.3598	17.4423	0.882416	0.0199261
Smim19	67.6961	71.5375	70.4552	59.6057	54.8032	63.6365	-0.882399	0.0199317
Tnip1	36.7915	37.4117	31.9893	46.0557	55.843	45.6407	0.882277	0.0199724
Apbb1	21.4201	19.1671	18.3986	16.5756	14.2145	13.2867	-0.882205	0.0199961
Telomerase-vert	0.0580828	0.332726	0.188674	0.457395	0.459353	0.557028	0.882149	0.020015
Rps6ka2	2.43285	2.16248	2.53277	3.21684	4.47783	4.11335	0.882076	0.0200393
Coa7	2.78476	2.0276	2.76169	3.86844	4.02507	3.38338	0.882072	0.0200406
Tuba4a	105.552	68.2305	73.9198	48.0945	33.5222	40.3328	-0.882051	0.0200475
Tifa	9.24734	6.00982	6.10144	18.0777	14.0374	12.2279	0.881869	0.0201081
Zfp523	5.66617	4.82644	5.04159	6.6284	7.3459	6.28279	0.881866	0.0201091
Cnst	4.28774	4.12735	4.03324	6.7213	11.041	9.76899	0.881617	0.0201923
Tob2	12.7374	13.1239	13.121	19.9041	18.2958	15.1695	0.881498	0.0202319
Rasal3	0.0167741	0.00640602	0.00605429	0.0495354	0.0343933	0.0655389	0.881481	0.0202376
Ippk	8.37052	7.05528	9.90241	13.5781	11.4823	12.1196	0.881231	0.0203216
4921524J17Rik	10.9537	10.7492	10.0916	13.9988	12.7154	15.5683	0.8812	0.0203318
Imp3	53.6794	38.5566	45.9319	31.8593	25.885	32.4073	-0.881072	0.0203747
Fndc3a	10.5305	11.2826	11.0493	14.3784	18.8675	15.0295	0.880809	0.020463
Slc27a4	30.2544	31.9655	33.5008	24.3799	27.9968	26.9368	-0.880749	0.0204834
Perm1	0.684529	0.593798	0.67767	0.490929	0.532773	0.406393	-0.880691	0.0205028
Coasy	21.1669	16.9841	15.4463	28.4231	24.5229	25.3501	0.880593	0.0205359
Rmnd1	25.2099	25.7425	25.487	31.5186	29.6702	35.3767	0.880509	0.0205641
Dennd6a	2.64904	2.60332	2.34741	3.69175	3.35162	2.97102	0.880405	0.0205992
Zfp653	1.29832	1.58175	1.35631	1.94402	2.05679	1.666	0.880341	0.0206207
Gng2	7.40774	5.07151	7.50749	4.20173	2.06396	3.20074	-0.880181	0.0206747
Frs2	9.371	8.6878	8.41519	12.7831	13.9778	10.646	0.8801	0.0207022
Clip2	55.8786	54.3836	53.1031	42.5614	48.086	38.1994	-0.880084	0.0207077
Pcgf1	7.58793	7.65506	5.81976	12.2413	10.5573	14.8684	0.880004	0.0207347
Mesp2	6.68397	7.28332	6.44105	4.68121	5.60056	4.16194	-0.879815	0.0207985
Slbp	15.2734	16.7758	17.9429	21.046	21.7898	25.5352	0.879482	0.0209116
Tmem242	31.2977	29.9617	26.1734	39.381	36.5248	44.1331	0.879397	0.0209404
Tll1	3.02957	3.11483	3.38941	2.4435	2.54292	1.94535	-0.879149	0.0210251
Sympk	52.7621	49.4371	52.9711	57.3113	60.6382	56.6911	0.879031	0.0210652
Arf2	17.9391	18.7839	21.096	24.4631	26.6083	30.5998	0.878987	0.0210801
Jund	126.824	114.506	100.942	189.727	171.935	144.17	0.878898	0.0211105
Hgh1	13.883	13.8805	15.9356	17.8497	22.5663	20.6347	0.87879	0.0211472
Abhd17a	102.413	99.3372	99.8153	81.2358	74.164	92.0955	-0.878728	0.0211685
1190007I07Rik	24.5588	24.9329	25.2157	27.5782	29.6454	31.6688	0.878694	0.0211803
Ahrr	3.06057	1.82947	2.04807	11.5269	9.91412	5.35784	0.878681	0.0211847
Mark2	10.0011	11.7658	11.1854	14.7713	14.3656	12.4286	0.878498	0.0212473
Cyp1b1	16.2325	9.28041	16.1103	46.0511	40.6166	25.4078	0.878486	0.0212513
Rnf215	19.3945	19.8522	19.6453	22.8192	20.7436	22.3331	0.878472	0.021256
E130309D02Rik	22.8633	19.2074	18.2649	31.8161	25.7124	30.6649	0.87839	0.0212841
Ppp2r5c	24.0813	24.5554	24.7559	22.3021	23.3927	21.946	-0.878366	0.0212926
Dlx2	7.52868	9.74023	12.2378	4.59156	4.43443	4.18562	-0.878149	0.0213667
Cxcl10	4.73407	5.62719	4.3571	14.0772	16.4492	25.3488	0.878069	0.0213945
Utp15	11.6821	7.9508	9.89346	15.4245	17.124	13.8133	0.878027	0.0214086
Dnmbp	3.14744	3.72694	3.3249	5.51005	5.70297	4.1412	0.877802	0.021486
Kdm2b	4.65769	5.64163	5.90901	3.45075	4.03522	3.31605	-0.877787	0.0214913
Mex3b	4.00157	2.82538	2.88617	5.0775	7.03845	5.75144	0.877692	0.0215241
Dlx5	27.6641	38.8418	43.7646	19.3064	14.3646	16.0965	-0.87747	0.0216006
Klhl22	85.6784	79.5379	77.6985	73.6525	71.1607	69.0216	-0.877326	0.0216505
Tle4	2.82377	2.12186	2.70475	1.9356	1.62241	1.56539	-0.877004	0.0217616
Spsb4	0.295302	0.222328	0.164443	0.0747472	0.0222421	0.116877	-0.876818	0.0218261
Tmem140	11.0744	14.0683	8.50768	20.1622	22.1998	15.9118	0.876422	0.0219635
BC037034	4.27962	4.01451	4.15967	6.46725	6.19022	4.89089	0.876376	0.0219796
Ttc27	15.2652	13.0585	15.4821	17.5254	18.2802	19.0626	0.876256	0.0220214
Vasp	31.243	28.3261	24.946	21.4764	22.0006	22.2914	-0.876253	0.0220226
Isoc2b	1.50588	1.25083	1.38597	3.46496	2.53075	4.31248	0.876245	0.0220251
Nfe2l1	117.872	132.49	132.199	163.863	198.422	158.053	0.876183	0.0220467
Mob2	24.4568	25.578	23.9338	30.6958	28.3019	33.7152	0.876161	0.0220545
Pitpnc1	6.78566	5.76574	4.77919	16.4654	14.0098	9.34054	0.8761	0.0220759
Btbd3	5.15282	5.29739	5.53957	4.1076	4.54007	3.49545	-0.875979	0.0221179
Smarcd2	28.7257	22.8667	24.0746	19.3267	18.0657	20.1311	-0.875894	0.0221477
Fbxo9	12.0886	11.7347	13.9351	16.233	16.9245	14.6594	0.875893	0.0221481
Dnaja4	11.0076	9.6337	9.92526	8.52575	6.2908	7.74178	-0.875867	0.022157
Zbtb14	3.35453	3.41866	3.50363	4.4012	4.36315	3.73149	0.875767	0.0221921
Tmem57	16.7099	17.6957	16.9105	20.6324	22.7117	19.0544	0.875637	0.0222374
Larp4b	13.9991	16.6046	16.366	28.3019	26.1004	19.5578	0.875612	0.0222462
Smad1	20.4506	21.0048	18.3698	30.4677	34.0079	24.5953	0.875593	0.0222528
Tmem185b	30.1758	25.9417	27.5524	36.6017	36.6188	32.1081	0.875534	0.0222734
Zbtb17	11.356	11.3139	11.7464	15.8763	13.5406	13.4172	0.875384	0.022326
Xrcc3	0.947342	0.983121	1.04807	1.60151	1.25472	1.71171	0.875155	0.0224065
Cdc42se1	12.926	15.4286	13.4183	8.79412	10.786	10.6497	-0.87514	0.0224118
Lman2l	19.3512	17.3548	17.3466	25.3623	22.5536	21.2224	0.87503	0.0224504
Nop2	42.3476	37.5565	46.2906	52.9879	51.9129	57.2869	0.874897	0.0224971
Akirin2	79.5008	62.7893	65.2514	104.851	88.204	101.58	0.874812	0.0225271
Galnt12	1.16652	1.1867	1.11065	0.950297	0.689263	0.910835	-0.874758	0.0225461
Mrpl10	45.1311	48.8804	45.4557	50.6912	55.1801	51.8385	0.874721	0.0225593
Shq1	6.30207	5.35854	6.61901	8.29391	7.38881	8.23618	0.874619	0.0225951
Dynll2	57.2251	53.8747	52.689	49.3889	44.2429	42.1219	-0.874613	0.0225973
Gmfg	1.64009	2.5725	2.53696	3.19044	3.32848	3.68255	0.87445	0.0226545
Snapc4	1.02796	1.0104	1.0644	2.05694	1.93494	1.34079	0.8739	0.0228492
Gabpb1	8.25127	6.52992	8.30919	10.0657	10.4504	11.5016	0.873883	0.0228554
Rnls	14.7321	13.9431	13.5821	10.4822	11.4446	12.8543	-0.873861	0.0228632
Lsm7	62.8833	51.9356	64.9485	25.6989	23.1572	47.1514	-0.873749	0.0229028
Usp36	4.92729	4.65786	4.88371	11.6022	18.2351	10.3528	0.873712	0.0229159
Samd13	1.76081	1.88385	1.86453	1.23623	1.60417	1.40722	-0.873663	0.0229335
Txlna	13.316	12.2259	14.774	18.5388	21.5516	16.8209	0.873522	0.0229833
N4bp2l2	10.94	10.8494	11.453	13.4213	15.0546	12.5685	0.873503	0.0229902
Zswim3	6.44254	6.88456	6.64461	8.16568	8.34999	7.18205	0.873459	0.0230058
Ap1s1	127.022	123.516	113.224	104.341	85.3543	99.6812	-0.873426	0.0230175
Itgb1	199.173	191.332	202.79	176.526	172.368	152.595	-0.873405	0.0230249
Pomgnt2	10.948	8.35183	8.62932	6.99965	5.3368	6.16661	-0.873384	0.0230325
Tmem2	3.8224	3.80083	4.41991	2.53758	2.58398	1.22761	-0.873194	0.0231
Prkab1	24.4422	26.2687	24.2956	31.0184	30.59	27.0317	0.872947	0.0231884
Cep19	9.23738	9.00988	8.91099	8.43161	7.31848	7.57978	-0.872922	0.023197
Pycr2	25.0884	28.0015	29.7215	19.6378	21.9827	22.7919	-0.872904	0.0232036
Tubd1	10.0913	10.773	11.193	9.09866	9.36441	8.39557	-0.872762	0.0232543
D1Ertd622e	6.29555	6.83721	6.72802	7.63453	7.81041	8.78844	0.872713	0.0232717
Ncbp3	14.8538	16.0844	17.3452	18.6238	20.8067	18.9363	0.872683	0.0232826
Fkbp1a	238.307	220.621	226.789	199.219	182.277	210.5	-0.872486	0.0233531
Parp16	9.61965	9.08639	9.47784	12.2282	11.9182	10.3259	0.872482	0.0233545
Fastkd2	6.58334	5.2187	6.27222	8.30774	7.94491	7.39973	0.872413	0.0233792
Abhd10	10.1344	8.76327	9.01136	11.3176	11.9913	13.2424	0.871868	0.0235748
Cinp	17.7809	17.2347	19.8623	13.1308	12.2163	15.8675	-0.871865	0.0235759
Psenen	140.68	136.906	140.106	83.6827	63.1069	116.195	-0.871722	0.0236275
Ccdc39	0.159193	0.232128	0.2455	0.308658	0.296732	0.293003	0.871336	0.0237666
Mrpl11	54.5101	44.7577	47.3809	32.4902	31.03	41.6852	-0.871274	0.023789
Fnip1	7.80448	8.10769	7.56958	11.0001	12.9191	9.53732	0.871273	0.0237894
Midn	37.9519	35.29	33.412	28.1393	26.2655	19.4638	-0.871182	0.0238222
Cfl2	50.4921	50.1261	47.8405	45.6046	46.3981	47.0369	-0.871162	0.0238294
Pde7b	0.914305	0.992382	0.871579	0.706225	0.680416	0.494126	-0.871056	0.023868
Zfp647	2.66898	2.16102	2.21596	4.11261	3.13262	3.44699	0.870895	0.0239262
Pcyt2	18.6574	18.378	18.481	20.3033	19.2419	19.4901	0.870751	0.0239786
Letmd1	9.6297	7.784	7.7518	12.344	12.3681	10.361	0.870716	0.0239911
Naf1	6.70337	7.19739	7.41699	9.8978	13.5191	10.1485	0.870707	0.0239944
Zbtb8os	19.0427	17.2743	17.8184	9.51484	9.82472	15.4862	-0.870693	0.0239995
Yipf2	13.8165	11.4129	11.2458	17.4414	15.0312	17.0717	0.870647	0.0240159
Dpf2	42.4529	39.8035	37.5576	53.6737	49.7123	45.3758	0.870604	0.0240317
Zscan20	3.28384	3.85303	4.11713	4.9267	5.43583	4.47376	0.87052	0.0240622
Ebag9	14.4351	12.3444	13.5476	19.7363	16.0737	18.8195	0.870354	0.0241228
Exo5	2.71656	1.73882	2.16812	3.42733	3.56388	3.18011	0.870316	0.0241365
BC017158	16.3991	16.2904	16.9392	18.1553	17.2582	17.6916	0.870302	0.0241414
Macc1	0.114193	0.168211	0.132479	0.0722618	0.0501726	0.0173832	-0.870279	0.0241497
Idh1	138.373	130.402	117.354	105.806	102.125	86.9786	-0.870227	0.0241688
Nubpl	4.24897	2.90128	3.38794	4.90157	5.80917	5.6044	0.870135	0.0242021
Bcap31	125.029	119.209	118.242	90.8979	91.1659	111.573	-0.870068	0.0242268
Eif3a	86.5295	85.8637	92.2472	139.164	110.214	112.35	0.870018	0.0242449
Nme6	9.4123	10.9005	10.7992	14.4877	13.6055	17.7217	0.869933	0.0242759
Hdlbp	157.993	199.173	201.017	232.994	279.349	241.742	0.869888	0.0242924
Cbx2	5.77767	6.29293	5.74542	4.1673	4.88578	3.42891	-0.869809	0.0243211
Gga2	62.3769	66.7496	63.5867	49.0875	56.6851	45.3547	-0.869796	0.0243261
Stk24	29.3308	26.8654	23.785	33.4905	32.3567	35.4015	0.869604	0.0243962
Nif3l1	11.8887	11.1361	11.2179	10.4039	9.41376	10.4271	-0.869586	0.0244028
Tdp1	1.71402	2.07624	1.78825	1.38843	0.94135	1.27469	-0.869462	0.0244479
Tnfaip2	4.81037	7.18025	6.25807	12.906	25.6548	19.2362	0.869438	0.024457
Ccdc94	5.5446	4.7575	5.15333	6.94533	6.45098	5.97162	0.869312	0.0245031
Zbtb45	6.12985	6.06795	6.37376	5.3587	3.99288	3.94584	-0.868996	0.024619
Kat5	13.0023	11.1385	11.7654	16.8351	15.0381	14.223	0.868968	0.0246292
Cbfb	36.5584	39.4362	37.5739	29.1091	34.1875	29.7636	-0.868865	0.0246669
Timm8b	83.0288	90.7226	113.453	36.0844	37.816	69.0782	-0.868733	0.0247156
Rita1	6.13187	6.73036	7.18052	7.98835	10.0049	8.84109	0.868616	0.0247587
Ntmt1	54.0697	50.0773	54.5574	76.9334	73.0199	97.2277	0.868559	0.0247797
Msn	101.614	124.117	121.476	72.5559	89.392	64.6602	-0.868483	0.0248075
Csnk2a2	28.9639	28.0026	28.4995	46.6695	36.5584	36.5663	0.868425	0.024829
Ipo5	60.6722	54.3343	60.7964	66.8082	71.805	74.8099	0.868367	0.0248504
Jmjd4	2.8297	2.48116	2.69372	3.88792	6.08791	5.117	0.868226	0.0249023
uc_338	1.14657	1.31362	2.62094	5.3924	4.47791	3.1223	0.867984	0.0249919
Cep131	3.7337	4.72909	4.89606	6.15013	7.12239	5.58465	0.867962	0.0249999
Letm2	6.80373	7.317	7.20194	9.78536	9.4756	7.87404	0.867948	0.0250052
Ephb6	19.8803	20.8035	18.9718	15.8549	17.1071	13.6704	-0.867861	0.0250374
Rubcn	7.87143	7.53676	7.43775	11.631	15.0616	10.4083	0.867601	0.0251337
Fbxl20	7.02664	7.06993	5.87097	10.6614	12.0494	8.42785	0.867435	0.0251956
Slc16a3	29.0956	57.0082	53.2777	4.50051	14.7556	12.7872	-0.867145	0.0253031
Urb1	1.57212	1.70516	1.91279	2.63971	3.37856	2.35388	0.867095	0.0253219
Gtf3c5	22.0077	19.7332	21.2039	26.006	24.0009	23.6804	0.866882	0.0254013
Ppox	8.23531	6.63277	7.75921	9.57053	9.33201	10.1899	0.866642	0.0254906
Ncoa2	6.33005	7.33158	7.39656	10.0236	12.2023	8.86283	0.866457	0.0255598
Fscn1	153.709	194.605	165.566	102.894	130.766	109.475	-0.866302	0.0256179
Chst13	0.334463	0.547418	0.444931	0.0940665	0.226726	0.0509141	-0.866185	0.0256618
Usp3	8.89717	7.70776	7.59598	12.1985	10.5708	9.86043	0.866132	0.0256813
1700088E04Rik	2.33375	2.75358	2.45153	5.24597	3.55054	3.93435	0.866126	0.0256836
Yipf6	13.1698	9.89005	11.1002	15.5816	14.7533	15.8993	0.866116	0.0256873
Extl2	9.78746	8.28397	10.0875	7.83983	7.0325	6.65931	-0.866019	0.0257238
Dzank1	0.214424	0.14173	0.285756	0.438378	0.500042	0.34273	0.866017	0.0257245
Trmt2a	24.0646	21.9756	23.9084	32.6694	27.1813	28.7419	0.86599	0.0257348
Tmem184b	20.6818	22.2383	18.1367	14.4134	16.4796	13.2612	-0.865927	0.0257583
Tagln2	207.48	170.768	175.801	141.488	103.094	143.585	-0.865919	0.0257613
Pde6g	0.528066	0.529377	0.309716	2.01425	1.0634	2.2039	0.865881	0.0257756
Sdhc	183.618	177.737	192.573	108.08	125.114	162.119	-0.865864	0.0257821
Cyb5rl	3.1943	3.00781	3.22097	3.53739	3.36832	3.57398	0.865842	0.0257901
C1qtnf2	4.18414	4.98381	4.45071	2.95748	2.73731	3.77111	-0.865784	0.0258119
Ankrd49	4.19587	5.30266	4.82221	3.34224	3.62236	3.50036	-0.865708	0.0258406
H2afy	39.078	34.4838	36.6426	33.1769	31.1909	32.2428	-0.865697	0.0258447
Mmab	5.69413	5.82283	7.18464	7.65873	8.89071	8.37424	0.86569	0.0258474
Zfp964	0.666923	0.496659	1.0471	1.37864	1.39186	1.77665	0.865575	0.0258905
Ankhd1	12.9972	15.4169	14.7925	25.4643	26.2555	17.7833	0.865271	0.0260049
Kank2	36.7221	26.1033	32.759	15.8599	22.6014	10.8155	-0.865269	0.0260058
Synpo2	3.83078	4.08898	3.42984	7.0822	7.82514	4.95142	0.865108	0.0260667
Gstm5	243.246	311.078	292.987	128.989	174.089	211.384	-0.864979	0.0261151
Ankrd46	30.7707	28.556	31.0182	33.1338	33.9335	32.7785	0.864958	0.026123
Zbtb3	2.49996	2.37427	2.81379	3.22719	3.69023	4.17113	0.864909	0.0261415
Igtp	21.7805	21.0021	17.7596	16.6438	13.9146	14.8301	-0.864789	0.0261872
Foxc2	10.6987	9.16194	7.75098	5.77773	5.86727	3.20997	-0.864758	0.0261989
Bnip1	22.7511	21.1065	23.1908	30.998	26.9326	34.4083	0.864549	0.0262777
Trim13	0.960786	1.06468	1.48375	1.73648	1.66086	1.77906	0.864491	0.0262997
Mtpn	70.0067	69.2374	71.7411	60.2502	62.5654	52.0973	-0.864266	0.0263852
Glyr1	26.3419	27.8446	29.5355	21.9554	24.5191	20.516	-0.864219	0.026403
Reps1	26.1686	29.5148	25.3056	36.1791	34.154	30.3678	0.863568	0.0266509
Nacad	4.64391	6.44279	7.43032	2.1785	3.50689	2.85531	-0.863472	0.0266873
Aggf1	9.16877	9.53334	9.56773	8.49258	6.91654	7.77576	-0.86339	0.0267187
2310057M21Rik	5.67742	4.7562	6.09144	7.38361	6.7504	7.29003	0.863173	0.0268014
Birc2	7.68629	7.63609	9.23929	10.5952	9.98958	9.77977	0.863026	0.0268578
Dio3	105.545	140.219	156.538	45.2441	80.3929	75.8022	-0.862867	0.0269187
Cdkn2d	5.00091	4.71626	5.27564	2.64338	3.00971	4.31794	-0.862793	0.0269472
Dag1	29.8399	28.4652	30.7527	25.9981	27.023	23.7798	-0.862739	0.0269677
Ddx20	8.67606	8.09776	8.85984	13.429	11.9945	10.042	0.862723	0.0269739
Atpaf2	15.0835	14.008	15.6694	20.4552	19.5453	25.1872	0.862522	0.0270512
Enc1	29.7711	33.6666	34.9039	27.5683	22.4447	23.3071	-0.862465	0.0270729
Ncs1	18.5021	20.4236	22.462	11.5375	15.7119	15.6373	-0.86239	0.0271017
Acvr2a	4.23114	3.583	3.41163	7.64181	5.36102	5.80953	0.862293	0.0271393
Ttyh3	6.27196	4.97421	5.42229	3.95808	3.35451	1.88604	-0.862143	0.0271969
SNORD14	4.19252	2.70188	3.68844	1.80554	1.84205	2.51296	-0.862109	0.0272099
Lrrc45	10.5274	9.49459	10.2904	9.31188	8.78172	8.76541	-0.862046	0.0272341
Kctd12b	1.49034	1.57704	1.14305	0.978021	0.663899	0.52936	-0.861771	0.0273402
Xrra1	0.323433	0.381454	0.236907	0.486926	0.468112	0.425737	0.861714	0.0273624
Zdhhc3	24.4988	23.4898	23.6285	22.6269	20.2626	20.8587	-0.861675	0.0273773
Wdr73	9.12316	8.89634	10.342	14.8658	11.7398	15.8564	0.861413	0.0274785
Msh6	12.8145	11.6896	13.2495	15.8756	16.6255	14.1058	0.861296	0.0275241
Noct	4.31696	5.42844	4.12711	8.45743	12.6016	7.83134	0.861232	0.0275488
Nxnl2	0.88123	0.975967	1.0178	0.665044	0.774365	0.813821	-0.861114	0.0275946
Dnajc30	11.215	10.8876	13.808	15.3385	14.9206	15.2267	0.860945	0.0276601
Qrsl1	7.42175	8.36836	6.76313	8.85362	10.2152	9.47453	0.860922	0.0276689
Sirt3	2.09362	2.84839	1.95209	3.29167	3.06621	3.22244	0.860807	0.0277136
2310011J03Rik	22.241	20.6602	19.3544	27.1782	24.6443	29.997	0.860697	0.0277563
Cdk9	34.8073	28.8762	32.4595	41.6927	39.5579	37.5329	0.860626	0.027784
Itpkc	12.5248	8.60024	9.89435	15.935	14.7596	14.2521	0.860607	0.0277913
Gprc5a	0.174358	0.412007	0.460183	0.632891	0.708615	0.580603	0.860572	0.0278049
Zfp451	5.44178	6.31859	6.5966	10.2264	11.2704	7.57536	0.860551	0.0278132
Cbx4	14.5289	17.4384	16.0731	26.0689	34.838	22.6301	0.860494	0.0278353
Ergic1	155.782	163.143	173.678	133.141	148.405	137.083	-0.860484	0.0278393
Zcchc7	8.99858	11.4551	10.2398	13.7789	12.3186	12.3189	0.860428	0.0278612
Pex14	23.491	21.607	21.0445	26.025	25.1408	24.3468	0.860383	0.0278785
Pex13	14.0032	12.5132	11.677	16.1391	17.8522	15.095	0.860379	0.0278803
Abcc6	0.102257	0.164017	0.0553612	0.322104	0.220147	0.217926	0.860089	0.0279934
C87436	5.96296	4.7831	4.83195	6.78805	6.78379	6.44516	0.859955	0.0280456
Tmem216	5.88596	5.63222	6.58809	4.99101	5.19155	4.81556	-0.859572	0.0281956
Emp1	160.436	143.439	139.559	123.663	128.678	112.232	-0.859167	0.0283541
Mapre3	39.3297	39.3886	37.287	52.2115	43.0022	49.5748	0.859002	0.0284193
Tspyl2	14.9437	11.7027	12.6978	23.8426	19.7766	17.2587	0.858991	0.0284235
Dffb	2.66667	3.90243	4.65873	5.41537	7.28585	7.66504	0.858984	0.0284263
Tceal9	114.803	115.064	106.764	68.1485	75.7685	99.7692	-0.858646	0.0285593
Wdr36	17.8991	16.9544	18.2705	19.2754	21.7059	21.1134	0.858379	0.0286644
Pspn	2.62116	2.70904	2.48091	3.53645	3.25361	4.23842	0.858335	0.028682
Sgsm3	10.9285	9.69717	11.2208	14.7842	14.1474	12.108	0.85828	0.0287037
Polr1c	15.5135	11.5785	15.2096	20.6426	18.7551	23.1008	0.858223	0.0287263
Zfp882	1.56778	1.98694	2.67406	3.00458	3.38928	3.11944	0.858073	0.0287854
Mpp5	13.1771	12.52	12.8993	15.6142	14.9767	13.7255	0.85802	0.0288064
Cpne2	37.2602	34.8837	36.5772	33.3078	27.9169	30.8674	-0.857663	0.0289478
Atp2a3	0.222402	0.487925	0.389403	1.17846	2.90237	2.6825	0.857657	0.0289502
Atf6	7.5252	6.6837	8.09837	12.7876	17.6539	11.2311	0.857329	0.0290806
Ifitm3	459.474	491.909	377.566	312.332	305.023	346.732	-0.857279	0.0291005
Zfp606	0.814184	0.433089	0.661193	1.4407	1.26055	0.981192	0.85727	0.029104
Spsb3	13.1861	10.8608	11.4928	20.1664	15.229	20.9806	0.857127	0.0291609
Ptpn14	4.96648	5.63669	6.47739	10.1323	14.3945	8.91299	0.856985	0.0292175
Actr2	58.8601	50.8058	55.853	45.1997	49.3739	43.6173	-0.856893	0.0292541
Ptrh2	10.7533	10.0968	10.8731	22.6823	19.2963	32.4456	0.856809	0.0292875
Pigq	26.4801	26.4788	28.0371	21.1085	23.2747	24.9715	-0.856766	0.0293045
Cryab	3735.45	3181.34	2740.66	2467.77	1645.24	1878.02	-0.856757	0.0293081
Fastkd5	3.64987	3.27036	3.66228	4.6977	4.03683	4.25361	0.856574	0.0293812
Ap5s1	13.1561	11.7379	11.4488	16.6585	14.081	16.9079	0.856556	0.0293886
Nudt13	2.57572	2.91977	2.84799	3.87695	4.61057	3.35457	0.856516	0.0294043
Dnajb4	36.1392	33.593	31.6851	25.6795	29.1338	22.0142	-0.85643	0.0294387
Spag6	0.0968279	0.0950873	0.119822	0.0136162	0.0729306	0.0294795	-0.856192	0.0295342
Med17	11.8583	10.281	10.8357	17.3243	13.8717	13.9977	0.856182	0.0295382
D17H6S53E	22.2512	19.1645	20.7361	30.3413	30.474	23.9881	0.856172	0.029542
Ufd1	28.6648	25.1845	27.1208	32.1309	31.0248	34.738	0.855876	0.0296606
Bcat2	26.0034	27.6508	28.4328	33.6305	34.2632	41.3912	0.855753	0.0297102
Clec1a	0.0326497	0.0654616	0.0618674	0.0160696	0.00717258	0.0173955	-0.855623	0.0297624
Rwdd2a	0.679377	0.755466	0.746441	1.22932	1.05351	1.59691	0.855568	0.0297845
Fam122a	12.2391	10.8006	13.9774	18.2957	17.815	14.7826	0.855399	0.0298525
Csnk1a1	99.0667	79.4448	87.4072	109.836	109.147	114.612	0.855384	0.0298584
E130308A19Rik	0.754861	0.595597	0.840488	1.02345	1.41425	1.15343	0.855177	0.0299419
Ogfr	73.0769	67.4351	67.3861	86.841	91.5031	109.924	0.855157	0.0299501
Atp5s	3.90899	4.76437	4.43524	3.11103	3.12434	3.65576	-0.855119	0.0299653
Lcorl	0.311461	0.352738	0.313988	0.708329	0.714113	0.427258	0.855102	0.0299719
Lnpk	4.84704	4.76977	4.45801	5.21069	5.93741	5.4141	0.855015	0.030007
Ptch1	5.4051	7.92624	8.64066	3.10469	4.24074	2.75704	-0.854996	0.0300149
Tbcd	1.33675	1.64152	1.68033	2.00779	2.14676	1.80508	0.854629	0.0301632
Wnt5b	2.00266	1.54259	2.29097	0.857588	1.28257	1.3021	-0.854514	0.0302098
Vapa	231.617	222.772	208.035	241.186	252.591	250.035	0.854491	0.0302188
3110009E18Rik	6.44656	6.81766	6.30909	4.02711	2.53282	5.28411	-0.854444	0.0302379
Higd2a	84.7271	79.9891	84.652	62.0699	52.2824	74.5097	-0.85435	0.0302762
Atxn7l2	1.77904	1.89405	1.852	2.42693	2.06597	2.56013	0.85434	0.03028
Tbc1d15	18.5599	19.7471	18.57	23.9653	27.1675	21.4361	0.854305	0.0302942
BC004004	72.1649	73.7773	74.106	61.0349	57.551	68.9887	-0.854276	0.0303058
Cyb561a3	12.3136	14.0542	13.2522	10.9999	11.2469	9.8384	-0.854269	0.0303088
Baz2b	1.98952	2.32505	2.58979	3.19623	3.24494	2.68765	0.854118	0.0303701
Ubox5	6.70163	7.06269	5.89304	11.1083	10.7291	7.82155	0.853987	0.0304234
Dusp11	28.0693	29.3096	30.1357	31.2663	33.5835	34.8205	0.853818	0.0304921
4921507P07Rik	0.0748664	0.128661	0.192528	0.221087	0.320714	0.319106	0.853777	0.0305087
Polr2e	104.58	116.252	118.29	96.0665	99.1867	94.5225	-0.85361	0.0305766
Ptpn1	27.1172	26.1126	25.5341	23.4007	21.6172	18.6678	-0.853519	0.0306134
Pdzd11	58.0365	58.2147	63.989	39.7326	37.978	53.4987	-0.85349	0.0306252
Sptlc2	16.7845	14.1657	15.2736	17.964	19.8125	18.5893	0.853439	0.0306462
Ints2	2.95601	2.7116	3.05719	4.40334	4.04302	3.34871	0.85329	0.030707
Pdia6	200.844	242.945	220.666	257.135	294.502	314.041	0.85318	0.0307518
Traf4	15.7659	17.3329	16.7773	18.9229	19.7337	17.7179	0.853072	0.0307957
Idnk	6.14903	8.85374	7.69281	4.49875	4.89222	4.4715	-0.853011	0.0308206
Acot13	15.4279	12.3159	14.5496	7.64229	6.99714	11.9143	-0.852909	0.0308624
Fyn	47.2965	50.3047	53.3659	58.8642	75.1222	65.8407	0.852842	0.0308898
Bud31	129.902	112.611	115.961	66.4557	58.4821	103.123	-0.852833	0.0308934
Swi5	276.653	297.958	319.543	198.807	191.766	261.389	-0.85275	0.0309274
Pced1a	20.9272	20.7446	18.6204	25.5515	23.1066	22.6874	0.852514	0.0310243
Msantd4	12.5064	9.1173	10.8608	15.7914	14.0552	16.9427	0.852389	0.0310755
Osr1	4.02845	4.54153	3.31509	8.9302	10.4499	5.70064	0.852319	0.031104
Taf8	6.94068	6.92494	5.83237	8.71017	8.83054	7.47474	0.852305	0.0311099
Pkig	32.0906	29.8295	25.9199	23.662	22.7734	24.2517	-0.852157	0.0311704
Nptn	44.6002	49.3705	48.1479	38.3972	41.0032	42.9181	-0.852135	0.0311795
Rhot1	10.6378	10.8782	10.773	11.6101	11.06	11.7096	0.852066	0.0312081
Faf1	45.9064	43.865	46.178	56.6306	49.0094	54.3338	0.852014	0.0312293
Adgra2	19.3432	18.2061	19.5643	15.8768	17.1885	14.0826	-0.851994	0.0312374
Brwd1	1.34835	1.3192	1.45276	2.44427	2.59257	1.68573	0.851914	0.0312707
Slc25a33	9.73264	8.23431	7.83625	12.2335	13.8812	17.3913	0.851851	0.0312966
Kirrel2	0.0235055	0.0942553	0.0890802	0.127258	0.216877	0.200376	0.851717	0.0313515
Lrig2	4.28012	3.36328	4.14918	8.6396	11.7296	6.38356	0.851545	0.0314226
Coq5	16.9036	15.6267	15.5387	20.4146	18.3982	17.9128	0.851337	0.0315084
Msl2	7.73808	8.4176	8.09652	12.3975	12.45	9.18547	0.851334	0.0315096
SNORA2	0.16955	0.194253	0.183587	0.834494	1.3409	0.54201	0.851228	0.0315535
Otud4	6.95625	6.54131	6.52858	12.2534	11.5239	8.09431	0.851219	0.0315569
Paqr7	13.7902	15.8117	14.397	11.0267	12.6464	12.2684	-0.85094	0.0316723
Stx7	41.1026	41.4688	41.9596	33.7289	34.3838	39.523	-0.850798	0.031731
Mum1	7.59255	7.23889	7.85956	6.99805	6.23938	6.75144	-0.850774	0.031741
Cpeb4	2.11853	2.73188	2.38452	4.69142	5.29079	3.14263	0.850611	0.0318087
Prpf38b	25.8288	19.9804	23.3573	35.5506	29.3656	30.3899	0.850567	0.0318269
Nrp1	3.39311	3.44292	3.75119	3.03994	2.85986	2.42167	-0.850416	0.0318895
Fbxo33	11.126	13.5521	13.6534	16.9148	22.9097	17.5825	0.850322	0.0319287
Twf2	24.7533	21.5327	23.1943	17.7082	12.5198	19.2296	-0.850232	0.0319661
Atg16l1	12.2072	10.5608	11.9355	15.605	13.9117	13.4335	0.849932	0.0320907
Xylb	0.924115	0.974725	0.412955	1.53054	1.83033	1.25044	0.849919	0.0320962
Uhrf2	32.5187	25.8959	29.4347	45.3217	38.5942	36.4701	0.84991	0.0321001
Ccdc51	7.86339	7.25898	7.73775	9.70167	8.35714	9.46894	0.849773	0.0321571
Nrn1	68.6599	45.578	59.0927	40.1502	22.879	35.4369	-0.849734	0.0321732
Parp6	16.8908	16.1959	17.2773	25.8648	20.4614	20.7764	0.849712	0.0321823
Nup98	11.8292	13.714	14.1919	17.6549	21.5982	16.2702	0.8497	0.0321874
Mars	56.4507	47.5318	52.5773	66.1522	61.0061	61.3947	0.849301	0.032354
Rrp15	19.1334	16.826	22.0253	25.4004	24.9664	23.4888	0.84928	0.0323631
Spred1	21.5808	22.3046	18.788	26.9139	30.0269	24.1654	0.849186	0.0324021
Plpp7	5.30495	4.95683	4.82508	6.46366	6.2673	7.83864	0.849176	0.0324064
Adat2	3.82149	3.74571	4.72397	5.0405	5.69825	6.16008	0.849057	0.0324561
Neurl3	0.192815	0.180742	0.170818	0.500379	1.24764	0.980604	0.849009	0.0324762
Qars	58.1847	51.2866	54.1908	67.7481	62.0011	72.0444	0.848907	0.0325188
Stxbp3	13.3177	11.2898	10.0177	17.7602	14.4319	16.2571	0.84887	0.0325345
Atp5g1	207.902	199.587	195.958	114.48	105.594	177.982	-0.848765	0.0325786
Hyal6	0.131615	0.165869	0.156762	0.0129556	0.0925231	0.0841477	-0.84874	0.032589
Sdhaf4	26.2295	30.9178	28.479	19.0452	16.8749	24.3792	-0.848557	0.0326658
Pde3b	1.64217	1.28195	1.4687	1.09351	1.2096	0.990737	-0.848476	0.0326996
Akap13	4.41868	4.50726	5.17503	6.3523	8.0062	5.96392	0.848449	0.0327111
Trappc3	58.0075	55.8295	57.3286	40.8036	41.3641	53.1159	-0.848402	0.0327308
S100a6	493.276	486.039	583.057	256.774	205.312	427.482	-0.848288	0.0327789
Pnpla8	30.0424	27.6909	25.9401	32.7609	34.5346	31.3252	0.848269	0.0327869
Rbbp4	121.653	119.116	116.405	124.136	130.278	126.46	0.848205	0.0328139
Trpm3	0.0281059	0.0184004	0.0434754	0.0671896	0.116431	0.0727336	0.848198	0.0328167
Cd9	330.774	346.073	365.584	228.095	286.854	299.752	-0.848167	0.0328299
Dcun1d3	6.80296	5.63093	5.5549	9.57818	7.97185	7.57562	0.84815	0.0328371
Alad	17.0087	16.2691	16.1716	18.0217	18.8671	20.3338	0.847957	0.0329183
Fam58b	11.1773	9.3324	8.55474	12.8714	12.136	13.7376	0.847897	0.0329435
Epm2a	6.32921	7.382	6.33459	7.50995	8.51789	8.40911	0.847804	0.0329828
Lypla2	43.196	37.0022	37.5604	33.9769	26.7566	31.0726	-0.847712	0.0330214
Smco4	6.84343	7.06972	7.18392	4.74973	4.72929	6.42705	-0.847311	0.033191
Pot1b	1.2178	1.16775	1.0463	1.51799	2.16933	1.69261	0.847148	0.0332602
Smyd4	2.00175	1.64976	2.00666	3.1972	2.69524	2.34633	0.847068	0.0332938
Aldh1l2	1.86073	4.37359	3.18931	6.82138	13.6049	8.76683	0.847004	0.033321
Afg1l	4.40409	4.03659	4.84901	6.69904	5.61355	5.37462	0.846908	0.0333617
Rspry1	14.1823	14.6819	13.7404	23.4828	26.9435	17.3688	0.846431	0.0335642
Taz	6.02889	5.77227	5.54729	7.24412	6.36728	6.5952	0.846267	0.0336341
Pacsin2	17.0343	15.3403	13.6826	21.0229	26.5094	19.9811	0.846174	0.0336739
E2f4	27.9012	22.8387	26.2413	31.8456	30.2723	31.6353	0.846124	0.033695
Rab32	8.87664	7.85539	10.0314	11.6906	16.9094	16.7649	0.845899	0.033791
Zfp3	0.145449	0.0595143	0.0956193	0.194308	0.191716	0.243552	0.845641	0.033901
Tbp	9.3115	8.01753	10.807	12.6101	13.4748	11.5113	0.845594	0.033921
Rtn4rl1	4.3246	6.1325	7.91171	2.08248	3.06103	2.14567	-0.845535	0.0339464
Cdc123	69.3134	71.8079	76.015	56.8915	56.2581	67.0784	-0.845524	0.0339513
Pcsk1n	0.76339	0.437306	0.48623	0.132609	0.295948	0.287102	-0.845511	0.0339565
Arpc1a	66.1396	63.4042	66.4999	54.891	58.4525	62.3417	-0.845116	0.034126
Rab10	64.4661	63.0801	65.1073	59.0575	60.2893	54.375	-0.845084	0.0341395
Med6	23.3313	17.8798	18.5837	14.2894	11.6446	15.9246	-0.844787	0.0342672
Fzd5	1.06254	1.37306	1.44037	0.827012	0.890264	0.601222	-0.844726	0.0342932
Abracl	55.3253	52.3808	53.7859	33.3291	28.1437	47.8416	-0.844665	0.0343195
Ggn	1.55637	1.50158	1.24174	1.14902	0.719806	0.68738	-0.844662	0.0343206
Kcnn3	0.0992361	0.0310075	0.0390734	0.159847	0.118912	0.15381	0.844658	0.0343223
Plpp1	84.7283	82.0957	81.5493	61.6948	58.3805	77.1127	-0.844616	0.0343407
Frmd6	59.1641	68.6001	66.8067	91.5849	126.256	88.6843	0.844546	0.0343708
Scaf8	11.2885	11.8499	11.5113	17.6985	20.5554	13.809	0.844508	0.034387
Kcne4	0.162507	0.0195982	0.0740887	0.336769	0.345726	0.601519	0.844463	0.0344063
Zfp36	18.5186	19.8821	16.8268	28.0014	22.0306	23.3863	0.844444	0.0344144
Epdr1	22.5603	22.5092	22.9772	17.3458	21.0156	16.984	-0.844248	0.0344989
Cited2	219.535	219.875	177.951	337.189	281.866	253.24	0.84401	0.0346014
Rara	28.8279	31.7008	28.8177	25.4755	20.0963	17.6538	-0.84394	0.0346317
Cdkl1	0.0521357	0.00853308	0.0645165	0.146629	0.314148	0.182537	0.843853	0.0346693
Golph3	106.11	97.1846	103.391	116.49	138.043	121.293	0.843773	0.034704
Mafg	8.65532	6.50331	5.99697	12.4908	10.5526	9.55508	0.843734	0.0347206
Cog7	26.224	24.2161	22.7609	21.8255	21.0343	21.0837	-0.843476	0.0348321
Pus3	10.5301	11.177	11.0773	13.8329	13.4901	17.0906	0.843369	0.0348785
B4galt3	7.53112	8.64741	6.96653	10.7109	10.5184	13.9685	0.84326	0.0349258
Hmgcs1	8.17617	9.13815	9.62258	10.4254	13.3265	13.3443	0.843112	0.0349901
Timm17a	39.827	39.6527	43.4565	27.2077	26.4068	37.0669	-0.84302	0.0350299
Sde2	9.00423	7.9096	8.24459	12.7554	14.0874	9.9239	0.842968	0.0350526
Pdia3	677.255	776.807	717.549	869.995	812.733	794.617	0.842662	0.0351853
Znrd1as	1.7852	1.77746	2.3242	1.3598	1.04581	1.44936	-0.842619	0.035204
Zfp69	2.65924	2.17023	3.37244	5.18151	3.76122	5.37615	0.842592	0.0352157
Rinl	0.25621	0.185392	0.146011	0.331846	0.296236	0.301751	0.842556	0.0352313
Cep85	4.75648	5.30679	5.44567	6.4335	7.661	6.0543	0.842551	0.0352335
Cltb	164.866	177.088	176.303	129.846	132.919	160.105	-0.842496	0.0352575
Dguok	18.6765	13.7723	14.6348	27.0928	20.5505	23.5673	0.842395	0.0353015
Rhbdf1	14.4886	16.1807	16.6144	13.351	13.6132	12.3146	-0.841712	0.0355997
Osgin1	10.0261	6.12543	4.62368	22.3758	15.3691	13.0772	0.841488	0.0356977
Ptpn2	34.9584	37.2317	35.1474	39.6582	42.8994	47.1702	0.841445	0.0357167
Phf5a	32.1291	35.932	38.4778	21.7132	23.5742	30.7423	-0.841333	0.0357658
Cenpn	5.20022	5.50057	6.19876	6.62313	7.01473	7.88658	0.841306	0.0357772
Ppcs	6.93181	6.26694	7.21635	9.51562	8.05253	8.07313	0.840992	0.0359152
Zfyve21	20.7201	21.0593	21.1786	25.4098	29.5946	34.5953	0.840689	0.0360482
Gltp	24.9431	27.2065	28.1253	22.8602	20.2231	23.6629	-0.840466	0.0361463
Thra	75.4327	75.279	77.786	67.6304	66.4134	55.8086	-0.840291	0.0362238
Usp48	13.59	14.3691	15.4179	20.7696	21.2673	16.1185	0.840023	0.0363418
Tada2a	16.3026	14.0727	14.7469	20.078	19.0789	16.8478	0.839913	0.0363905
Acbd3	33.8668	33.4087	33.7394	35.6706	40.6398	39.7341	0.839763	0.0364565
Agtpbp1	1.51418	1.82196	1.7178	1.96611	2.20979	1.93374	0.839708	0.0364811
Ccnl1	7.84822	9.93164	9.76039	14.3033	11.0325	12.228	0.839652	0.0365059
Pnpo	7.68231	7.0932	7.58208	8.87733	9.63336	11.2369	0.83963	0.0365157
Rac3	10.5106	9.36318	9.73167	6.37662	7.31337	8.98275	-0.839327	0.03665
Hbegf	2.12293	1.18646	2.50427	3.10912	3.53381	4.02775	0.838893	0.0368423
Seh1l	25.8191	26.3454	28.3475	30.7659	38.4168	33.2593	0.83885	0.0368615
Cnpy4	32.2824	29.0266	31.2973	25.7488	18.7138	25.8701	-0.838802	0.0368829
Fem1b	21.1175	19.4268	20.6914	26.6372	33.5089	25.1526	0.838794	0.0368865
Zcchc8	9.48658	8.02804	8.33431	14.6759	14.4083	10.2351	0.838698	0.0369289
Cyp26b1	4.62216	2.98827	3.73019	2.01649	2.46944	0.903893	-0.838526	0.0370057
Ap1s2	6.94427	7.06185	6.0019	5.62218	5.52544	4.86697	-0.83846	0.0370351
Galnt15	22.4258	18.0329	17.8034	26.6591	23.9279	24.7375	0.838405	0.0370594
Mum1l1	1.309	1.18212	1.36178	2.02627	1.87199	1.47689	0.838374	0.0370732
Rbsn	13.2155	12.1702	12.8113	15.7861	19.7037	15.5281	0.838295	0.0371085
Hilpda	12.6253	14.0724	11.9648	20.4958	33.2827	39.0948	0.838205	0.0371487
Tmem158	2.66817	3.44954	3.52519	1.61442	1.82836	2.53015	-0.838112	0.0371904
Sumo1	97.5138	98.615	99.3644	74.9042	72.9927	92.756	-0.837892	0.0372884
Ywhae	289.482	263.07	277.171	251.754	218.091	247.916	-0.837738	0.0373571
Pwp1	41.1654	36.8354	40.3445	48.8873	43.3531	48.8759	0.837731	0.0373605
Mrps22	11.4174	8.14152	9.3933	14.626	12.2919	14.3156	0.837707	0.0373714
Smc6	14.3662	15.6461	16.6171	17.8485	17.1084	18.4251	0.837664	0.0373902
Zbtb2	3.83326	2.93538	3.67993	6.28886	4.98316	4.57594	0.837376	0.0375196
Muc1	1.86667	2.59991	2.21937	1.60929	0.911279	0.897041	-0.837371	0.0375217
Mboat7	16.3177	18.1847	17.4182	15.5903	15.2571	14.6039	-0.836849	0.0377561
Mlkl	2.46883	2.67767	3.08312	1.78216	2.16944	1.36799	-0.836822	0.037768
Nabp1	1.50852	1.72831	0.983382	2.63651	2.00191	2.16515	0.836703	0.0378218
Ccdc32	8.72896	7.48647	7.12862	3.67557	3.94314	6.71867	-0.836665	0.0378385
Rnf19b	34.1552	21.8731	22.0697	40.4169	40.2435	38.7951	0.836609	0.037864
Ube2g1	20.4767	20.1905	19.5777	23.4634	29.4324	24.4463	0.836585	0.0378746
Ska2	12.5699	13.9783	15.137	6.12886	7.53578	11.7312	-0.836579	0.0378774
Gmcl1	8.94057	8.06134	9.10935	6.43682	7.51361	7.78289	-0.836536	0.0378967
Nt5m	1.52632	1.59827	1.04847	2.37483	1.88925	1.95869	0.836182	0.0380564
Txndc12	68.1063	71.9519	71.2906	54.7392	53.6923	66.1156	-0.83615	0.0380709
Myo15b	0.0225038	0.020053	0.0243668	0.0270745	0.0373524	0.0346372	0.835963	0.0381554
Spryd3	22.8249	19.2341	21.3703	17.182	18.8644	17.8393	-0.835868	0.0381983
Orai3	53.8313	55.1945	48.9766	47.8783	43.8303	45.2504	-0.835795	0.0382311
Tspan31	158.635	163.231	173.124	142.307	153.719	139.18	-0.835751	0.0382509
Pla1a	4.65663	5.61651	4.69521	2.91219	3.96054	2.3103	-0.835607	0.0383163
Plpbp	21.8005	17.8176	20.2631	29.0292	23.4097	27.2299	0.835555	0.03834
Nog	42.2911	52.8368	63.2592	21.5942	32.3505	35.5033	-0.835472	0.0383773
Wdr46	32.7328	31.1425	34.6643	28.9426	27.5463	30.5759	-0.835387	0.0384157
BC025920	4.72518	4.11434	6.54896	9.61264	7.47389	11.4128	0.835304	0.0384533
Yrdc	12.4317	12.3286	14.1485	15.4282	21.1729	20.5115	0.835234	0.0384853
Agpat1	70.4858	74.2136	66.8153	63.9688	59.6566	63.7489	-0.835225	0.0384895
Tpm2	684.457	636.153	613.439	551.432	443.56	564.637	-0.834895	0.0386391
Rcor1	9.10124	9.54628	9.46521	11.265	13.5729	10.8098	0.834888	0.0386421
Zfp558	1.58637	2.08759	1.7443	2.32059	2.78367	2.21376	0.834733	0.0387129
Ier5	18.9143	13.3531	14.6054	23.3906	32.7335	23.7681	0.83472	0.0387187
Adprh	88.7974	76.5138	74.7264	68.2311	65.6458	68.7482	-0.834719	0.038719
Gtf2h2	12.2273	8.92829	9.19373	14.4834	13.2103	15.5545	0.834693	0.0387312
Zfp511	13.0618	10.9209	10.9392	17.6634	14.0408	15.3147	0.83466	0.0387458
Spata7	17.6692	16.8214	17.0046	21.9403	20.1342	25.6321	0.834367	0.0388794
Zfp426	3.70965	4.08914	4.92968	6.04457	9.38424	6.85775	0.834281	0.0389188
Cntd1	0.540442	0.607041	0.803195	0.365091	0.437656	0.316173	-0.834276	0.0389211
Hadh	47.1689	44.7924	47.0173	42.6106	37.8961	43.0102	-0.833973	0.039059
Stk11	78.1653	77.5326	77.3399	92.3811	81.9857	85.9463	0.833965	0.0390626
Hinfp	2.70997	5.03839	4.64689	5.87629	8.03383	6.55641	0.833842	0.0391189
Szrd1	29.6941	27.9244	29.427	21.4938	26.3389	25.6067	-0.833813	0.0391323
Negr1	0.144764	0.0947746	0.201535	0.0407143	0.0726908	0.0220369	-0.833771	0.0391513
Rap2a	12.0551	10.7066	11.6934	13.3844	14.6221	12.7772	0.833602	0.0392287
Jrkl	5.57805	5.18304	5.23137	8.30107	12.6207	8.19037	0.833538	0.0392579
Amt	0.176321	0.246901	0.222738	0.260345	0.318485	0.292265	0.833515	0.0392688
Itfg2	1.22617	0.793463	1.73337	2.49222	3.06283	1.95988	0.833393	0.0393244
Zfp335	5.66778	6.3237	7.08165	7.73447	7.99679	7.23645	0.833163	0.0394301
Cep63	3.7919	3.54594	4.38325	5.07432	4.54782	5.3292	0.833089	0.039464
Ints11	33.306	34.7245	34.8801	38.6115	37.2827	42.5123	0.833055	0.0394797
Rgma	10.9085	14.5421	12.2504	8.14512	9.36741	6.6303	-0.832744	0.0396226
Zfp251	5.9388	5.42329	5.32127	8.469	9.46056	6.4995	0.832494	0.0397373
Slc25a38	3.31935	3.27702	3.14807	4.98226	3.70291	4.84148	0.832483	0.0397427
Ift46	43.3318	47.3043	43.4386	49.0108	49.3256	53.6637	0.832395	0.0397832
Tmem109	38.9257	42.7841	42.3879	27.6648	30.4813	37.6349	-0.832387	0.0397868
Mrm3	26.5333	20.2779	20.9022	34.6762	28.4086	37.0227	0.832066	0.0399348
Bap1	21.794	21.0543	20.2855	25.5404	25.6919	22.2707	0.831843	0.0400378
Cad	9.87173	12.701	15.1062	17.3727	24.2257	18.4991	0.831722	0.0400937
Matn3	0.663666	0.630936	1.07027	1.16758	1.40212	1.21878	0.831575	0.0401618
Mettl14	12.6819	9.93075	11.2455	16.4004	13.4622	15.4375	0.831559	0.0401689
Phf1	21.3574	19.3226	17.4952	27.2406	23.4084	23.1787	0.831455	0.0402174
Prdm2	8.49947	9.18051	9.5851	13.067	14.0402	10.1648	0.831417	0.0402349
Nop56	53.5561	54.1564	63.5239	68.0711	66.9023	75.4904	0.831313	0.0402832
Gm45902	0.115938	0.147589	0.104614	0.310674	0.582973	0.295128	0.831235	0.0403189
Fibcd1	1.22328	0.992734	0.789215	1.52024	1.39294	1.79232	0.831151	0.040358
Sarm1	0.0563151	0.069483	0.0515963	0.0170567	0.0228396	0.0461603	-0.831095	0.0403841
Ublcp1	16.2762	11.8711	13.3077	18.8273	17.5603	18.8051	0.831084	0.0403892
Nfatc3	8.76229	10.3655	10.7584	13.5045	14.5667	11.2304	0.830965	0.0404445
Gna14	0.0215907	0.074209	0.0233782	0.0850121	0.170752	0.184053	0.830825	0.0405094
Snap47	6.59099	5.87565	6.21392	8.13917	7.01279	8.62669	0.830804	0.0405192
Nktr	4.2898	6.68886	5.47803	8.59816	8.87428	6.68963	0.830636	0.0405972
Numb	15.863	16.3527	15.0019	21.0715	22.1007	17.1262	0.830384	0.0407144
Ube2e1	67.3477	61.4033	61.5655	45.926	44.606	59.1159	-0.830367	0.0407222
Naa30	11.0155	10.9565	13.5001	14.7803	16.6695	14.0236	0.830322	0.0407436
Ncf1	0.0862705	0.155319	0.0667234	0.30329	0.173277	0.223254	0.830297	0.0407552
Foxred1	12.1443	11.682	10.6164	17.1174	13.2725	14.8308	0.830209	0.0407962
SNORD94	0.168313	0.38567	2.91596	6.95859	3.54964	8.25016	0.830192	0.0408039
Dmac1	30.3722	28.4788	34.4444	21.3607	20.3328	27.5946	-0.830084	0.0408545
Dtnb	7.608	7.54645	6.52394	9.45928	8.70446	8.08518	0.83003	0.0408797
Aebp2	25.1958	23.3024	24.2637	21.4261	23.1572	21.34	-0.829942	0.0409204
Pgd	81.1395	75.1073	70.8731	67.5426	61.4777	54.489	-0.829864	0.0409571
Foxf2	8.86879	6.40779	10.7796	5.44254	4.63385	5.0232	-0.829717	0.0410254
Bcs1l	27.4107	24.696	28.4438	38.8986	36.2739	51.0453	0.829689	0.0410386
Rhbdd2	11.1674	12.1307	13.1896	8.85437	9.62931	10.7852	-0.82958	0.0410896
Gemin6	19.9525	21.2169	24.224	14.5245	16.9292	18.6193	-0.829536	0.0411105
Slc25a36	10.1355	11.0273	9.60887	14.2092	17.8523	12.4962	0.829326	0.0412087
Cluh	9.27069	9.34957	10.0243	10.4884	12.4777	11.2717	0.829199	0.0412679
Metap1	13.7592	9.92809	11.6791	15.687	15.1304	15.9378	0.829071	0.0413281
Rsrc2	24.1993	24.0043	23.6389	36.4369	27.0295	33.0547	0.829069	0.0413292
Clk1	30.4093	29.4377	24.9399	49.1605	37.7099	36.1065	0.829025	0.0413495
Cep72	1.39538	1.48366	1.06524	2.07516	2.38175	1.62595	0.82894	0.0413898
Polr2g	82.2573	63.0519	80.2907	49.1658	43.0303	64.0338	-0.828681	0.0415111
Ddx23	70.6442	61.7643	67.99	61.3776	52.212	53.7775	-0.828633	0.0415335
Rmi1	5.72403	7.22271	6.39711	8.23934	7.87746	7.26805	0.828439	0.0416251
Iqcb1	7.43862	7.90328	7.79847	8.48587	10.0089	10.5896	0.828243	0.0417173
Arid4a	10.1333	10.5249	10.8152	17.8873	12.2609	16.375	0.828198	0.0417385
Ndufa5	79.7254	70.8742	75.9368	37.3086	29.8582	66.3703	-0.828197	0.0417391
Got2	112.386	112.744	126.633	103.583	97.4404	104.598	-0.828148	0.0417619
Zfp207	27.8408	25.5605	28.3338	30.7836	29.5788	30.1744	0.827973	0.0418446
E2f3	5.44478	5.50228	6.01648	6.9217	8.39945	6.61511	0.827937	0.0418616
Cflar	2.0465	3.5797	2.08826	6.2673	9.70205	4.69346	0.827916	0.0418716
Gm340	0.564986	0.761112	0.961338	1.11841	1.62581	1.19746	0.82785	0.0419025
Mbd6	7.42426	9.73804	8.4645	17.6846	15.1633	10.4997	0.827683	0.0419814
Rcan1	33.1405	35.2209	37.1466	38.2474	38.283	39.4584	0.827593	0.0420239
Srsf4	29.1146	28.4327	30.1853	41.5347	33.9807	34.0683	0.827565	0.0420374
Tmem237	13.3091	12.1454	11.998	10.1	11.6408	10.1748	-0.827532	0.0420528
Fam110a	22.9141	17.0544	16.3032	14.3289	11.1837	11.5423	-0.82733	0.0421484
Sp7	20.702	47.8834	44.6594	5.12592	11.4746	10.8686	-0.827308	0.0421588
Zfp688	11.7653	10.2678	9.84999	14.8978	12.257	13.6283	0.827264	0.0421797
Pot1a	5.59175	5.54852	5.37607	6.36961	6.17246	5.70695	0.827046	0.0422828
Tmem47	21.4184	25.6082	23.9888	18.9951	19.6717	16.319	-0.826837	0.0423818
Dact1	0.658441	0.46186	0.378301	0.317458	0.200736	0.229101	-0.826801	0.0423989
Poli	2.00588	2.84767	2.73854	3.27081	3.22637	3.19685	0.826672	0.0424604
Uba5	57.848	45.3599	52.6174	67.2217	61.8758	70.3255	0.826664	0.0424642
Adamts14	0.016412	0.087748	0.071083	0.113087	0.240362	0.239007	0.826655	0.0424683
Akr7a5	25.0677	26.7472	27.7827	30.292	28.1243	30.1113	0.826622	0.0424838
C2cd2	2.7393	2.51241	2.47041	2.07504	1.95618	1.27852	-0.826416	0.042582
Hmox1	96.1712	76.0723	76.9593	69.9027	56.2577	57.2175	-0.826387	0.0425959
43166	7.85607	7.49725	8.198	14.4806	19.997	11.1035	0.82631	0.0426322
Cnot6	10.1297	10.7831	10.8129	12.5607	15.3945	12.3103	0.826279	0.0426469
Ccdc157	0.95716	0.817475	0.913919	1.21628	1.71276	1.24246	0.826045	0.0427583
Rbm48	5.33334	4.69261	4.41609	8.28666	5.80462	7.37319	0.825932	0.0428123
Tfg	104.386	112.434	106.336	116.306	113.179	114.234	0.825909	0.0428235
Gar1	18.9305	17.7843	19.0998	27.2202	22.3732	31.5617	0.825871	0.0428415
Riox1	7.14422	5.78052	5.52334	9.35841	8.25647	7.47946	0.825847	0.0428529
Mfsd6	0.955218	1.07738	0.798501	0.638221	0.674114	0.406091	-0.825826	0.0428629
Tbpl1	26.0549	23.4149	22.5928	35.3025	36.435	51.4416	0.825701	0.0429227
Sirt1	6.54097	4.50121	5.07744	8.78821	7.3997	7.21753	0.825692	0.0429267
Sub1	31.0038	33.3934	34.4682	20.3742	18.6075	29.6451	-0.825686	0.0429297
Tasp1	2.0146	2.27814	2.72909	3.83741	2.85852	3.29907	0.825563	0.0429886
Hsbp1	84.8296	89.6676	91.9912	59.1306	48.8647	79.7344	-0.825531	0.043004
Slc38a9	4.11808	2.71934	2.83989	5.25693	4.67196	4.48932	0.825394	0.0430695
Daglb	8.01692	6.17678	7.44235	10.2923	10.7055	8.46808	0.825302	0.0431135
Srr	1.73953	2.42555	2.6282	3.6503	4.66868	2.98877	0.825257	0.043135
Slc7a6os	32.3545	29.0107	29.8522	38.8424	33.7751	40.7574	0.825191	0.0431663
Fmo1	3.33342	2.18763	2.71581	1.83179	1.40771	2.03466	-0.825177	0.043173
Gm13889	3.03732	2.27255	1.54371	6.8949	4.08519	8.38853	0.825014	0.0432509
Tmem115	65.2266	60.1425	59.0471	70.0285	66.4464	71.6201	0.824841	0.0433339
Maoa	21.9747	18.4291	20.4322	17.4397	17.0753	14.457	-0.824821	0.0433437
Cdk16	54.381	56.4305	57.2411	45.8625	52.8178	49.8438	-0.824816	0.043346
Mus81	8.8231	7.14658	8.1241	12.5837	9.73492	10.5975	0.824762	0.0433721
Zfp12	5.82295	5.33705	5.60847	8.6797	13.9372	9.00587	0.824578	0.0434603
Cdh17	0.033102	0.106189	0.071685	0.12382	0.157074	0.119928	0.824527	0.0434846
Cyld	14.0134	11.7585	12.7595	16.812	25.8206	20.4006	0.824454	0.0435198
Suv39h2	0.94393	1.62218	1.80689	2.1404	2.60688	2.10148	0.824337	0.043576
Zfp40	2.85126	3.93695	4.09214	5.31545	4.4437	5.73255	0.824166	0.0436581
Arpc2	339.25	348.494	337.541	318.022	259.399	292.103	-0.824119	0.0436807
Gm7324	45.6743	42.2448	42.6899	39.2325	33.582	39.6345	-0.82407	0.0437044
Serpinb5	0.279402	0.376599	0.355922	0.0323567	0.144423	0.245186	-0.823999	0.0437388
Zfp746	5.19674	5.49589	5.64862	8.28968	7.12497	6.11261	0.823773	0.0438473
Arfgap3	23.4947	28.0615	24.6634	35.556	48.2965	32.9762	0.823671	0.0438969
9930021J03Rik	4.28761	5.10662	4.87386	6.55809	5.54798	5.49595	0.823484	0.043987
Fdxr	7.80759	6.6962	7.64202	11.7453	8.66319	10.329	0.823463	0.0439973
Mro	0.105218	0.0463644	0.0876374	0.0239013	0.042673	0.00862447	-0.823449	0.0440037
Lrch3	5.27674	5.95417	5.8525	7.24869	9.22493	6.8678	0.823406	0.0440248
Tmco1	72.7002	65.1989	60.9074	50.6622	52.5094	60.1535	-0.823372	0.0440409
Phb	120.39	89.5331	109.904	68.9239	52.7752	89.3985	-0.823345	0.0440541
Raly	238.53	248.532	246.112	212.504	219.118	236.133	-0.82326	0.0440949
Gli1	0.262159	0.134201	0.211388	0.0988312	0.078423	0.124817	-0.823242	0.0441039
Lrrc49	7.71056	6.33115	6.35148	8.97576	8.25432	8.08692	0.823186	0.0441309
Cdk12	4.34251	5.09859	5.30369	7.04561	8.29216	5.75152	0.823121	0.0441625
Rab39b	0.62192	1.00224	0.532806	1.17057	2.43823	2.1192	0.823093	0.0441757
Pcif1	8.24262	7.24565	7.13171	8.71799	8.78269	8.53107	0.823032	0.0442053
Usp42	0.98977	1.08843	1.14919	1.71773	2.0783	1.30035	0.823012	0.044215
Epn3	1.62386	2.32919	2.18304	0.925866	1.39729	1.36631	-0.82278	0.0443275
Tmem101	16.64	15.851	17.6732	18.8986	19.0811	21.4593	0.822646	0.0443926
Exosc5	19.8152	17.2921	19.2336	12.446	12.5066	17.3526	-0.822487	0.0444694
Jmjd1c	4.30394	4.87757	4.64062	8.08556	7.77122	5.24335	0.822451	0.0444871
Hspa2	4.1801	2.58759	2.94842	2.30389	1.00833	0.931607	-0.822427	0.0444987
2700049A03Rik	4.12987	4.79497	4.78225	9.06147	8.57534	5.39235	0.822203	0.0446074
Ispd	0.601026	0.646605	0.642848	0.541122	0.592548	0.56234	-0.822084	0.0446654
Pxdc1	18.3288	17.4241	19.2772	22.3426	32.9916	27.4413	0.822054	0.0446798
Nxf2	0.0304743	0.0814665	0.0329972	0.0999923	0.160672	0.0974186	0.822039	0.0446874
Tsen54	17.6181	14.5679	13.1459	25.6228	19.489	20.5845	0.821994	0.0447089
Deptor	5.12904	5.86203	6.21498	8.4965	9.53435	6.5678	0.821799	0.044804
Mios	8.26929	7.00959	7.53898	9.3669	8.60319	8.88302	0.821674	0.0448648
Setx	6.11348	6.36336	7.28653	11.0138	11.4442	7.57658	0.821446	0.0449758
Ikbip	13.159	16.4777	19.3007	6.72604	10.8799	11.1357	-0.821252	0.0450707
Psph	28.8412	27.8322	27.0104	36.1298	38.9295	50.6263	0.821074	0.0451578
Aldh5a1	4.08383	3.91384	3.44675	3.24042	3.1656	2.63085	-0.820989	0.0451991
5730409E04Rik	20.4005	18.8091	21.5193	22.2133	24.1658	24.8517	0.820984	0.0452018
Rapgef2	3.20327	3.29055	3.50972	4.34752	5.29227	3.87554	0.820978	0.0452048
Ncapd3	1.42886	2.16245	1.89598	2.23849	2.82757	2.68974	0.820941	0.0452225
Klc3	0.888433	1.04872	0.991137	1.41781	1.10007	1.24792	0.820936	0.045225
Trmt10c	11.569	11.8037	11.0984	14.063	14.1421	17.7817	0.820885	0.04525
Clk2	12.1981	12.5004	12.8967	18.2078	14.5078	14.7959	0.820796	0.0452934
Vps26b	35.1476	33.0361	35.2171	44.9135	42.8876	36.7626	0.820713	0.0453345
Disp1	6.72488	9.08579	9.23958	12.1803	21.2256	15.1068	0.820651	0.0453647
D16Ertd472e	7.26675	7.94457	9.08975	13.7218	21.765	12.8676	0.820534	0.0454221
Actr1b	43.6592	39.2796	37.2453	35.9319	33.864	34.109	-0.820315	0.0455291
Rab3a	9.07466	11.006	8.86639	11.2183	11.9146	12.956	0.820128	0.0456209
Rnd3	126.246	147.457	170.218	189.076	207.368	174.302	0.819935	0.0457159
Polm	4.3756	6.34746	4.54519	7.10166	6.98635	6.35178	0.819901	0.0457325
Gm45717	136.979	163.87	152.669	105.771	95.124	132.992	-0.819878	0.045744
Dus3l	10.2969	9.84593	11.1373	14.0513	12.9078	17.4553	0.819743	0.0458104
Me1	76.7731	67.5833	71.5425	66.9602	59.9597	59.9263	-0.819655	0.0458539
Megf10	0.0701517	0.0562607	0.0607676	0.00690546	0.0493156	0.0224257	-0.819645	0.0458588
Pdgfb	0.016613	0.0190334	0.0089942	0.0245298	0.0510943	0.0442563	0.819248	0.0460542
Rnasel	2.02029	2.23016	2.16626	2.82579	2.98474	2.29945	0.819243	0.0460565
Zfyve19	18.7561	19.4945	17.09	24.2577	23.7342	19.8403	0.819186	0.0460849
Ccdc15	0.790535	0.79659	1.13444	2.15638	1.38934	1.43103	0.819171	0.046092
Notch3	1.16526	1.27131	1.04953	0.445779	0.954134	0.414833	-0.819159	0.0460981
Tex52	0.118129	0.0541361	0.0767456	0.139538	0.24913	0.201403	0.819152	0.0461016
Ammecr1l	14.6495	14.8838	15.3551	21.8958	22.1151	16.2643	0.819076	0.0461389
Klf7	2.46434	2.23196	2.39618	4.14463	3.79454	2.71206	0.818943	0.0462046
Slc4a2	46.5772	50.9543	56.8037	58.6654	70.5744	63.1282	0.818785	0.0462828
Ccdc174	13.8815	16.271	16.2104	24.5782	17.8747	25.336	0.818785	0.0462831
Aup1	48.889	41.0354	39.5938	63.1193	50.3271	61.4371	0.818557	0.0463955
Ppp6c	14.2677	15.1753	13.2956	16.0449	15.9672	17.7847	0.818475	0.0464364
Rbfa	17.7154	15.9209	15.6028	23.725	18.923	20.2622	0.818427	0.0464598
U2af2	90.8345	91.06	98.5504	85.3547	86.3318	86.6791	-0.818282	0.0465318
Tbc1d2	5.24928	4.20685	4.1814	6.45576	6.59122	5.29364	0.81818	0.0465825
Odf2	12.9316	10.9419	12.8483	17.8794	17.8125	13.7369	0.818176	0.0465842
Izumo1	0.0402423	0.0230527	0.108935	0.297097	0.707244	0.964835	0.818015	0.0466644
Nat10	10.0406	10.6574	13.0192	13.8347	15.9348	13.5992	0.818002	0.0466706
Trmu	8.74898	9.27313	11.2387	13.8855	12.7536	17.7148	0.817915	0.0467137
Dlg3	6.88077	5.62276	4.54207	12.9016	9.71058	7.8753	0.817757	0.0467922
Trmt6	9.46027	9.69661	11.5637	12.5099	12.2154	11.7592	0.817742	0.0467998
Ywhab	93.7806	100.835	106.58	82.9565	84.3864	64.6188	-0.817699	0.0468211
Taf5	2.10965	1.99168	2.42469	2.88296	2.54253	3.21503	0.817673	0.046834
Ubr7	12.6033	9.79359	10.3038	14.1794	16.4075	13.3545	0.817633	0.046854
Nprl2	15.3775	16.3413	15.798	18.4131	16.6592	19.0933	0.817467	0.0469367
Zfp82	2.79544	2.6012	2.38155	4.0787	3.77819	2.91829	0.81743	0.0469548
1110034G24Rik	1.26729	1.36613	1.23498	1.51964	2.2019	1.86601	0.817338	0.0470008
Zfp1	1.63421	1.2372	1.62139	2.54407	2.2521	1.81042	0.817319	0.0470101
SNORD14	3.62724	5.34305	4.48861	11.4766	6.14707	9.11064	0.817165	0.0470871
Ggnbp2	39.2928	37.2996	39.5644	55.0425	44.4586	61.0591	0.816971	0.0471838
Lrig3	10.2114	8.98695	8.84794	19.4359	16.6107	11.398	0.816945	0.0471967
Laptm4b	36.823	27.9236	30.8709	24.5716	21.8702	26.7299	-0.816721	0.0473085
Rsf1	6.17328	7.43659	7.72235	10.0616	10.8595	7.98115	0.816594	0.0473719
Nipbl	8.68276	9.22158	9.20065	14.5476	12.2589	10.2228	0.816591	0.0473737
Kansl1l	2.74359	3.12515	2.92494	3.99639	5.15157	3.55442	0.81653	0.0474039
Cln6	8.14611	8.08776	7.6437	9.39717	9.19689	8.29616	0.816461	0.0474387
Usb1	5.61906	7.34257	7.00952	4.57533	5.02866	5.20119	-0.816312	0.0475129
Klhl23	1.34619	1.52242	1.79618	0.914769	1.25925	0.869938	-0.816242	0.047548
Arhgap44	3.09112	2.88637	2.88115	3.327	3.81073	3.28781	0.816062	0.0476383
Eno2	8.14565	6.70621	5.40725	4.47249	4.8798	3.43123	-0.815939	0.0477
Poldip2	41.2118	40.991	40.8555	43.2747	44.9249	48.2092	0.815908	0.0477156
U1	0.610831	0.524869	1.15745	0.150319	0.268378	0.162723	-0.815784	0.0477776
Rnf144b	2.07974	2.57447	2.83691	3.26614	5.55403	4.58512	0.815537	0.0479016
Slc39a7	223.83	217.826	215.426	229.54	244.146	254.536	0.815469	0.0479358
Lrfn4	15.9954	14.198	15.7229	10.7965	10.897	14.348	-0.81546	0.0479403
Prdx3	66.0286	74.5216	77.3323	62.6138	62.4474	60.0441	-0.815453	0.0479438
Parp10	13.8975	10.6879	10.2738	17.0158	17.8944	14.0613	0.815422	0.0479591
Papd4	14.5258	13.6736	12.9777	16.9702	15.8679	19.7356	0.815392	0.0479745
Amigo3	4.70558	9.10083	7.89667	10.5746	19.0526	14.7523	0.815294	0.0480239
Arl2	63.4672	69.4153	52.5205	47.7705	39.0114	48.6178	-0.815276	0.0480329
Rfx5	6.14036	5.23007	6.67124	7.55926	9.0599	7.32979	0.815145	0.0480987
Ap3m2	5.50855	6.17065	6.30598	9.45688	12.1591	7.42826	0.81493	0.0482069
Fam107b	9.78139	4.70585	4.75776	17.2635	12.8928	10.9115	0.814863	0.0482408
Rrn3	29.629	27.0793	30.4444	32.7248	36.1054	32.1568	0.81481	0.0482672
Gtf2h5	44.2084	45.3769	47.8949	21.6621	22.7792	41.3953	-0.814773	0.0482862
Map2k6	0.869908	0.909984	1.2013	0.471587	0.764416	0.591104	-0.814514	0.0484167
Sox15	0.265044	0.30366	0.358734	0.587024	0.378467	0.564853	0.814443	0.0484525
Ppm1b	6.52188	6.19262	6.54912	7.07946	8.32955	7.30184	0.814366	0.0484913
Krt75	0.222791	1.03695	0.648321	1.11024	1.6029	1.91405	0.814337	0.0485061
Gabra2	0.169412	0.0790755	0.183438	0.0247056	0.0496226	0.0802322	-0.814329	0.04851
Pogz	6.29985	6.81272	6.91497	10.7711	12.3487	7.70908	0.814207	0.0485719
Pepd	35.4193	33.1888	36.3654	32.7083	29.7393	32.0881	-0.814171	0.0485899
Aatf	52.884	48.5698	52.6511	63.2016	55.7285	57.9176	0.81409	0.0486311
Txnip	36.4808	33.1361	22.8935	82.084	87.784	42.053	0.813905	0.0487248
Gdf11	5.06937	4.18713	3.65465	3.34822	2.78941	2.00533	-0.813886	0.0487343
Cdc73	8.45888	9.26006	8.98759	11.7391	12.5858	9.56247	0.813788	0.0487839
Wdr5b	2.80351	2.19484	2.47908	4.0935	4.24959	2.91269	0.813548	0.0489057
Cldn12	6.30952	5.3167	6.22735	9.14785	9.44812	6.73611	0.813219	0.0490726
Coq10b	22.0628	18.743	22.2938	25.8679	28.8831	34.6904	0.813208	0.0490783
Tuba1c	205.379	319.984	282.435	120.399	171.944	171.719	-0.813204	0.0490801
Sco1	16.9476	15.4783	17.6767	24.5085	18.746	22.31	0.813063	0.0491517
Pi4k2b	6.05972	5.75766	5.76471	5.19969	5.44076	5.6731	-0.812838	0.0492662
Erp44	82.8925	86.5827	80.9527	87.74	90.3266	94.6922	0.812753	0.0493097
Zkscan6	8.46878	8.80614	8.25828	10.0816	9.13033	9.11918	0.812735	0.0493189
Zik1	0.49051	0.500157	0.430206	0.946364	0.775848	0.56972	0.812434	0.049472
Dhx36	12.7108	11.4993	12.5036	15.649	13.8739	13.5402	0.812427	0.0494756
Insig2	37.4718	41.2978	39.9704	24.6235	35.7787	27.3077	-0.812402	0.0494885
Atp2a2	73.7825	68.8862	74.0063	117.534	138.216	85.1158	0.81222	0.0495811
Snx8	14.753	11.7703	13.1095	15.7338	16.5691	18.3436	0.812187	0.049598
B3gat3	29.5223	28.9869	26.954	22.4976	20.7998	26.8359	-0.812116	0.0496345
Gmps	52.153	42.9443	47.0851	63.2081	54.7687	56.8571	0.812005	0.0496909
Dynlrb2	1.91506	1.52242	0.888688	0.615546	0.721209	0.541398	-0.811972	0.0497078
Lmtk3	0.616425	0.606839	0.751509	0.993329	1.25989	0.817416	0.811726	0.0498337
Ticam1	7.05183	9.81902	6.14906	11.559	14.4315	10.0634	0.811188	0.0501095
Alkbh1	10.1949	8.98407	9.79904	14.4274	17.2579	11.3684	0.811128	0.0501404
Fbxo24	0.596699	1.04283	0.700853	1.08514	1.12866	1.28244	0.810938	0.0502375
Srrm1	17.8602	21.4884	21.5463	28.2169	27.4155	22.135	0.810838	0.050289
Prr12	8.89432	9.20391	9.09702	7.13161	7.85037	5.28675	-0.810747	0.0503356
Snx4	9.15108	7.44016	9.26488	7.10578	7.24945	6.48432	-0.810743	0.0503378
Tigd5	2.25081	1.81061	2.02232	3.00522	2.65117	2.3474	0.810647	0.0503873
Appbp2	28.1287	29.0846	33.1372	34.4337	44.2822	38.5246	0.810532	0.0504463
Lfng	2.21308	1.00486	2.57299	0.93363	0.367432	0.543369	-0.810379	0.050525
Herc4	12.1898	11.3516	10.7527	14.8814	14.8302	12.2826	0.810369	0.0505302
Etfrf1	16.0188	19.4047	19.1678	8.88847	7.9795	15.7647	-0.810332	0.0505492
Fn3k	0.551988	0.346805	0.308484	0.262914	0.109527	0.113843	-0.810283	0.0505747
Rhebl1	2.52568	2.71694	1.56571	4.30811	3.16814	3.36928	0.810186	0.0506245
Cep95	2.96188	2.82131	2.97748	5.20491	3.72071	3.7684	0.810121	0.0506583
Wisp1	8.3542	9.27598	10.471	15.4409	31.7094	20.8744	0.81009	0.0506739
Ddost	162.084	179.599	174.149	182.261	188.448	194.105	0.809907	0.0507684
Zbtb11	2.94051	2.98753	2.94827	4.60014	5.90663	3.61541	0.809858	0.0507939
Tpst2	32.9237	31.6769	35.517	23.903	26.6833	31.1182	-0.809582	0.0509363
Hnrnpll	53.9435	52.1496	53.7724	47.9643	52.0354	48.3842	-0.80934	0.0510615
Akr1e1	9.88237	9.94813	8.18989	10.7037	11.1711	11.7573	0.809335	0.0510639
Ophn1	12.8233	14.8233	11.8094	9.60383	10.8555	7.95549	-0.809184	0.0511422
Anp32e	29.127	25.6747	27.1453	25.4348	20.6036	21.3531	-0.808905	0.0512869
Hbs1l	33.8922	32.0099	35.1322	36.3321	39.1828	41.6445	0.808869	0.0513054
Scaf1	58.8256	60.1837	58.7906	53.1601	51.7188	42.4559	-0.808766	0.0513589
Tfb1m	7.0089	6.34327	8.37502	8.69555	9.45707	10.3632	0.808676	0.0514057
Batf2	1.20885	1.19454	1.07987	1.07095	0.902918	0.869489	-0.808602	0.051444
Kif18a	0.92874	1.222	1.67343	1.82843	2.81814	2.11074	0.808594	0.051448
Snrpd3	109.948	111.614	116.889	75.1325	60.2217	103.158	-0.80819	0.0516582
Themis2	0.181249	0.196119	0.10903	0.099119	0.0530897	0.0107297	-0.808153	0.0516774
Tpbg	16.1156	11.2843	14.7322	11.4263	8.89434	8.99094	-0.808014	0.0517496
Taf12	35.9374	35.5027	34.4317	31.2366	27.9283	33.5317	-0.807981	0.051767
Adck5	7.8576	7.23595	7.39515	8.85895	8.81155	10.6852	0.807963	0.0517763
Klf3	11.3011	11.2022	8.99453	15.4549	15.6444	11.813	0.807812	0.0518548
Tmem143	10.5706	10.3275	10.6332	9.27445	8.55602	10.1286	-0.807735	0.0518949
Ntan1	66.1742	71.3461	74.8152	44.3912	45.5504	65.2256	-0.807732	0.0518967
Fam160a2	4.52135	4.01263	5.37793	5.61312	6.33316	5.80301	0.807378	0.0520815
Fam214a	3.8549	4.01819	4.25589	5.6944	5.96452	4.36009	0.807336	0.0521035
Arf1	289.903	272.097	269.008	245.186	255.023	265.832	-0.807333	0.0521051
N4bp3	1.88704	1.50066	1.38622	2.52769	2.32798	3.51692	0.807179	0.0521852
Kras	10.9616	11.7271	11.5986	12.4648	14.4815	12.6798	0.807122	0.052215
Lgi4	0.935228	0.980388	1.18075	1.50576	1.19446	1.33547	0.807104	0.0522243
Vgll4	38.8336	36.4487	34.715	31.842	29.4549	22.4225	-0.806847	0.0523591
Csgalnact2	5.66216	5.05068	5.71803	6.06272	7.55974	7.20326	0.80681	0.0523782
Tspan7	45.0398	38.0031	30.206	27.4223	26.8814	22.1509	-0.80661	0.0524832
Pcx	6.30548	5.85944	5.47998	7.71775	7.34264	6.35275	0.806029	0.0527881
Mul1	17.6134	15.0772	13.7466	21.3374	17.9998	22.0747	0.806028	0.0527886
Eif4enif1	13.2667	13.2846	13.2535	18.5848	16.6715	14.221	0.805969	0.0528195
Cebpd	342.483	281.043	284.826	263.969	241.192	242.666	-0.805569	0.0530301
Extl3	9.98037	9.11937	9.47044	8.14348	7.87242	5.72068	-0.805404	0.0531171
Wfs1	14.1154	18.2478	16.0702	19.5803	25.3381	20.1485	0.805214	0.0532171
Dll3	1.36661	1.75211	1.91428	1.00359	1.23901	1.23665	-0.805115	0.0532694
Usp30	14.5532	12.7864	13.8662	16.972	17.2871	14.7427	0.805107	0.0532735
Sfxn3	28.5785	32.5804	33.0196	25.0715	28.1782	24.1194	-0.805055	0.0533013
Ccdc28b	6.54031	7.02007	6.98117	10.5945	7.57067	9.97256	0.80501	0.053325
Med4	23.6523	23.1355	23.8664	17.758	17.6701	22.656	-0.805007	0.0533265
Capzb	264.049	258.265	273.862	249.815	216.546	241.618	-0.804756	0.0534591
Spatc1l	0.15639	0.318534	0.188153	0.547358	0.412275	0.314777	0.804738	0.0534686
Rbm27	5.87034	5.73206	6.4366	9.45578	9.71769	6.62654	0.804731	0.0534723
43352	64.4661	67.4598	67.5202	62.2327	63.6682	59.8214	-0.804593	0.0535451
Setdb1	9.00902	9.58886	10.3329	10.8807	11.908	10.496	0.804568	0.0535584
Katnb1	11.568	11.1917	12.7113	14.2381	13.1771	12.9202	0.804505	0.0535917
Crlf3	5.38094	7.55341	8.6784	10.7526	15.6477	10.2968	0.804217	0.0537442
Hdac1	48.0637	54.8214	57.5601	40.4693	45.0521	46.5173	-0.804057	0.0538291
Arhgdib	22.7914	21.5594	23.0855	20.0279	12.0534	16.2654	-0.803993	0.053863
Slc44a2	22.3853	28.5732	28.6144	15.6054	20.4691	20.793	-0.80397	0.053875
Ddx10	7.33172	8.02725	8.27187	9.13814	9.54032	8.3184	0.803927	0.0538981
Lars	34.0044	27.2664	33.717	52.2006	43.7411	37.5079	0.803835	0.0539467
5730480H06Rik	3.94181	3.47393	4.018	4.36341	4.98634	5.58505	0.803469	0.0541414
Dcbld2	4.85113	3.5677	4.51598	8.51824	6.15861	5.80904	0.803324	0.0542183
Lmod1	2.9428	2.0917	1.61578	1.41146	1.04023	0.568529	-0.80318	0.054295
Kcnj15	0.502442	0.367433	0.329896	0.299907	0.234846	0.21074	-0.80293	0.0544281
Mrps18b	54.7777	44.0782	49.9134	88.4885	59.2038	87.6216	0.802928	0.0544293
Ube2j1	39.8799	33.2085	31.466	43.5703	46.094	40.545	0.802862	0.0544645
Npm2	0.292811	0.083868	0.118895	0.612492	0.321628	0.468021	0.802829	0.0544818
Acer3	9.26694	9.94241	9.26228	7.74913	8.38826	6.17581	-0.80274	0.0545294
Ufsp1	6.06441	6.6248	5.23028	11.3144	7.55973	8.4158	0.802735	0.0545322
Fcrlb	1.75994	1.95463	3.01404	0.618722	1.21512	1.30127	-0.802617	0.0545949
Mier1	10.9668	12.3756	13.15	14.9525	20.0384	15.2271	0.802516	0.0546489
Tcaf1	40.6676	36.5687	38.144	34.953	29.5545	24.8917	-0.802154	0.0548423
Ubald1	35.3078	32.7676	26.938	46.7427	39.6996	37.8641	0.802128	0.0548562
Fam69a	4.26088	3.23051	2.93441	2.71392	2.18869	1.91962	-0.801813	0.0550248
Pkd2	25.4836	23.3755	25.7954	20.5157	21.8254	15.7943	-0.801808	0.0550273
Gemin2	7.71178	8.122	8.52764	11.0212	10.6928	15.178	0.801736	0.055066
Rccd1	0.981228	0.797389	0.753608	1.17928	0.992574	1.155	0.80173	0.0550692
Srp72	50.5183	54.1819	56.4916	67.2444	62.9677	56.7425	0.801644	0.0551155
Nuggc	0.0577916	0.0882821	0.0417175	0.14222	0.135422	0.082109	0.801569	0.0551559
Nynrin	2.76774	2.08656	3.35834	1.18129	2.08307	1.03111	-0.801448	0.0552207
Ncln	56.0655	50.2888	54.6564	48.376	42.5217	49.5529	-0.801439	0.0552252
Irak1bp1	20.8796	17.1399	20.6631	15.2771	13.7154	17.636	-0.80142	0.0552359
Zfp30	1.88916	1.55168	1.82747	3.28851	2.56944	2.14627	0.801383	0.0552557
Tomm5	69.6707	72.4619	84.8909	45.1533	48.7025	67.8339	-0.801312	0.0552935
Samd11	13.1755	16.8031	19.8562	9.95299	10.947	11.9436	-0.801306	0.055297
Bcdin3d	5.01512	4.06909	3.7104	8.06385	5.4734	6.27591	0.801234	0.0553356
Rnf185	18.4378	14.0533	15.9046	21.3237	22.2285	18.7263	0.801139	0.0553864
Slc12a4	38.2625	39.2336	41.2604	46.0913	54.0971	43.7034	0.801053	0.0554329
Igfbp7	707.076	896.301	757.932	543.042	534.729	675.59	-0.801033	0.0554433
Pym1	20.2314	16.1368	18.8828	14.6769	11.6359	16.0377	-0.800892	0.0555193
Cul3	55.1524	54.1369	51.7929	71.7442	64.4261	57.3942	0.800786	0.0555765
St6gal1	1.49342	0.946017	0.855443	0.677335	0.573299	0.499678	-0.800784	0.0555776
Abca2	2.61949	2.54239	2.14464	1.4051	2.12456	1.24093	-0.800778	0.0555804
Dbr1	10.6163	8.85564	9.73455	13.8718	11.2547	11.8775	0.800562	0.0556971
Pcbp2	240.811	248.105	225.153	293.777	279.585	249.86	0.80053	0.055714
Slc25a15	5.88712	5.6777	5.18494	4.5373	5.06826	3.93189	-0.800469	0.055747
Cblb	7.13763	7.07168	7.06296	11.7567	13.2361	8.02256	0.800465	0.0557493
Tmub1	21.8955	24.2297	24.2254	18.8047	18.3149	22.0135	-0.80018	0.0559028
Cxcl5	72.5354	25.8636	36.5215	97.8823	93.0073	148.276	0.799911	0.056048
Errfi1	12.9387	11.4584	10.6854	17.6106	14.4364	13.7947	0.799897	0.0560556
Ist1	41.83	36.0622	36.3607	49.87	51.2207	41.573	0.799798	0.0561089
Prss53	0.0667164	0.0573275	0.0902998	0.0492548	0.0439694	0.0355459	-0.79975	0.0561348
Ajuba	24.5595	26.7251	26.814	29.6055	36.043	29.6685	0.799719	0.0561519
Spcs1	116.776	118.626	125.25	80.1394	71.7216	112.535	-0.799673	0.0561766
Top1mt	8.84845	7.64454	8.50054	10.5326	9.13822	10.7995	0.79954	0.0562489
Ptgr1	13.0685	11.5697	14.4818	10.5783	11.1357	10.8757	-0.799501	0.0562699
Wnt7b	0.200231	0.281204	0.174845	0.0635805	0.10784	0.151419	-0.799494	0.0562737
Gas2l1	23.9087	25.6556	24.8161	25.8287	26.4753	27.4558	0.799482	0.05628
Zfp383	5.34561	4.78358	4.91481	7.65949	9.54758	5.96583	0.799367	0.0563423
Nnmt	4.28298	6.07177	4.12228	2.59774	2.79418	3.41138	-0.799322	0.0563669
Pum1	16.825	15.6676	16.2568	25.4715	27.6241	17.9983	0.799291	0.0563833
Cdca7	4.76922	5.07603	6.54181	3.73048	4.22304	3.67738	-0.79928	0.0563893
Med9	14.6687	19.5799	18.5049	20.0376	23.8005	24.0911	0.799276	0.0563915
Galm	23.296	18.9634	19.6066	18.2912	13.7112	12.7454	-0.79925	0.0564054
Arl3	42.1986	38.7662	44.1626	27.2513	25.5484	39.0419	-0.798916	0.0565869
Mta2	35.4221	31.5691	33.3197	38.6282	37.672	35.7334	0.798893	0.0565991
Adck1	4.69731	5.02236	5.20197	5.52195	6.13827	6.97258	0.798676	0.0567171
Gfod2	11.2013	9.79996	9.94796	13.5098	11.553	12.0083	0.798538	0.0567921
Klf10	11.6177	11.9468	12.222	20.4685	17.4961	13.3042	0.79853	0.0567962
Gabarap	495.08	463.266	437.624	423.888	318.514	382.119	-0.798524	0.0567999
Ice2	5.01438	4.62777	5.03223	5.91534	6.20424	5.17064	0.798407	0.056863
Lepr	0.0143159	0.0140586	0.0132867	0.0221446	0.0233626	0.0152548	0.798407	0.0568633
Mboat2	4.55258	4.29835	4.78811	3.94156	4.20702	3.54329	-0.798365	0.0568861
Gramd2	21.8024	24.0458	29.4525	15.8498	20.5488	15.8435	-0.798363	0.0568872
Slc29a2	2.33636	2.973	2.47979	3.41792	3.19721	4.30019	0.798302	0.0569204
Atp11a	8.86018	8.40813	9.15916	7.00363	8.15204	6.11626	-0.798144	0.0570062
Zkscan14	9.06968	7.66575	7.54079	10.283	9.61537	9.22226	0.798072	0.0570453
Zfp703	25.6856	23.5598	20.1124	19.8055	12.0893	10.5537	-0.798056	0.0570545
Trmt61a	15.7025	11.8972	14.9324	19.1922	16.8343	20.538	0.797983	0.0570941
Gosr2	31.3176	31.4532	33.6643	34.0598	40.3476	39.9113	0.797521	0.0573462
Klc2	18.1729	19.0922	20.4984	16.6147	16.245	18.0183	-0.797494	0.0573607
Chrnb3	0.0116166	0.186326	0.125783	0.228698	0.449145	0.272325	0.797241	0.0574988
1700092M07Rik	3.28179	3.95781	2.52484	4.50564	4.62927	6.16579	0.797211	0.0575156
St3gal5	18.6317	16.1554	13.0653	12.8698	9.41116	7.37736	-0.797191	0.0575264
Vps18	20.1587	16.9482	18.2025	23.5413	25.1714	20.3054	0.797177	0.0575338
Fastk	34.3304	40.2375	34.1897	39.9407	43.6402	46.2302	0.797039	0.0576095
Brf1	10.3884	11.0434	10.9903	11.4106	12.8399	11.7835	0.796945	0.0576608
Ap3d1	73.684	66.5359	69.5314	93.3467	88.1058	74.5216	0.796868	0.0577031
Sbk1	5.56275	4.11879	3.29906	2.64131	2.91059	2.05989	-0.796844	0.057716
Spop	28.7055	27.5499	30.6403	40.8737	49.3923	33.0818	0.796795	0.057743
Flvcr1	0.106303	0.274029	0.201431	0.331361	0.365862	0.273747	0.796675	0.0578089
Ttpal	10.7666	12.2852	9.93771	15.7013	18.226	12.4202	0.796448	0.0579332
Mfsd2a	0.364482	0.601814	0.777708	0.96027	2.12893	2.37601	0.796405	0.0579566
Ttc5	14.6514	13.6626	15.5597	11.427	13.6938	11.4703	-0.796383	0.0579688
Bbof1	1.54832	1.25123	1.01788	1.82348	1.62781	2.03286	0.796281	0.0580249
B630019K06Rik	2.58518	2.24781	2.24936	1.93128	1.76461	1.08221	-0.796094	0.0581275
Msto1	10.6134	12.5376	12.6691	14.1984	13.1149	14.9014	0.796059	0.0581467
Eef1akmt2	11.1165	9.9342	10.4205	8.00379	9.71263	9.2734	-0.796013	0.0581722
Ero1l	34.2884	33.1948	29.5682	39.8531	52.8671	39.9813	0.79596	0.0582014
43160	0.430432	0.521323	0.332905	0.532652	0.821309	0.733858	0.795856	0.0582583
Rnf126	45.1355	57.4509	59.6411	61.8823	70.4981	69.0294	0.795856	0.0582585
Bahcc1	3.33257	4.78933	4.77406	2.34886	3.25163	2.27741	-0.79584	0.0582669
Cnn3	226.687	236.581	246.396	196.533	223.9	190.432	-0.79578	0.0583
Rhbdf2	5.32177	6.5474	5.44145	6.43719	8.36205	8.16291	0.795558	0.0584226
Wwtr1	24.2697	25.2569	23.5632	29.5422	30.1046	25.2265	0.795218	0.0586096
Adam19	1.69449	0.78447	1.52773	0.840802	0.361614	0.504836	-0.794921	0.0587734
Mkrn1	19.2638	17.8181	18.6972	20.1953	21.3697	19.6294	0.794825	0.0588265
Myl12b	274.563	271.416	245.241	240.314	185.261	219.961	-0.794779	0.0588517
Sdf2l1	32.7051	43.0798	42.1192	63.5221	61.0451	99.8007	0.79466	0.0589175
Bambi	43.5773	69.4789	70.5308	25.3752	39.4805	35.8676	-0.79466	0.0589178
Exoc6	1.0083	0.790765	0.799337	1.11069	1.03897	1.09361	0.794611	0.058945
Amdhd2	16.1814	14.006	14.8435	18.6059	17.1254	21.2939	0.794465	0.0590256
Nuak2	3.93568	6.14875	5.12984	7.72396	12.6519	7.82227	0.794417	0.059052
Map3k14	1.09338	1.15919	1.32526	2.34532	1.92157	1.39115	0.794386	0.0590692
Zc3h10	14.0151	13.9084	11.9072	20.0658	15.1335	17.0035	0.794381	0.0590719
Fam193a	11.4541	14.6815	14.7108	20.1817	20.411	14.9587	0.794327	0.0591018
Trmt2b	1.67217	1.94845	1.574	3.04888	2.15399	2.24754	0.794203	0.0591706
Unc13b	0.965542	1.36779	1.34934	2.14435	3.71146	2.02225	0.794183	0.0591816
Olfml2a	1.88202	1.72029	1.92708	1.49415	1.71851	1.64796	-0.79395	0.0593107
G2e3	4.13862	4.33014	4.39484	5.01101	7.27348	5.79502	0.793948	0.0593118
Ipo7	26.2048	27.5902	30.0853	35.1615	40.1716	30.5938	0.793917	0.0593289
Slc35e4	15.2854	12.6578	15.2254	18.1668	18.3227	23.3782	0.793831	0.0593766
Smurf1	20.8113	19.3103	19.3777	24.7223	29.6019	22.2473	0.793662	0.0594708
Gas1	35.9139	23.6617	18.5752	15.2637	12.6078	5.88757	-0.793568	0.059523
Arf4	291.438	298.706	278.247	255.208	273.03	273.884	-0.793561	0.0595266
Retsat	23.0092	25.0423	21.9799	20.0894	20.6202	17.0824	-0.793484	0.0595694
Zfp287	3.06997	2.52348	2.79649	5.87123	6.44017	3.33361	0.793447	0.05959
Dph5	3.21251	2.88113	3.14381	5.38876	3.81054	3.9721	0.79316	0.0597495
Mroh6	0.0714634	0.145556	0.0515866	0.156324	0.160482	0.160761	0.79309	0.0597883
2810459M11Rik	1.51744	0.770686	1.40593	0.585165	0.742319	0.683457	-0.793047	0.0598127
Rab5c	98.0363	85.7633	90.2676	84.5853	72.4735	80.3178	-0.792931	0.0598772
Timm21	4.95647	3.54061	4.9421	2.96013	2.74693	3.77433	-0.792887	0.0599015
Clpx	16.4153	12.9413	14.1252	17.103	17.7262	17.8098	0.792577	0.0600742
Rbbp9	11.0335	9.89112	9.3613	12.0784	11.4387	13.4795	0.792507	0.0601137
Acp2	27.2916	29.0964	30.6683	23.0714	27.1093	22.9106	-0.792343	0.0602048
Hspa13	19.3174	15.0748	17.3658	20.3515	25.2392	22.0004	0.792274	0.0602437
Elk4	4.46192	3.75393	3.53571	7.88164	5.01159	5.86275	0.79225	0.0602569
Atg2b	4.58901	4.67594	4.48555	7.14315	7.80734	5.0019	0.791919	0.0604417
Tmem104	10.1282	12.6459	11.1065	14.8216	18.6046	13.1762	0.79191	0.0604468
Magee1	3.43658	2.96475	3.48016	2.14165	2.9981	1.97588	-0.791888	0.060459
Ndufaf4	21.2253	20.0525	22.3448	28.4959	26.395	37.2652	0.791874	0.0604672
Naa35	21.9347	21.5713	22.2267	22.7151	23.4147	24.6443	0.791694	0.0605677
Pgm1	19.6627	20.3072	20.2096	18.0545	19.1187	16.6032	-0.791614	0.0606124
Dazap2	83.9054	77.2231	62.9959	60.2182	59.4484	49.8003	-0.791464	0.0606964
Oser1	58.2056	45.3102	46.6637	67.9654	65.1173	58.0677	0.791434	0.0607135
Anapc15	6.92589	7.26656	7.50738	5.69113	4.37718	6.59109	-0.79134	0.0607662
Ccl2	262.83	165.307	207.451	425.072	532.402	883.901	0.791273	0.0608034
Ccdc61	6.48695	6.25858	7.49321	8.24686	7.55807	7.77992	0.791271	0.0608048
Atp9b	10.7099	10.7008	11.4853	12.6615	12.6915	11.3341	0.791263	0.0608091
Kcnk2	63.3181	78.4589	62.2167	96.3318	94.2936	74.4423	0.791098	0.0609019
Wdr3	13.2964	11.6806	14.5534	16.1411	20.0897	15.8451	0.79107	0.0609176
Hgf	2.9633	2.99266	2.24604	2.17151	2.006	1.56713	-0.790942	0.0609895
Zmpste24	22.813	20.5198	21.1381	18.4906	20.4846	18.4665	-0.790844	0.0610447
Gjd4	0.215647	0.141181	0.133429	0.1213	0.0406063	0.0656543	-0.790792	0.0610734
Ppard	28.5548	30.3606	28.8619	41.4214	50.6879	33.0883	0.790696	0.0611276
Lmcd1	98.1151	103.15	77.4649	146.993	153.644	104.391	0.790677	0.0611382
Cav2	49.2006	55.8176	53.4475	38.6519	47.9004	44.8603	-0.790538	0.0612164
Ecsit	30.0315	25.3453	24.7264	38.4304	30.2567	39.4944	0.790433	0.0612755
Chd1	11.2097	11.7961	12.3089	15.2405	12.4626	14.214	0.790424	0.0612804
Flywch2	10.3196	9.91943	9.43793	8.72347	5.96862	8.26286	-0.789995	0.0615222
Ddx55	7.84197	8.51163	9.57318	10.2639	9.55385	10.4395	0.789954	0.0615456
Exosc2	5.00044	5.96335	6.87879	7.49523	8.51846	10.8142	0.789946	0.0615498
Micall2	3.25947	2.54457	2.33099	5.52906	4.37623	3.38439	0.789925	0.0615615
Polr1b	2.45915	2.51254	3.29775	5.20522	7.6737	3.87551	0.789676	0.0617025
Msx2	2.82496	5.27225	6.05282	1.23809	1.80696	2.56348	-0.789601	0.0617445
Ercc5	6.75201	6.37686	6.93074	10.1816	8.15742	7.63258	0.789551	0.0617728
Snrnp25	41.5001	34.6035	43.6781	24.2134	22.6359	36.5163	-0.789537	0.061781
Zc3h12a	2.04827	3.3144	3.04096	3.90776	7.5799	5.44525	0.789385	0.0618667
Slc46a1	14.7923	14.1658	14.3755	16.9158	18.2852	22.6024	0.789341	0.0618914
Fam46b	0.290287	0.77361	0.601307	0.813757	1.80222	1.70801	0.789083	0.0620375
Ogfod2	9.26741	7.36637	9.14401	11.4436	9.8783	12.1249	0.788684	0.0622639
Trp53bp2	10.7446	8.51347	8.94449	13.287	14.2576	10.6158	0.78865	0.0622831
Fgf22	0.490614	0.302666	0.694688	0.742987	1.02805	0.844507	0.788523	0.062355
Tssc4	15.3253	13.0385	12.2151	22.8938	17.6814	16.5269	0.78847	0.0623847
Dcaf12	24.7218	20.4326	19.5518	29.0334	27.431	24.5711	0.788458	0.062392
Chkb	9.44273	7.36875	6.89224	12.0411	9.60112	10.64	0.78845	0.0623963
Wipi2	30.1979	23.7704	22.5471	34.5577	31.7937	31.321	0.788408	0.0624202
Gabrb3	0.122817	0.0527665	0.0498693	0.15112	0.148394	0.130871	0.788284	0.0624906
Edar	0.245188	0.600128	0.736125	1.16289	3.79984	2.63644	0.788277	0.0624946
Ppie	16.4603	10.5508	15.7031	18.8795	21.0272	19.3556	0.788221	0.0625263
Suox	22.3077	17.8363	17.7483	16.9654	12.351	11.6113	-0.788162	0.0625599
S100a13	105.269	125.419	130.888	76.3657	58.2706	105.661	-0.788137	0.0625741
Angptl2	113.608	129.625	106.9	71.1745	100.733	55.8208	-0.788109	0.0625899
Gstm4	11.0069	10.4492	9.53747	11.142	12.3197	12.1916	0.787873	0.0627242
Mpzl1	19.16	17.4847	18.5752	14.7758	17.4728	13.8584	-0.78786	0.0627318
Cenpc1	3.74772	4.63167	4.4713	5.56782	4.93223	4.81624	0.787857	0.062733
Adi1	33.0845	31.6863	28.3743	26.3225	24.151	28.7523	-0.787743	0.0627983
Saal1	10.8858	9.05895	10.3137	12.8153	11.731	14.9112	0.787712	0.0628157
Psmd5	30.5501	24.6482	27.7055	33.7708	32.6155	38.9646	0.78769	0.0628283
Cdc42se2	12.0627	9.61358	8.78935	12.766	15.5598	12.9343	0.787687	0.0628299
Btbd19	4.54212	3.79069	3.97538	5.99954	7.38327	4.80907	0.787589	0.0628858
Atmin	4.66799	4.4112	4.21512	6.28038	6.70678	4.75629	0.787467	0.0629555
Arhgef25	45.5716	43.5732	42.4874	47.2606	46.1054	46.1858	0.78723	0.0630903
Srf	20.9316	18.8836	21.2579	14.8178	19.0211	13.9467	-0.787195	0.0631102
Tpra1	21.7223	19.5061	14.134	26.3993	25.8715	22.6544	0.787139	0.0631423
Acyp1	12.3307	12.1668	13.2339	5.5342	6.53939	11.7212	-0.786946	0.0632524
Ggact	8.71727	9.32471	8.61306	7.50832	7.45391	8.53871	-0.786672	0.0634093
4921536K21Rik	5.10963	4.0228	3.09261	7.14479	6.51625	5.05383	0.786648	0.0634227
Nelfa	9.2872	8.96083	8.53148	13.7556	10.4745	10.6465	0.786595	0.0634534
Leng8	4.18026	5.44333	4.76483	9.05275	8.66194	5.31177	0.78657	0.0634675
Cyb5r2	0.145737	0.259732	0.157803	0.0796989	0.0711466	0.10353	-0.786208	0.0636744
Sec61a1	128.659	160.672	143.612	161.411	212.417	186.327	0.785775	0.0639229
Pld1	7.42359	7.46569	7.78009	10.0927	9.25294	7.91454	0.785618	0.064013
Ncoa5	9.98264	9.00073	10.4769	12.6158	11.8469	10.5598	0.785517	0.064071
Mgp	161.786	201.698	163.832	100.41	122.562	151.854	-0.785458	0.0641047
Txndc9	54.9339	50.3963	53.8249	34.6519	35.7566	50.9316	-0.785443	0.0641137
Zfp91	22.8534	26.0954	27.1257	29.2749	27.6285	30.7737	0.785392	0.064143
Riok1	25.6296	21.023	24.608	34.4564	26.7766	35.8235	0.785096	0.064313
Lrp3	14.2501	9.07861	6.58188	5.24382	4.54737	3.38563	-0.784993	0.0643726
Rp9	16.7916	17.68	18.4058	24.0951	19.0676	25.6737	0.784849	0.0644555
Smg8	8.88397	8.5882	8.4218	9.79915	10.4068	8.95611	0.784806	0.06448
Cnot3	17.8289	21.7871	20.94	29.6889	24.4782	22.8448	0.784763	0.0645051
Ppp2r2a	40.785	39.6378	35.9376	44.5723	44.0735	41.2261	0.784746	0.0645148
Hspb11	24.7105	25.0356	26.8938	19.6343	16.0203	23.8265	-0.784455	0.0646823
[truncated: 8,945 more rows]

## Sheet: GO_Analysis_Mus_All
GO term	Description	P-value	FDR q-value
GO:0034976	response to endoplasmic reticulum stress	2.98e-06	0.0225
GO:2001233	regulation of apoptotic signaling pathway	6.01e-05	0.227
GO:0060548	negative regulation of cell death	9.27e-05	0.233
GO:2001235	positive regulation of apoptotic signaling pathway	0.000103	0.195
GO:1903912	negative regulation of endoplasmic reticulum stress-induced eIF2 alpha phosphorylation	0.000203	0.306
GO:0006986	response to unfolded protein	0.000221	0.278
GO:0035966	response to topologically incorrect protein	0.000221	0.238
GO:0043620	regulation of DNA-templated transcription in response to stress	0.000233	0.22
GO:0043618	regulation of transcription from RNA polymerase II promoter in response to stress	0.000233	0.195
GO:0030163	protein catabolic process	0.000282	0.213
GO:0032270	positive regulation of cellular protein metabolic process	0.000326	0.224
GO:0033554	cellular response to stress	0.000328	0.206
GO:1901565	organonitrogen compound catabolic process	0.000332	0.193
GO:0051247	positive regulation of protein metabolic process	0.000402	0.217
GO:0006915	apoptotic process	0.000472	0.237
GO:1990441	negative regulation of transcription from RNA polymerase II promoter in response to endoplasmic reticulum stress	0.000474	0.224
GO:0051246	regulation of protein metabolic process	0.000593	0.263
GO:0012501	programmed cell death	0.000747	0.313
GO:0043555	regulation of translation in response to stress	0.000876	0.348
GO:0042981	regulation of apoptotic process	0.000943	0.356
GO:0043161	proteasome-mediated ubiquitin-dependent protein catabolic process	0.000964	0.346
Species used: Mus musculus
The system has recognized 1665 genes out of 1727 gene terms entered by the user.
1665 genes were recognized by gene symbol and 0 genes by other gene IDs .
Only 1656 of these genes are associated with a GO term.
The GOrilla database is periodically updated using the GO database and other sources.
The GOrilla database was last updated on Mar 6, 2021

## Sheet: GO_Analysis_Homo_All
GO term	Description	P-value	FDR q-value
GO:0009968	negative regulation of signal transduction	6.58e-08	0.000495
GO:0034976	response to endoplasmic reticulum stress	7.07e-08	0.000265
GO:0010648	negative regulation of cell communication	1.04e-07	0.000262
GO:0023057	negative regulation of signaling	1.04e-07	0.000196
GO:1903573	negative regulation of response to endoplasmic reticulum stress	3.62e-07	0.000545
GO:0048585	negative regulation of response to stimulus	4.05e-07	0.000507
GO:1900102	negative regulation of endoplasmic reticulum unfolded protein response	2.38e-06	0.00255
GO:0071550	death-inducing signaling complex assembly	5e-06	0.0047
GO:0030968	endoplasmic reticulum unfolded protein response	1.28e-05	0.0107
GO:0036499	PERK-mediated unfolded protein response	1.47e-05	0.0111
GO:0070059	intrinsic apoptotic signaling pathway in response to endoplasmic reticulum stress	1.75e-05	0.012
GO:0009966	regulation of signal transduction	4.33e-05	0.0271
GO:0006984	ER-nucleus signaling pathway	5.49e-05	0.0317
GO:1900101	regulation of endoplasmic reticulum unfolded protein response	5.58e-05	0.0299
GO:0043555	regulation of translation in response to stress	8.49e-05	0.0425
GO:0060548	negative regulation of cell death	8.92e-05	0.0419
GO:1903897	regulation of PERK-mediated unfolded protein response	0.00011	0.0488
GO:2001233	regulation of apoptotic signaling pathway	0.000122	0.0509
GO:1905897	regulation of response to endoplasmic reticulum stress	0.000125	0.0494
GO:0010646	regulation of cell communication	0.000129	0.0486
GO:0023051	regulation of signaling	0.000138	0.0495
GO:0097190	apoptotic signaling pathway	0.000165	0.0564
GO:0032056	positive regulation of translation in response to stress	0.000179	0.0583
GO:1903895	negative regulation of IRE1-mediated unfolded protein response	0.000195	0.0611
GO:1902842	negative regulation of netrin-activated signaling pathway	0.0002	0.0602
GO:1902841	regulation of netrin-activated signaling pathway	0.0002	0.0578
GO:2001235	positive regulation of apoptotic signaling pathway	0.000222	0.0617
GO:0043620	regulation of DNA-templated transcription in response to stress	0.000249	0.0669
GO:0043618	regulation of transcription from RNA polymerase II promoter in response to stress	0.000249	0.0646
GO:0030163	protein catabolic process	0.000331	0.0829
GO:1901565	organonitrogen compound catabolic process	0.000447	0.108
GO:0006528	asparagine metabolic process	0.000555	0.13
GO:0061394	regulation of transcription from RNA polymerase II promoter in response to arsenic-containing substance	0.000555	0.126
GO:0070982	L-asparagine metabolic process	0.000555	0.123
GO:1902042	negative regulation of extrinsic apoptotic signaling pathway via death domain receptors	0.000806	0.173
GO:0000209	protein polyubiquitination	0.000848	0.177
GO:0010941	regulation of cell death	0.000889	0.181
GO:0070498	interleukin-1-mediated signaling pathway	0.00093	0.184
GO:0048583	regulation of response to stimulus	0.000955	0.184
GO:0034975	protein folding in endoplasmic reticulum	0.000974	0.183
GO:0043558	regulation of translational initiation in response to stress	0.000974	0.178
GO:1990440	positive regulation of transcription from RNA polymerase II promoter in response to endoplasmic reticulum stress	0.000978	0.175
Species used: Homo sapiens
The system has recognized 1569 genes out of 1727 gene terms entered by the user.
1569 genes were recognized by gene symbol and 0 genes by other gene IDs .
Only 1549 of these genes are associated with a GO term.
The GOrilla database is periodically updated using the GO database and other sources.
The GOrilla database was last updated on Mar 6, 2021
